# Supplementary material for: A Case Study for the Recovery of Authentic Microbial Ancient DNA from Soil Samples
Source: Microorganisms. 2022 Aug 10;10(8):1623. doi: 10.3390/microorganisms10081623 (PMC9414430; doi:10.3390/microorganisms10081623)
Supplement: Supplementary file 1 [file microorganisms-10-01623-s001.zip]

Archive with 11 entries (11 files):
- Figure_S1.png
- Figure_S2.png
- Figure_S3.png
- Figure_S4.png
- Figure_S5.png
- Supplementary_Figures_Tables_legends.pdf
- Table_S1.xlsx
- Table_S2.xlsx
- Table_S3.xlsx
- Table_S4.xlsx
- Table_S5.xlsx
