# Supplementary material for: A Case Study for the Recovery of Authentic Microbial Ancient DNA from Soil Samples
Source: Microorganisms. 2022 Aug 10;10(8):1623. doi: 10.3390/microorganisms10081623 (PMC9414430; doi:10.3390/microorganisms10081623)
Supplement: Supplementary file 1 [file microorganisms-10-01623-s001.zip › Table_S1.xlsx]

## Sheet: Table S1A
Pre-processing	Data sets	duplicate%	average_length	number_sequences	GC%	Failed sequences %
Sample 1
Pre-Filtering	1CP	72.2902	119.817	29556204	61	18.1818
Post-Filtering	1CP_30kx_dd	11.1973	130.451	9062243	61	9.09091
	1CP_55kx_2mm	10.3527	121.169	8255169	61	0
	1CP_55kx_dd	10.2356	121.169	8255169	61	0
	1CP_70kx_dd	6.00029	88.6388	4326496	59	27.2727
	1CP_fastp30kx_2mm	1.00185	120.038	597569	61	9.09091
	1CP_fastp30kx_dd	1.0062	120.038	597569	61	9.09091
	1CP_fastp55kx_dd	1	120.09	596910	61	9.09091
Pre-Filtering	1PB	11.2342	57.3112	23520254	62	9.09091
Post-Filtering	1PB_30kx_dd	0.283662	57.4376	19633498	62	9.09091
	1PB_55kx_2mm	0.256488	57.1887	19548411	62	9.09091
	1PB_55kx_dd	0.24564	57.1887	19548411	62	9.09091
	1PB_70kx_dd	0.19	54.23	17632344	62	9.09091
	1PB_fastp30kx_2mm	0.299555	59.0582	19860735	61	9.09091
	1PB_fastp30kx_dd	0.292677	59.0582	19860735	61	9.09091
	1PB_fastp55kx_dd	0.304413	59.1197	19793802	61	9.09091
Pre-Filtering	1PHCH	30.9877	158.357	933719	64	27.2727
Post-Filtering	1PHCH_30kx_dd	6.00755	165.637	665987	64	18.1818
	1PHCH_55kx_2mm	5.43975	155.049	566356	64	18.1818
	1PHCH_55kx_dd	5.24008	155.049	566356	64	18.1818
	1PHCH_70kx_dd	4.37	114.58	125671	64	27.2727
	1PHCH_fastp30kx_2mm	6.428	164.248	664201	64	18.1818
	1PHCH_fastp30kx_dd	6.43502	164.248	664201	64	18.1818
	1PHCH_fastp55kx_dd	6.46855	164.255	664142	64	18.1818
Pre-Filtering	1PL	23.1457	114.051	22089083	61	9.09091
Post-Filtering	1PL_30kx_dd	2.22084	115.995	16306787	61	9.09091
	1PL_55kx_2mm	2.02111	111.673	15595443	60	9.09091
	1PL_55kx_dd	1.93084	111.673	15595443	60	18.1818
	1PL_70kx_dd	1.23	90.64	9314802	61	9.09091
	1PL_fastp30kx_2mm	2.276	115.54	16312001	61	9.09091
	1PL_fastp30kx_dd	2.28562	115.54	16312001	61	9.09091
	1PL_fastp55kx_dd	2.29638	115.599	16291492	61	9.09091
Pre-Filtering	1QG	65.7299	127.231	7988233	58	27.2727
Post-Filtering	1QG_30kx_dd	17.7953	125.135	3200159	58	9.09091
	1QG_55kx_2mm	16.9003	119.85	3041534	58	18.1818
	1QG_55kx_dd	16.8237	119.85	3041534	58	18.1818
	1QG_70kx_dd	9.64	91.68	1847522	58	27.2727
	1QG_fastp30kx_2mm	18.6041	123.945	3248915	58	9.09091
	1QG_fastp30kx_dd	18.6153	123.945	3248915	58	9.09091
	1QG_fastp55kx_dd	18.601	123.999	3244710	58	9.09091
Sample 2
Pre-Filtering	2CP	50.5508	140.572	926461	55	27.2727
Post-Filtering	2CP_30kx_dd	9.37498	147.154	497147	55	18.1818
	2CP_55kx_2mm	8.6795	140.209	459974	54	9.09091
	2CP_55kx_dd	8.3939	140.209	459974	54	9.09091
	2CP_70kx_dd	4.71	99.27	228246	55	27.2727
	2CP_fastp30kx_2mm	1.45249	140.36	21618	55	18.1818
	2CP_fastp30kx_dd	1.45249	140.36	21618	55	9.09091
	2CP_fastp55kx_dd	1.45	140.45	21587	55	9.09091
Pre-Filtering	2PB	11.7618	70.261	25246001	54	9.09091
Post-Filtering	2PB_30kx_dd	0.374919	70.6257	20998618	54	9.09091
	2PB_55kx_2mm	0.383895	70.3125	20906498	54	9.09091
	2PB_55kx_dd	0.397482	70.3125	20906498	54	9.09091
	2PB_70kx_dd	0.31	65.6	18931406	54	9.09091
	2PB_fastp30kx_2mm	0.477437	71.6211	21159286	54	0
	2PB_fastp30kx_dd	0.486647	71.6211	21159286	54	0
	2PB_fastp55kx_dd	0.474965	71.7285	21058792	54	0
Pre-Filtering	2PHCH	89.102	112.559	20828985	54	18.1818
Post-Filtering	2PHCH_30kx_dd	38.2535	138.622	3425507	54	9.09091
	2PHCH_55kx_2mm	37.0925	130.409	3161277	54	0
	2PHCH_55kx_dd	36.5741	130.409	3161277	54	0
	2PHCH_70kx_dd	23.89	83.91	1696819	54	18.1818
	2PHCH_fastp30kx_2mm	39.3881	135.45	3595656	54	9.09091
	2PHCH_fastp30kx_dd	39.4553	135.45	3595656	54	9.09091
	2PHCH_fastp55kx_dd	39.5218	135.823	3577160	54	9.09091
Pre-Filtering	2PL	13.3075	87.1684	37419025	55	0
Post-Filtering	2PL_30kx_dd	0.613471	87.8784	30501146	55	0
	2PL_55kx_2mm	0.597042	87.1608	30245504	55	9.09091
	2PL_55kx_dd	0.568513	87.1608	30245504	55	9.09091
	2PL_70kx_dd	0.42	79.06	25177472	55	0
	2PL_fastp30kx_2mm	0.724328	88.1641	30581558	55	0
	2PL_fastp30kx_dd	0.711559	88.1641	30581558	55	0
	2PL_fastp55kx_dd	0.710931	88.2598	30477183	55	0
Pre-Filtering	2QG	24.0252	66.9916	10022867	57	9.09091
Post-Filtering	2QG_30kx_dd	1.32213	65.1408	7237592	57	9.09091
	2QG_55kx_2mm	1.25172	64.5901	7084578	56	9.09091
	2QG_55kx_dd	1.22543	64.5901	7084578	56	9.09091
	2QG_70kx_dd	0.89	59.65	6083686	57	9.09091
	2QG_fastp30kx_2mm	1.54234	66.5541	7361252	56	9.09091
	2QG_fastp30kx_dd	1.52891	66.5541	7361252	56	9.09091
	2QG_fastp55kx_dd	1.50889	66.6519	7313207	56	9.09091
Sample 3
Pre-Filtering	3CP	77.0388	89.5535	16408607	60	9.09091
Post-Filtering	3CP_30kx_dd	9.72349	93.9689	4075489	60	0
	3CP_55kx_2mm	8.95446	89.5849	3901114	60	9.09091
	3CP_55kx_dd	8.93726	89.5849	3901114	60	9.09091
	3CP_70kx_dd	5.46	71.54	2792640	60	9.09091
	3CP_fastp30kx_2mm	0.917394	90.0256	373174	60	0
	3CP_fastp30kx_dd	0.90756	90.0256	373174	60	0
	3CP_fastp55kx_dd	0.86	90.05	372092	60	0
Pre-Filtering	3PB	21.0665	44.5807	33074288	54	18.1818
Post-Filtering	3PB_30kx_dd	0.179496	44.6902	24018248	54	18.1818
	3PB_55kx_2mm	0.173432	44.7012	23420085	54	18.1818
	3PB_55kx_dd	0.144429	44.7012	23420085	54	18.1818
	3PB_70kx_dd	0.13	44.09	21575610	54	18.1818
	3PB_fastp30kx_2mm	0.29964	47.5609	24717419	54	18.1818
	3PB_fastp30kx_dd	0.297082	47.5609	24717419	54	18.1818
	3PB_fastp55kx_dd	0.280827	47.7129	24350280	54	18.1818
Pre-Filtering	3PHCH	76.3835	61.6094	28586	48	63.6364
Post-Filtering	3PHCH_30kx_dd	22.1561	84.0718	8571	48	54.5455
	3PHCH_55kx_2mm	21.6869	82.5774	8157	48	54.5455
	3PHCH_55kx_dd	21.6869	82.5774	8157	48	54.5455
	3PHCH_70kx_dd	4.93	52.16	5685	48	63.6364
	3PHCH_fastp30kx_2mm	43.9395	111.008	12631	47	45.4545
	3PHCH_fastp30kx_dd	43.9395	111.008	12631	47	45.4545
	3PHCH_fastp55kx_dd	44.1387	111.286	12574	47	45.4545
Pre-Filtering	3PL	51.6909	114.486	390546	57	27.2727
Post-Filtering	3PL_30kx_dd	10.6539	115.214	207620	57	18.1818
	3PL_55kx_2mm	11.7509	102.58	169014	56	18.1818
	3PL_55kx_dd	11.6225	102.58	169014	56	18.1818
	3PL_70kx_dd	2.43	65.86	92119	57	27.2727
	3PL_fastp30kx_2mm	11.3188	115.634	211171	56	18.1818
	3PL_fastp30kx_dd	11.3103	115.634	211171	56	18.1818
	3PL_fastp55kx_dd	11.0806	115.759	209651	56	18.1818
Pre-Filtering	3QG	11.407	96.8772	19789564	57	0
Post-Filtering	3QG_30kx_dd	1.6996	97.1385	16719273	57	9.09091
	3QG_55kx_2mm	1.65612	95.959	16518717	57	9.09091
	3QG_55kx_dd	1.63707	95.959	16518717	57	9.09091
	3QG_70kx_dd	1.14	83.36	12786296	57	0
	3QG_fastp30kx_2mm	1.71916	97.2364	16697145	57	0
	3QG_fastp30kx_dd	1.74369	97.2364	16697145	57	0
	3QG_fastp55kx_dd	1.73214	97.2901	16670222	57	0
Sample 4
Pre-Filtering	4CP	59.7561	82.0609	17790398	61	18.1818
Post-Filtering	4CP_30kx_dd	3.81315	85.2917	7191410	61	9.09091
	4CP_55kx_2mm	3.68913	83.545	7070701	61	9.09091
	4CP_55kx_dd	3.65121	83.545	7070701	61	9.09091
	4CP_70kx_dd	2.36	70.6	5284621	61	18.1818
	4CP_fastp30kx_2mm	0.511536	82.9368	424733	61	0
	4CP_fastp30kx_dd	0.507691	82.9368	424733	61	0
	4CP_fastp55kx_dd	0.53	82.97	424075	61	0
Pre-Filtering	4PB	95.7758	96.6118	9856838	59	18.1818
Post-Filtering	4PB_30kx_dd	43.7664	129.581	822797	58	9.09091
	4PB_55kx_2mm	41.9452	123.002	775312	57	9.09091
	4PB_55kx_dd	41.9462	123.002	775312	57	9.09091
	4PB_70kx_dd	26.71	84.25	463269	57	33.3333
	4PB_fastp30kx_2mm	43.4946	127.242	925266	57	9.09091
	4PB_fastp30kx_dd	43.4944	127.242	925266	57	9.09091
	4PB_fastp55kx_dd	43.5386	127.332	923826	57	9.09091
Pre-Filtering	4PHCH	85.7004	138.226	353443	50	27.2727
Post-Filtering	4PHCH_30kx_dd	33.8692	139.507	76332	50	18.1818
	4PHCH_55kx_2mm	30.7615	131.091	69964	50	18.1818
	4PHCH_55kx_dd	30.7615	131.091	69964	50	18.1818
	4PHCH_70kx_dd	14.27	90.64	37945	50	27.2727
	4PHCH_fastp30kx_2mm	34.1439	136.29	79039	50	18.1818
	4PHCH_fastp30kx_dd	34.1439	136.29	79039	50	18.1818
	4PHCH_fastp55kx_dd	34.1947	136.412	78825	50	18.1818
Pre-Filtering	4PL	94.0777	140.588	16386614	65	18.1818
Post-Filtering	4PL_30kx_dd	63.0501	178.365	2286580	64	18.1818
	4PL_55kx_2mm	56.9031	151.413	1612386	63	9.09091
	4PL_55kx_dd	56.6833	151.413	1612386	63	9.09091
	4PL_70kx_dd	22.22	77.14	482317	65	18.1818
	4PL_fastp30kx_2mm	62.6277	167.463	2235032	64	18.1818
	4PL_fastp30kx_dd	62.7368	167.463	2235032	64	18.1818
	4PL_fastp55kx_dd	62.7008	167.576	2232866	64	18.1818
Pre-Filtering	4QG	11.1614	85.9106	22143695	60	9.09091
Post-Filtering	4QG_30kx_dd	0.618564	85.9798	18546477	60	0
	4QG_55kx_2mm	0.593918	84.8114	18327945	60	9.09091
	4QG_55kx_dd	0.563961	84.8114	18327945	60	9.09091
	4QG_70kx_dd	0.41	75.3	14510652	60	9.09091
	4QG_fastp30kx_2mm	0.678025	86.3494	18577324	60	0
	4QG_fastp30kx_dd	0.676061	86.3494	18577324	60	0
	4QG_fastp55kx_dd	0.671895	86.3966	18543740	60	0
EBC1
Pre-Filtering	EBC1_CP	56.5083	66.3977	21926	52	54.5455
Post-Filtering	EBC1_CP_30kx_dd	17.2816	70.5794	11492	52	45.4545
	EBC1_CP_55kx_2mm	10.0457	65.7024	9636	52	54.5455
	EBC1_CP_55kx_dd	10.0457	65.7024	9636	52	54.5455
	EBC1_CP_70kx_dd	8.31	59.15	7924	52	54.5455
	EBC1_CP_fastp30kx_2mm	3.90244	73.7805	205	51	45.4545
	EBC1_CP_fastp30kx_dd	3.90244	73.7805	205	51	45.4545
	EBC1_CP_fastp55kx_dd	3.94	73.97	203	52	45.4545
Pre-Filtering	EBC1_PB	46.8261	68.8458	10413	48	36.3636
Post-Filtering	EBC1_PB_30kx_dd	8.04809	68.7571	5989	48	36.3636
	EBC1_PB_55kx_2mm	5.97579	63.9805	5288	47	36.3636
	EBC1_PB_55kx_dd	5.97579	63.9805	5288	47	36.3636
	EBC1_PB_70kx_dd	1.34	48.52	3357	48	36.3636
	EBC1_PB_fastp30kx_2mm	13.987	80.8368	6599	48	36.3636
	EBC1_PB_fastp30kx_dd	13.987	80.8368	6599	48	36.3636
	EBC1_PB_fastp55kx_dd	13.9976	80.867	6594	48	36.3636
Pre-Filtering	EBC1_PHCH	85.047	108.051	83555	52	27.2727
Post-Filtering	EBC1_PHCH_30kx_dd	26.5869	110.116	16967	52	27.2727
	EBC1_PHCH_55kx_2mm	24.7194	105.149	16129	52	27.2727
	EBC1_PHCH_55kx_dd	24.7194	105.149	16129	52	27.2727
	EBC1_PHCH_70kx_dd	9.23	70.78	10306	52	27.2727
	EBC1_PHCH_fastp30kx_2mm	30.1263	112.827	18844	51	36.3636
	EBC1_PHCH_fastp30kx_dd	30.121	112.827	18844	51	36.3636
	EBC1_PHCH_fastp55kx_dd	30.2197	113.082	18756	51	36.3636
Pre-Filtering	EBC1_PL	68.1766	66.8156	50664	51	45.4545
Post-Filtering	EBC1_PL_30kx_dd	22.0685	69.5641	20604	51	45.4545
	EBC1_PL_55kx_2mm	10.1733	59.6085	15698	50	54.5455
	EBC1_PL_55kx_dd	10.1669	59.6085	15698	50	54.5455
	EBC1_PL_70kx_dd	6.94	51.27	12669	51	45.4545
	EBC1_PL_fastp30kx_2mm	25.8159	85.1079	22858	50	45.4545
	EBC1_PL_fastp30kx_dd	25.8159	85.1079	22858	50	45.4545
	EBC1_PL_fastp55kx_dd	25.8272	85.1263	22848	50	45.4545
Pre-Filtering	EBC1_QG	87.84	83.8943	122336	50	54.5455
Post-Filtering	EBC1_QG_30kx_dd	34.0925	102.846	22480	49	45.4545
	EBC1_QG_55kx_2mm	32.9577	98.8647	20587	49	54.5455
	EBC1_QG_55kx_dd	32.9577	98.8647	20587	49	54.5455
	EBC1_QG_70kx_dd	25.04	81.1	12844	50	54.5455
	EBC1_QG_fastp30kx_2mm	47.735	112.438	31170	49	45.4545
	EBC1_QG_fastp30kx_dd	47.735	112.438	31170	49	45.4545
	EBC1_QG_fastp55kx_dd	47.7914	112.511	31129	49	45.4545
EBC2
Pre-Filtering	EBC2_CP	46.8483	66.6747	1872	54	36.3636
Post-Filtering	EBC2_CP_30kx_dd	12.1841	79.1354	1108	53	36.3636
	EBC2_CP_55kx_2mm	11.7073	78.9141	1025	53	45.4545
	EBC2_CP_55kx_dd	11.7073	78.9141	1025	53	45.4545
	EBC2_CP_70kx_dd	6.54	63.25	810	54	36.3636
	EBC2_CP_fastp30kx_2mm	16.2791	102.302	43	52	45.4545
	EBC2_CP_fastp30kx_dd	16.2791	102.302	43	52	45.4545
	EBC2_CP_fastp55kx_dd	16.27	102.3	43	52	45.4545
Pre-Filtering	EBC2_PB	62.6623	92.2543	7700	50	54.5455
Post-Filtering	EBC2_PB_30kx_dd	23.4932	109.097	3733	50	36.3636
	EBC2_PB_55kx_2mm	23.5472	107.981	3631	50	36.3636
	EBC2_PB_55kx_dd	23.5472	107.981	3631	50	36.3636
	EBC2_PB_70kx_dd	12.61	79.9	2362	50	54.5455
	EBC2_PB_fastp30kx_2mm	42.529	126.061	5267	49	45.4545
	EBC2_PB_fastp30kx_dd	42.529	126.061	5267	49	45.4545
	EBC2_PB_fastp55kx_dd	42.5775	126.118	5261	49	45.4545
Pre-Filtering	EBC2_PL	80.4885	85.7961	151741	56	36.3636
Post-Filtering	EBC2_PL_30kx_dd	14.4574	77.15	34453	57	27.2727
	EBC2_PL_55kx_2mm	13.1322	74.02	33551	57	27.2727
	EBC2_PL_55kx_dd	13.1322	74.02	33551	57	27.2727
	EBC2_PL_70kx_dd	6.32	59.39	27056	56	36.3636
	EBC2_PL_fastp30kx_2mm	15.1786	79.4089	36558	56	27.2727
	EBC2_PL_fastp30kx_dd	15.1786	79.4089	36558	56	27.2727
	EBC2_PL_fastp55kx_dd	15.2501	79.5779	36367	56	27.2727
Pre-Filtering	EBC2_QG	69.3233	84.3842	184078	49	54.5455
Post-Filtering	EBC2_QG_30kx_dd	18.6422	91.5583	69198	49	36.3636
	EBC2_QG_55kx_2mm	16.3994	84.0576	59423	49	36.3636
	EBC2_QG_55kx_dd	16.4011	84.0576	59423	49	36.3636
	EBC2_QG_70kx_dd	9.76	71.48	37753	49	54.5455
	EBC2_QG_fastp30kx_2mm	26.9182	104.633	79983	49	45.4545
	EBC2_QG_fastp30kx_dd	26.9132	104.633	79983	49	45.4545
	EBC2_QG_fastp55kx_dd	26.9236	104.646	79967	49	45.4545
No sequence reads were obtained in PHCH_EBC2 samples

## Sheet: Table S1B
DATA SETS/Phred scores	14	15	16	17	18	19	20	21	22	23	24	25	26	27	28	29	30	31	32	33	34	35	36	37	38	39	40	41	Total reads
1CP	1	0	2	5	8	38	83	251	495	928	1713	3012	4860	7460	12125	15689	21403	29302	38884	51672	68717	92651	129532	192983	319159	713288	6246076	21605867	29556204
1CP_30kx_dd	1	0	2	5	8	38	83	251	495	928	1708	3012	4858	7458	12105	15609	21161	28614	37234	47820	59852	73789	89938	109596	137551	218238	1190902	7000987	9062243
1CP_55kx_2mm	1	0	1	5	3	19	46	122	288	540	1001	1732	2782	4261	7506	9313	12614	17748	23855	31041	40066	50440	63091	78504	99205	159217	889753	6762015	8255169
1CP_55kx_dd	1	0	1	5	3	19	46	122	288	540	1001	1732	2782	4261	7506	9313	12614	17748	23855	31041	40066	50440	63091	78504	99205	159217	889753	6762015	8255169
1CP_70kx_dd	1	0	1	5	3	12	16	66	139	245	394	506	654	805	984	1113	1338	1590	1956	2641	3972	5969	9199	13692	20432	37183	186010	4037570	4326496
1CP_fastp30kx_2mm														1	0	29	597539												597569
1CP_fastp30kx_dd														1	0	29	597539												597569
1PB				1	0	1	2	4	6	12	24	39	56	147	324	333	519	841	1295	2045	3321	5540	9836	18136	40393	154794	1385454	21897131	23520254
1PB_30kx_dd				1	0	1	2	4	6	12	24	39	56	147	324	329	515	824	1277	1987	3158	5149	8821	15507	32869	118558	1043012	18400876	19633498
1PB_55kx_2mm				1	0	1	2	3	4	9	14	25	41	95	257	225	398	656	1045	1711	2843	4660	8183	14615	31535	115683	1023629	18342776	19548411
1PB_55kx_dd				1	0	1	2	3	4	9	14	25	41	95	257	225	398	656	1045	1711	2843	4660	8183	14615	31535	115683	1023629	18342776	19548411
1PB_70kx_dd				1	0	1	2	4	6	12	24	39	56	147	324	333	519	841	1295	2045	3321	5540	9836	18136	40393	154794	1385454	21897131	23520254
1PB_fastp30kx_2mm														5	33	383	19860314												19860735
1PB_fastp30kx_dd														5	33	383	19860314												19860735
1PHCH	2	1	2	6	14	17	39	74	147	275	682	1476	1031	1357	1999	2855	3838	5323	7421	10999	18854	40281	111679	367315	358032				933719
1PHCH_30kx_dd	2	1	2	6	14	17	39	74	147	274	682	1476	1029	1355	1987	2804	3679	5020	6663	9104	14008	28012	71280	261963	256349				665987
1PHCH_55kx_2mm	1	1	2	6	10	10	24	41	81	160	491	1156	569	768	1080	1635	2159	3021	4070	5638	8944	18096	49643	217512	251238				566356
1PHCH_55kx_dd	1	1	2	6	10	10	24	41	81	160	491	1156	569	768	1080	1635	2159	3021	4070	5638	8944	18096	49643	217512	251238				566356
1PHCH_70kx_dd	2	1	2	6	14	17	39	74	147	275	682	1476	1031	1357	1999	2855	3838	5323	7421	10999	18854	40281	111679	367315	358032				933719
1PHCH_fastp30kx_2mm																62	664139												664201
1PHCH_fastp30kx_dd																62	664139												664201
1PL		4	8	16	54	153	275	514	1100	1841	2956	4681	6975	10162	14344	19864	27871	38335	53322	76304	117381	200962	471172	4302159	16738630				22089083
1PL_30kx_dd		4	8	16	54	153	275	514	1100	1841	2953	4679	6961	10099	14217	19510	27084	36459	49029	66858	95994	151547	323505	2773100	12720827				16306787
1PL_55kx_2mm		1	2	5	13	70	123	224	508	923	1572	2633	4042	6016	8951	12782	18529	25775	35839	50129	73951	119375	262651	2423233	12548096				15595443
1PL_55kx_dd		1	2	5	13	70	123	224	508	923	1572	2633	4042	6016	8951	12782	18529	25775	35839	50129	73951	119375	262651	2423233	12548096				15595443
1PL_70kx_dd		4	8	16	54	153	275	514	1100	1841	2956	4681	6975	10162	14344	19864	27871	38335	53322	76304	117381	200962	471172	4302159	16738630				22089083
1PL_fastp30kx_2mm															17	1717	16310267												16312001
1PL_fastp30kx_dd															17	1717	16310267												16312001
1QG			1	0	1	4	6	40	63	186	351	709	1206	1961	2834	4217	6094	8451	11666	15639	20912	28549	40315	59237	98017	215106	1895907	5576761	7988233
1QG_30kx_dd			1	0	1	4	6	40	63	186	351	709	1206	1959	2829	4200	6017	8277	11144	14474	18285	22858	28055	34148	43826	71751	425331	2504438	3200159
1QG_55kx_2mm							2	14	26	103	189	408	757	1231	1912	2917	4257	5993	8320	11013	14278	18057	22537	27829	35884	59523	366862	2459422	3041534
1QG_55kx_dd							2	14	26	103	189	408	757	1231	1912	2917	4257	5993	8320	11013	14278	18057	22537	27829	35884	59523	366862	2459422	3041534
1QG_70kx_dd			1	0	1	4	6	40	63	186	351	709	1206	1961	2834	4217	6094	8451	11666	15639	20912	28549	40315	59237	98017	215106	1895907	5576761	7988233
1QG_fastp30kx_2mm															3	701	3248211												3248915
1QG_fastp30kx_dd															3	701	3248211												3248915
					18	19	20	21	22	23	24	25	26	27	28	29	30	31	32	33	34	35	36	37	38	39	40	41	708
2CP					2	3	3	12	18	40	83	156	290	1359	1385	985	1247	1704	2271	2993	3753	5065	7216	10727	16457	33595	263622	573475	926461
					18	19	20	21	22	23	24	25	26	27	28	29	30	31	32	33	34	35	36	37	38	39	40	41	708
2CP_30kx_dd					2	3	3	12	18	40	83	156	290	1359	1384	982	1239	1675	2182	2798	3386	4306	5302	6788	9052	15510	107629	332948	497147
					18	19	20	21	22	23	24	25	26	27	28	29	30	31	32	33	34	35	36	37	38	39	40	41	708
2CP_55kx_2mm					2	3	2	7	13	21	57	103	212	1189	1158	695	903	1211	1645	2154	2621	3367	4180	5411	7174	12375	89961	325510	459974
					18	19	20	21	22	23	24	25	26	27	28	29	30	31	32	33	34	35	36	37	38	39	40	41	708
2CP_55kx_dd					2	3	2	7	13	21	57	103	212	1189	1158	695	903	1211	1645	2154	2621	3367	4180	5411	7174	12375	89961	325510	459974
					18	19	20	21	22	23	24	25	26	27	28	29	30	31	32	33	34	35	36	37	38	39	40	41	708
2CP_70kx_dd					2	3	3	12	18	40	83	156	290	1359	1385	985	1247	1704	2271	2993	3753	5065	7216	10727	16457	33595	263622	573475	926461
																	30												30
2CP_fastp30kx_2mm																	21618												21618
																	30												30
2CP_fastp30kx_dd																	21618												21618
				29	30																								59
				17	18	19	20	21	22	23	24	25	26	27	28	29	30	31	32	33	34	35	36	37	38	39	40	41	725
2PB				1	0	2	2	11	20	32	72	140	231	740	718	883	1433	2050	3191	4751	7320	11258	18812	32793	66414	212014	2065853	22817260	25246001
				17	18	19	20	21	22	23	24	25	26	27	28	29	30	31	32	33	34	35	36	37	38	39	40	41	725
2PB_30kx_dd				1	0	2	2	11	20	32	72	140	230	740	718	879	1427	2034	3131	4614	7052	10552	17025	28492	54827	164328	1560204	19142085	20998618
				17	18	19	20	21	22	23	24	25	26	27	28	29	30	31	32	33	34	35	36	37	38	39	40	41	725
2PB_55kx_2mm				1	0	1	2	8	12	21	50	108	180	641	594	718	1200	1718	2746	4116	6379	9751	15972	27055	52658	160083	1532716	19089768	20906498
				17	18	19	20	21	22	23	24	25	26	27	28	29	30	31	32	33	34	35	36	37	38	39	40	41	725
2PB_55kx_dd				1	0	1	2	8	12	21	50	108	180	641	594	718	1200	1718	2746	4116	6379	9751	15972	27055	52658	160083	1532716	19089768	20906498
				17	18	19	20	21	22	23	24	25	26	27	28	29	30	31	32	33	34	35	36	37	38	39	40	41	725
2PB_70kx_dd				1	0	2	2	11	20	32	72	140	231	740	718	883	1433	2050	3191	4751	7320	11258	18812	32793	66414	212014	2065853	22817260	25246001
															28	29	30												87
2PB_fastp30kx_2mm															35	665	21158586												21159286
															28	29	30												87
2PB_fastp30kx_dd															35	665	21158586												21159286
																													0
		15	16	17	18	19	20	21	22	23	24	25	26	27	28	29	30	31	32	33	34	35	36	37	38	39	40	41	756
2PHCH		3	4	8	11	14	37	63	213	487	1060	1870	3392	9271	10730	12095	16773	22936	31158	41753	54979	73507	102079	151128	247446	545240	4345972	15156756	20828985
		15	16	17	18	19	20	21	22	23	24	25	26	27	28	29	30	31	32	33	34	35	36	37	38	39	40	41	756
2PHCH_30kx_dd		3	4	8	11	14	37	63	213	487	1060	1870	3391	9267	10706	12016	16549	22355	29672	38254	47163	57158	66947	78132	94183	142205	599470	2194269	3425507
		15	16	17	18	19	20	21	22	23	24	25	26	27	28	29	30	31	32	33	34	35	36	37	38	39	40	41	756
2PHCH_55kx_2mm		3	4	8	7	2	17	28	138	289	654	1201	2265	7299	7989	8488	12008	16511	22718	29520	37194	45606	53983	63924	77081	117513	516646	2140181	3161277
		15	16	17	18	19	20	21	22	23	24	25	26	27	28	29	30	31	32	33	34	35	36	37	38	39	40	41	756
2PHCH_55kx_dd		3	4	8	7	2	17	28	138	289	654	1201	2265	7299	7989	8488	12008	16511	22718	29520	37194	45606	53983	63924	77081	117513	516646	2140181	3161277
		15	16	17	18	19	20	21	22	23	24	25	26	27	28	29	30	31	32	33	34	35	36	37	38	39	40	41	756
2PHCH_70kx_dd		3	4	8	11	14	37	63	213	487	1060	1870	3392	9271	10730	12095	16773	22936	31158	41753	54979	73507	102079	151128	247446	545240	4345972	15156756	20828985
														27	28	29	30												114
2PHCH_fastp30kx_2mm														2	21	1606	3594027												3595656
														27	28	29	30												114
2PHCH_fastp30kx_dd														2	21	1606	3594027												3595656
																													0
	17	18	19	20	21	22	23	24	25	26	27	28	29	30	31	32	33	34	35	36	37	38	39	40	41				725
2PL	2	1	2	3	17	44	142	230	448	780	1259	2042	2971	4561	6711	9871	14434	21090	31096	48907	82588	155329	422682	4229824	32383991				37419025
	17	18	19	20	21	22	23	24	25	26	27	28	29	30	31	32	33	34	35	36	37	38	39	40	41				725
2PL_30kx_dd	2	1	2	3	17	44	142	230	447	780	1259	2042	2965	4546	6666	9746	14096	20281	29235	44484	71496	127197	323831	3121605	26720029				30501146
	17	18	19	20	21	22	23	24	25	26	27	28	29	30	31	32	33	34	35	36	37	38	39	40	41				725
2PL_55kx_2mm	1	1	1	3	11	31	101	154	314	563	902	1543	2336	3614	5445	8175	12129	17742	26133	40370	66026	119319	308306	3024081	26608203				30245504
	17	18	19	20	21	22	23	24	25	26	27	28	29	30	31	32	33	34	35	36	37	38	39	40	41				725
2PL_55kx_dd	1	1	1	3	11	31	101	154	314	563	902	1543	2336	3614	5445	8175	12129	17742	26133	40370	66026	119319	308306	3024081	26608203				30245504
	17	18	19	20	21	22	23	24	25	26	27	28	29	30	31	32	33	34	35	36	37	38	39	40	41				725
2PL_70kx_dd	2	1	2	3	17	44	142	230	448	780	1259	2042	2971	4561	6711	9871	14434	21090	31096	48907	82588	155329	422682	4229824	32383991				37419025
													27	28	29	30													114
2PL_fastp30kx_2mm													1	21	1541	30579995													30581558
													27	28	29	30													114
2PL_fastp30kx_dd													1	21	1541	30579995													30581558
	27	28	29	30																									114
	18	19	20	21	22	23	24	25	26	27	28	29	30	31	32	33	34	35	36	37	38	39	40	41					708
2QG	1	0	0	1	3	14	24	35	69	339	346	296	451	651	1076	1772	2867	4616	7721	13665	26964	83247	761833	9116876					10022867
	18	19	20	21	22	23	24	25	26	27	28	29	30	31	32	33	34	35	36	37	38	39	40	41					708
2QG_30kx_dd	1	0	0	1	3	14	23	35	68	337	344	290	438	624	1002	1635	2531	3982	6092	9913	17695	49276	407778	6735510					7237592
	18	19	20	21	22	23	24	25	26	27	28	29	30	31	32	33	34	35	36	37	38	39	40	41					708
2QG_55kx_2mm	1	0	0	0	2	7	13	20	42	281	273	199	326	478	765	1307	2024	3267	5127	8454	15461	45100	385221	6616210					7084578
	18	19	20	21	22	23	24	25	26	27	28	29	30	31	32	33	34	35	36	37	38	39	40	41					708
2QG_55kx_dd	1	0	0	0	2	7	13	20	42	281	273	199	326	478	765	1307	2024	3267	5127	8454	15461	45100	385221	6616210					7084578
	18	19	20	21	22	23	24	25	26	27	28	29	30	31	32	33	34	35	36	37	38	39	40	41					708
2QG_70kx_dd	1	0	0	1	3	14	24	35	69	339	346	296	451	651	1076	1772	2867	4616	7721	13665	26964	83247	761833	9116876					10022867
	27	28	29	30																									114
2QG_fastp30kx_2mm	1	13	220	7361018																									7361252
	27	28	29	30																									114
2QG_fastp30kx_dd	1	13	220	7361018																									7361252
	27	28	29	30																									114
	16	17	18	19	20	21	22	23	24	25	26	27	28	29	30	31	32	33	34	35	36	37	38	39	40	41			741
3CP	1	0	0	0	0	0	1	1	7	10	17	71	102	53	61	86	103	146	166	234	343	490	900	1728	11085	22865			38470
	16	17	18	19	20	21	22	23	24	25	26	27	28	29	30	31	32	33	34	35	36	37	38	39	40	41			741
3CP_30kx_dd	1	0	0	0	0	0	1	1	7	10	17	71	102	53	61	82	99	142	151	201	276	347	516	865	4611	12881			20495
	16	17	18	19	20	21	22	23	24	25	26	27	28	29	30	31	32	33	34	35	36	37	38	39	40	41			741
3CP_55kx_2mm	1	0	0	0	0	0	0	0	7	6	15	63	89	37	47	57	61	100	112	149	204	275	424	692	3792	12504			18635
	16	17	18	19	20	21	22	23	24	25	26	27	28	29	30	31	32	33	34	35	36	37	38	39	40	41			741
3CP_55kx_dd	1	0	0	0	0	0	0	0	7	6	15	63	89	37	47	57	61	100	112	149	204	275	424	692	3792	12504			18635
	16	17	18	19	20	21	22	23	24	25	26	27	28	29	30	31	32	33	34	35	36	37	38	39	40	41			741
3CP_70kx_dd	1	0	0	0	0	0	1	1	7	10	17	71	102	53	61	86	103	146	166	234	343	490	900	1728	11085	22865			38470
	30																												30
3CP_fastp30kx_2mm	831																												831
	30																												30
3CP_fastp30kx_dd	831																												831
	29	30																											59
	13	14	15	16	17	18	19	20	21	22	23	24	25	26	27	28	29	30	31	32	33	34	35	36	37	38	39	40	41
3PB	1	1	0	0	3	0	1	2	12	18	39	63	147	270	488	838	1089	1629	2293	3670	5220	8007	12725	20431	36028	71449	230933	2112214	25360357
	13	14	15	16	17	18	19	20	21	22	23	24	25	26	27	28	29	30	31	32	33	34	35	36	37	38	39	40	41
3PB_30kx_dd	1	1	0	0	3	0	1	2	12	18	39	63	147	270	487	836	1086	1615	2272	3604	5049	7640	11846	18230	30713	57572	173998	1561208	20984063
	13	14	15	16	17	18	19	20	21	22	23	24	25	26	27	28	29	30	31	32	33	34	35	36	37	38	39	40	41
3PB_55kx_2mm	1	0	0	0	3	0	1	2	11	10	25	43	104	194	374	678	858	1311	1879	3058	4344	6788	10686	16740	28640	54400	167757	1519916	20888546
	13	14	15	16	17	18	19	20	21	22	23	24	25	26	27	28	29	30	31	32	33	34	35	36	37	38	39	40	41
3PB_55kx_dd	1	0	0	0	3	0	1	2	11	10	25	43	104	194	374	678	858	1311	1879	3058	4344	6788	10686	16740	28640	54400	167757	1519916	20888546
	13	14	15	16	17	18	19	20	21	22	23	24	25	26	27	28	29	30	31	32	33	34	35	36	37	38	39	40	41
3PB_70kx_dd	1	1	0	0	3	0	1	2	12	18	39	63	147	270	488	838	1089	1629	2293	3670	5220	8007	12725	20431	36028	71449	230933	2112214	25360357
	27	28	29	30
3PB_fastp30kx_2mm	6	48	635	23072695
	27	28	29	30
3PB_fastp30kx_dd	6	48	635	23072695
	27	28	29	30
	16	17	18	19	20	21	22	23	24	25	26	27	28	29	30	31	32	33	34	35	36	37	38	39	40	41
3PHCH	1	1	2	0	1	0	2	7	10	25	44	319	392	96	97	126	162	213	284	383	643	1392	2586	4471	17874	52229
	16	17	18	19	20	21	22	23	24	25	26	27	28	29	30	31	32	33	34	35	36	37	38	39	40	41
3PHCH_30kx_dd	1	1	2	0	1	0	2	7	10	25	44	319	392	96	96	125	158	198	255	289	388	566	757	1171	5244	25152
	16	17	18	19	20	21	22	23	24	25	26	27	28	29	30	31	32	33	34	35	36	37	38	39	40	41
3PHCH_55kx_2mm	1	1	2	0	1	0	1	5	8	20	37	293	339	69	64	100	123	158	196	236	320	479	656	1007	4373	24546
	16	17	18	19	20	21	22	23	24	25	26	27	28	29	30	31	32	33	34	35	36	37	38	39	40	41
3PHCH_55kx_dd	1	1	2	0	1	0	1	5	8	20	37	293	339	69	64	100	123	158	196	236	320	479	656	1007	4373	24546
	16	17	18	19	20	21	22	23	24	25	26	27	28	29	30	31	32	33	34	35	36	37	38	39	40	41
3PHCH_70kx_dd	1	1	2	0	1	0	2	7	10	25	44	319	392	96	97	126	162	213	284	383	643	1392	2586	4471	17874	52229
	28	29	30
3PHCH_fastp30kx_2mm	2	2	38434
	28	29	30
3PHCH_fastp30kx_dd	2	2	38434
	28	29	30
	16	17	18	19	20	21	22	23	24	25	26	27	28	29	30	31	32	33	34	35	36	37	38	39	40	41
3PL	1	3	12	26	55	169	459	992	2123	3863	6600	10433	16115	23021	33196	45912	62674	84373	113084	153579	212934	314945	520066	1156849	10159680	30561600
	16	17	18	19	20	21	22	23	24	25	26	27	28	29	30	31	32	33	34	35	36	37	38	39	40	41
3PL_30kx_dd	1	3	12	26	55	168	458	992	2123	3862	6589	10421	16072	22934	32888	45158	60818	79833	103330	132726	169302	224383	320828	601492	4516908	16503024
	16	17	18	19	20	21	22	23	24	25	26	27	28	29	30	31	32	33	34	35	36	37	38	39	40	41
3PL_55kx_2mm	1	1	7	12	18	86	231	544	1169	2199	3952	6483	10416	15301	22431	31511	43578	58423	77131	100547	129773	173599	249257	471436	3790421	16174761
	16	17	18	19	20	21	22	23	24	25	26	27	28	29	30	31	32	33	34	35	36	37	38	39	40	41
3PL_55kx_dd	1	1	7	12	18	86	231	544	1169	2199	3952	6483	10416	15301	22431	31511	43578	58423	77131	100547	129773	173599	249257	471436	3790421	16174761
	16	17	18	19	20	21	22	23	24	25	26	27	28	29	30	31	32	33	34	35	36	37	38	39	40	41
3PL_70kx_dd	1	3	12	26	55	169	459	992	2123	3863	6600	10433	16115	23021	33196	45912	62674	84373	113084	153579	212934	314945	520066	1156849	10159680	30561600
	28	29	30
3PL_fastp30kx_2mm	32	3760	23086410
	28	29	30
3PL_fastp30kx_dd	32	3760	23086410
	28	29	30
	17	18	19	20	21	22	23	24	25	26	27	28	29	30	31	32	33	34	35	36	37	38	39	40	41
3QG	1	0	1	5	27	80	224	390	757	1354	2201	3366	5088	7351	10235	14606	20126	28145	39076	56835	87815	151797	363317	3460186	16006049
	17	18	19	20	21	22	23	24	25	26	27	28	29	30	31	32	33	34	35	36	37	38	39	40	41
3QG_30kx_dd	1	0	1	5	26	80	224	390	756	1353	2199	3361	5072	7307	10143	14383	19583	26903	36370	50914	74975	122357	275607	2530248	13266388
	20	21	22	23	24	25	26	27	28	29	30	31	32	33	34	35	36	37	38	39	40	41
3QG_55kx_2mm	3	12	44	115	237	504	877	1487	2274	3591	5322	7624	10921	15370	21520	29635	42557	63443	105476	243210	2339164	13145679
	20	21	22	23	24	25	26	27	28	29	30	31	32	33	34	35	36	37	38	39	40	41
3QG_55kx_dd	3	12	44	115	237	504	877	1487	2274	3591	5322	7624	10921	15370	21520	29635	42557	63443	105476	243210	2339164	13145679
	17	18	19	20	21	22	23	24	25	26	27	28	29	30	31	32	33	34	35	36	37	38	39	40	41
3QG_70kx_dd	1	0	1	5	27	80	224	390	757	1354	2201	3366	5088	7351	10235	14606	20126	28145	39076	56835	87815	151797	363317	3460186	16006049
	28	29	30
3QG_fastp30kx_2mm	14	1381	16449118
	28	29	30
3QG_fastp30kx_dd	14	1381	16449118
	28	29	30
	17	18	19	20	21	22	23	24	25	26	27	28	29	30	31	32	33	34	35	36	37	38	39	40	41
3CP	1	4	6	9	23	49	94	179	354	635	1541	2134	2434	3535	5087	7223	10666	15069	21863	33200	52945	92967	227442	2072972	13858175
	17	18	19	20	21	22	23	24	25	26	27	28	29	30	31	32	33	34	35	36	37	38	39	40	41
3CP_30kx_dd	1	4	6	9	23	49	94	179	352	632	1535	2130	2410	3466	4932	6826	9754	12919	17126	22516	28846	38147	61793	304513	3557227
	18	19	20	21	22	23	24	25	26	27	28	29	30	31	32	33	34	35	36	37	38	39	40	41
3CP_55kx_2mm	2	3	6	11	26	43	85	164	311	1033	1431	1414	2137	3117	4561	6702	9159	12417	16608	21802	29368	49589	253918	3487207
	18	19	20	21	22	23	24	25	26	27	28	29	30	31	32	33	34	35	36	37	38	39	40	41
3CP_55kx_dd	2	3	6	11	26	43	85	164	311	1033	1431	1414	2137	3117	4561	6702	9159	12417	16608	21802	29368	49589	253918	3487207
	17	18	19	20	21	22	23	24	25	26	27	28	29	30	31	32	33	34	35	36	37	38	39	40	41
3CP_70kx_dd	1	4	6	9	23	49	94	179	354	635	1541	2134	2434	3535	5087	7223	10666	15069	21863	33200	52945	92967	227442	2072972	13858175
	28	29	30
3CP_fastp30kx_2mm	1	16	373157
	28	29	30
3CP_fastp30kx_dd	1	16	373157
	27	28	29	30
	16	17	18	19	20	21	22	23	24	25	26	27	28	29	30	31	32	33	34	35	36	37	38	39	40	41
3PB	1	1	2	0	4	11	12	14	21	39	58	91	174	162	285	583	1106	2027	3696	6685	12204	23041	51238	216758	1429470	31326605
	16	17	18	19	20	21	22	23	24	25	26	27	28	29	30	31	32	33	34	35	36	37	38	39	40	41
3PB_30kx_dd	1	1	2	0	4	11	12	13	21	38	58	87	168	155	267	535	971	1773	3140	5484	9525	16536	33669	128676	815002	23002099
	16	17	18	19	20	21	22	23	24	25	26	27	28	29	30	31	32	33	34	35	36	37	38	39	40	41
3PB_55kx_2mm	1	1	1	0	1	3	4	3	10	26	48	78	148	125	207	412	747	1265	2301	4123	7428	13541	29125	118858	781575	22460054
	16	17	18	19	20	21	22	23	24	25	26	27	28	29	30	31	32	33	34	35	36	37	38	39	40	41
3PB_55kx_dd	1	1	1	0	1	3	4	3	10	26	48	78	148	125	207	412	747	1265	2301	4123	7428	13541	29125	118858	781575	22460054
	16	17	18	19	20	21	22	23	24	25	26	27	28	29	30	31	32	33	34	35	36	37	38	39	40	41
3PB_70kx_dd	1	1	2	0	4	11	12	14	21	39	58	91	174	162	285	583	1106	2027	3696	6685	12204	23041	51238	216758	1429470	31326605
	27	28	29	30
3PB_fastp30kx_2mm	8	88	358	24716965
	27	28	29	30
3PB_fastp30kx_dd	8	88	358	24716965
	27	28	29	30
	20	21	22	23	24	25	26	27	28	29	30	31	32	33	34	35	36	37	38	39	40	41
3PHCH	2	0	0	2	1	6	7	121	166	33	23	42	63	123	196	212	405	1349	2499	3474	3682	16180
	20	21	22	23	24	25	26	27	28	29	30	31	32	33	34	35	36	37	38	39	40	41
3PHCH_30kx_dd	2	0	0	2	1	6	6	121	166	33	22	32	48	82	112	86	132	297	422	532	1021	5448
	20	21	22	23	24	25	26	27	28	29	30	31	32	33	34	35	36	37	38	39	40	41
3PHCH_55kx_2mm	1	0	0	1	0	3	5	108	148	24	13	25	38	66	90	63	101	273	406	520	994	5278
	20	21	22	23	24	25	26	27	28	29	30	31	32	33	34	35	36	37	38	39	40	41
3PHCH_55kx_dd	1	0	0	1	0	3	5	108	148	24	13	25	38	66	90	63	101	273	406	520	994	5278
	20	21	22	23	24	25	26	27	28	29	30	31	32	33	34	35	36	37	38	39	40	41
3PHCH_70kx_dd	2	0	0	2	1	6	7	121	166	33	23	42	63	123	196	212	405	1349	2499	3474	3682	16180
	30
3PHCH_fastp30kx_2mm	12631
	30
3PHCH_fastp30kx_dd	12631
	30
	18	19	20	21	22	23	24	25	26	27	28	29	30	31	32	33	34	35	36	37	38	39	40	41
3PL	1	0	0	6	7	14	36	53	92	152	241	347	467	741	1119	1709	2670	3412	3958	5304	7871	15086	96205	251055
	18	19	20	21	22	23	24	25	26	27	28	29	30	31	32	33	34	35	36	37	38	39	40	41
3PL_30kx_dd	1	0	0	6	7	13	36	53	91	148	239	343	448	690	982	1340	1723	2080	2647	3296	4089	6639	34351	148398
	18	19	20	21	22	23	24	25	26	27	28	29	30	31	32	33	34	35	36	37	38	39	40	41
3PL_55kx_2mm	1	0	0	3	1	7	11	20	44	65	134	178	233	328	493	720	885	1150	1453	1876	2406	4117	23093	131796
	18	19	20	21	22	23	24	25	26	27	28	29	30	31	32	33	34	35	36	37	38	39	40	41
3PL_55kx_dd	1	0	0	3	1	7	11	20	44	65	134	178	233	328	493	720	885	1150	1453	1876	2406	4117	23093	131796
	18	19	20	21	22	23	24	25	26	27	28	29	30	31	32	33	34	35	36	37	38	39	40	41
3PL_70kx_dd	1	0	0	6	7	14	36	53	92	152	241	347	467	741	1119	1709	2670	3412	3958	5304	7871	15086	96205	251055
	29	30
3PL_fastp30kx_2mm	24	211147
	29	30
3PL_fastp30kx_dd	24	211147
	29	30
	16	17	18	19	20	21	22	23	24	25	26	27	28	29	30	31	32	33	34	35	36	37	38	39	40	41
3QG	1	0	0	3	10	13	37	103	155	357	662	1178	1919	2755	4372	6460	9262	13910	19876	29134	45311	74460	133717	337800	3072633	16035436
	16	17	18	19	20	21	22	23	24	25	26	27	28	29	30	31	32	33	34	35	36	37	38	39	40	41
3QG_30kx_dd	1	0	0	3	10	13	37	103	155	357	662	1178	1918	2750	4361	6417	9154	13647	19228	27512	41722	65573	112330	268875	2383265	13760002
	19	20	21	22	23	24	25	26	27	28	29	30	31	32	33	34	35	36	37	38	39	40	41
3QG_55kx_2mm	2	6	7	23	67	84	227	468	859	1429	2091	3362	5166	7506	11499	16464	24141	37341	59596	103376	251221	2291681	13702101
	19	20	21	22	23	24	25	26	27	28	29	30	31	32	33	34	35	36	37	38	39	40	41
3QG_55kx_dd	2	6	7	23	67	84	227	468	859	1429	2091	3362	5166	7506	11499	16464	24141	37341	59596	103376	251221	2291681	13702101
	16	17	18	19	20	21	22	23	24	25	26	27	28	29	30	31	32	33	34	35	36	37	38	39	40	41
3QG_70kx_dd	1	0	0	3	10	13	37	103	155	357	662	1178	1919	2755	4372	6460	9262	13910	19876	29134	45311	74460	133717	337800	3072633	16035436
	28	29	30
3QG_fastp30kx_2mm	12	1119	16696014
	28	29	30
3QG_fastp30kx_dd	12	1119	16696014
	28	29	30
	14	15	16	17	18	19	20	21	22	23	24	25	26	27	28	29	30	31	32	33	34	35	36	37	38	39	40	41
4CP	1	1	1	5	2	8	13	17	35	60	117	242	455	2187	2711	1548	2083	2951	4436	6436	9275	13910	22082	37981	69766	190531	1850038	15573506
	14	15	16	17	18	19	20	21	22	23	24	25	26	27	28	29	30	31	32	33	34	35	36	37	38	39	40	41
4CP_30kx_dd	1	1	1	5	2	8	13	17	35	60	117	242	454	2184	2706	1533	2058	2894	4257	5985	8214	11502	15897	22273	32671	64439	457698	6556143
	14	15	16	17	18	19	20	21	22	23	24	25	26	27	28	29	30	31	32	33	34	35	36	37	38	39	40	41
4CP_55kx_2mm	1	1	1	5	2	6	10	12	26	42	84	170	319	1950	2314	1063	1481	2140	3283	4710	6662	9576	13551	19307	28663	57771	413931	6503620
	14	15	16	17	18	19	20	21	22	23	24	25	26	27	28	29	30	31	32	33	34	35	36	37	38	39	40	41
4CP_55kx_dd	1	1	1	5	2	6	10	12	26	42	84	170	319	1950	2314	1063	1481	2140	3283	4710	6662	9576	13551	19307	28663	57771	413931	6503620
	14	15	16	17	18	19	20	21	22	23	24	25	26	27	28	29	30	31	32	33	34	35	36	37	38	39	40	41
4CP_70kx_dd	1	1	1	5	2	8	13	17	35	60	117	242	455	2187	2711	1548	2083	2951	4436	6436	9275	13910	22082	37981	69766	190531	1850038	15573506
	28	29	30
4CP_fastp30kx_2mm	3	24	424706
	28	29	30
4CP_fastp30kx_dd	3	24	424706
	27	28	29	30
	19	20	21	22	23	24	25	26	27	28	29	30	31	32	33	34	35	36	37	38	39	40	41
4PB	4	8	12	52	114	270	504	822	1395	2267	3006	4226	5787	8021	11259	15474	20531	27874	41153	70234	166232	1492308	7985285
	19	20	21	22	23	24	25	26	27	28	29	30	31	32	33	34	35	36	37	38	39	40	41
4PB_30kx_dd	4	8	12	52	114	270	504	820	1393	2254	2977	4135	5556	7427	9566	11885	14243	16664	19143	23606	36195	144085	521884
	19	20	21	22	23	24	25	26	27	28	29	30	31	32	33	34	35	36	37	38	39	40	41
4PB_55kx_2mm	1	5	6	27	56	160	303	545	955	1539	2156	3066	4213	5736	7508	9550	11576	13927	16211	20383	31494	129231	516664
	19	20	21	22	23	24	25	26	27	28	29	30	31	32	33	34	35	36	37	38	39	40	41
4PB_55kx_dd	1	5	6	27	56	160	303	545	955	1539	2156	3066	4213	5736	7508	9550	11576	13927	16211	20383	31494	129231	516664
	28	29	30
4PB_fastp30kx_2mm	6	513	924747
	28	29	30
4PB_fastp30kx_dd	6	513	924747
	28	29	30
	20	21	22	23	24	25	26	27	28	29	30	31	32	33	34	35	36	37	38	39	40	41
4PHCH	7	7	9	17	29	45	80	248	204	222	362	523	684	887	1168	1621	2197	3164	4991	10624	97755	228599
	20	21	22	23	24	25	26	27	28	29	30	31	32	33	34	35	36	37	38	39	40	41
4PHCH_30kx_dd	7	7	9	17	29	45	80	248	204	220	357	503	646	789	987	1204	1397	1591	1880	2807	12557	50748
	20	21	22	23	24	25	26	27	28	29	30	31	32	33	34	35	36	37	38	39	40	41
4PHCH_55kx_2mm	7	4	5	14	23	27	48	196	131	138	250	370	470	584	732	933	1092	1257	1514	2294	10521	49354
	20	21	22	23	24	25	26	27	28	29	30	31	32	33	34	35	36	37	38	39	40	41
4PHCH_55kx_dd	7	4	5	14	23	27	48	196	131	138	250	370	470	584	732	933	1092	1257	1514	2294	10521	49354
	20	21	22	23	24	25	26	27	28	29	30	31	32	33	34	35	36	37	38	39	40	41
4PHCH_70kx_dd	7	7	9	17	29	45	80	248	204	222	362	523	684	887	1168	1621	2197	3164	4991	10624	97755	228599
	29	30
4PHCH_fastp30kx_2mm	30	79009
	29	30
4PHCH_fastp30kx_dd	30	79009
	29	30
	16	17	18	19	20	21	22	23	24	25	26	27	28	29	30	31	32	33	34	35	36	37	38	39	40	41
4PL	1	11	29	80	200	428	864	1699	3097	5230	8428	12826	18298	25121	33204	43292	56538	72662	93731	122056	161937	229778	362371	748099	4995812	9390822
	16	17	18	19	20	21	22	23	24	25	26	27	28	29	30	31	32	33	34	35	36	37	38	39	40	41
4PL_30kx_dd	1	11	29	80	200	428	864	1697	3097	5229	8425	12807	18238	24991	32775	42122	53692	66433	79797	92551	103482	112765	125569	172150	532357	796790
	16	17	18	19	20	21	22	23	24	25	26	27	28	29	30	31	32	33	34	35	36	37	38	39	40	41
4PL_55kx_2mm	1	0	2	8	28	75	174	414	854	1499	2697	4517	6906	9643	13400	18262	24336	31956	39755	48238	56388	64054	73586	103139	360820	751634
	16	17	18	19	20	21	22	23	24	25	26	27	28	29	30	31	32	33	34	35	36	37	38	39	40	41
4PL_55kx_dd	1	0	2	8	28	75	174	414	854	1499	2697	4517	6906	9643	13400	18262	24336	31956	39755	48238	56388	64054	73586	103139	360820	751634
	16	17	18	19	20	21	22	23	24	25	26	27	28	29	30	31	32	33	34	35	36	37	38	39	40	41
4PL_70kx_dd	1	11	29	80	200	428	864	1699	3097	5230	8428	12826	18298	25121	33204	43292	56538	72662	93731	122056	161937	229778	362371	748099	4995812	9390822
	28	29	30
4PL_fastp30kx_2mm	7	1819	2233206
	28	29	30
4PL_fastp30kx_dd	7	1819	2233206
	28	29	30
	17	18	19	20	21	22	23	24	25	26	27	28	29	30	31	32	33	34	35	36	37	38	39	40	41
4QG	1	0	0	5	11	25	55	130	226	424	761	1151	1799	2621	3927	5821	8393	12168	18116	27710	45649	84965	237134	2466118	19226485
	17	18	19	20	21	22	23	24	25	26	27	28	29	30	31	32	33	34	35	36	37	38	39	40	41
4QG_30kx_dd	1	0	0	5	11	25	55	130	226	424	761	1149	1797	2612	3890	5735	8196	11739	16983	25193	39780	70380	186007	1873275	16298103
	17	18	19	20	21	22	23	24	25	26	27	28	29	30	31	32	33	34	35	36	37	38	39	40	41
4QG_55kx_2mm	1	0	0	3	5	16	24	76	129	245	464	692	1236	1832	2759	4295	6373	9420	14070	21482	34710	62798	171261	1779609	16216445
	17	18	19	20	21	22	23	24	25	26	27	28	29	30	31	32	33	34	35	36	37	38	39	40	41
4QG_55kx_dd	1	0	0	3	5	16	24	76	129	245	464	692	1236	1832	2759	4295	6373	9420	14070	21482	34710	62798	171261	1779609	16216445
	17	18	19	20	21	22	23	24	25	26	27	28	29	30	31	32	33	34	35	36	37	38	39	40	41
4QG_70kx_dd	1	0	0	5	11	25	55	130	226	424	761	1151	1799	2621	3927	5821	8393	12168	18116	27710	45649	84965	237134	2466118	19226485
	28	29	30
4QG_fastp30kx_2mm	13	884	18576427
	28	29	30
4QG_fastp30kx_dd	13	884	18576427
	28	29	30
	20	21	22	23	24	25	26	27	28	29	30	31	32	33	34	35	36	37	38	39	40	41
EBC1_CP	1	1	1	1	0	4	9	18	36	20	34	108	337	914	1176	756	630	620	690	884	2026	13660
	20	21	22	23	24	25	26	27	28	29	30	31	32	33	34	35	36	37	38	39	40	41
EBC1_CP_30kx_dd	1	1	1	1	0	4	9	18	36	20	32	87	188	314	341	308	345	316	355	447	930	7738
	20	21	22	23	24	25	26	27	28	29	30	31	32	33	34	35	36	37	38	39	40	41
EBC1_CP_55kx_2mm	1	1	1	0	0	4	9	18	35	14	17	34	37	62	69	78	141	192	288	398	833	7404
	20	21	22	23	24	25	26	27	28	29	30	31	32	33	34	35	36	37	38	39	40	41
EBC1_CP_55kx_dd	1	1	1	0	0	4	9	18	35	14	17	34	37	62	69	78	141	192	288	398	833	7404
	20	21	22	23	24	25	26	27	28	29	30	31	32	33	34	35	36	37	38	39	40	41
EBC1_CP_70kx_dd	1	1	1	1	0	4	9	18	36	20	34	108	337	914	1176	756	630	620	690	884	2026	13660
	30
EBC1_CP_fastp30kx_2mm	205
	30
EBC1_CP_fastp30kx_dd	205
	30
	19	20	21	22	23	24	25	26	27	28	29	30	31	32	33	34	35	36	37	38	39	40	41
EBC1_PB	3	0	0	0	1	2	2	0	13	15	11	9	21	49	100	165	178	185	217	313	469	1125	7535
	19	20	21	22	23	24	25	26	27	28	29	30	31	32	33	34	35	36	37	38	39	40	41
EBC1_PB_30kx_dd	3	0	0	0	1	2	2	0	13	15	9	8	19	42	79	103	101	106	108	142	182	544	4510
	19	20	21	22	23	24	25	26	27	28	29	30	31	32	33	34	35	36	37	38	39	40	41
EBC1_PB_55kx_2mm	1	0	0	0	1	2	1	0	12	12	7	6	4	10	23	21	32	36	70	113	157	461	4319
	19	20	21	22	23	24	25	26	27	28	29	30	31	32	33	34	35	36	37	38	39	40	41
EBC1_PB_55kx_dd	1	0	0	0	1	2	1	0	12	12	7	6	4	10	23	21	32	36	70	113	157	461	4319
	19	20	21	22	23	24	25	26	27	28	29	30	31	32	33	34	35	36	37	38	39	40	41
EBC1_PB_70kx_dd	3	0	0	0	1	2	2	0	13	15	11	9	21	49	100	165	178	185	217	313	469	1125	7535
	30
EBC1_PB_fastp30kx_2mm	6599
	30
EBC1_PB_fastp30kx_dd	6599
	30
	21	22	23	24	25	26	27	28	29	30	31	32	33	34	35	36	37	38	39	40	41
EBC1_PHCH	2	3	5	5	6	8	31	105	55	66	75	98	122	167	230	339	598	1032	2197	15366	63045
	21	22	23	24	25	26	27	28	29	30	31	32	33	34	35	36	37	38	39	40	41
EBC1_PHCH_30kx_dd	2	3	5	5	6	8	31	105	55	65	72	92	109	134	168	227	308	415	611	2148	12398
	21	22	23	24	25	26	27	28	29	30	31	32	33	34	35	36	37	38	39	40	41
EBC1_PHCH_55kx_2mm	2	2	4	3	4	6	22	97	42	52	48	74	89	103	130	193	262	373	554	1926	12143
	21	22	23	24	25	26	27	28	29	30	31	32	33	34	35	36	37	38	39	40	41
EBC1_PHCH_55kx_dd	2	2	4	3	4	6	22	97	42	52	48	74	89	103	130	193	262	373	554	1926	12143
	21	22	23	24	25	26	27	28	29	30	31	32	33	34	35	36	37	38	39	40	41
EBC1_PHCH_70kx_dd	2	3	5	5	6	8	31	105	55	66	75	98	122	167	230	339	598	1032	2197	15366	63045
	29	30
EBC1_PHCH_fastp30kx_2mm	6	18838
	29	30
EBC1_PHCH_fastp30kx_dd	6	18838
	29	30
	19	20	21	22	23	24	25	26	27	28	29	30	31	32	33	34	35	36	37	38	39	40	41
EBC1_PL	1	1	0	3	0	2	6	9	41	97	46	86	329	1137	3283	5151	3543	2127	1897	1899	2059	4104	24843
	19	20	21	22	23	24	25	26	27	28	29	30	31	32	33	34	35	36	37	38	39	40	41
EBC1_PL_30kx_dd	1	1	0	3	0	2	6	9	41	97	46	75	245	506	929	877	772	639	594	643	790	1870	12458
	19	20	21	22	23	24	25	26	27	28	29	30	31	32	33	34	35	36	37	38	39	40	41
EBC1_PL_55kx_2mm	1	1	0	2	0	2	6	8	37	92	30	24	46	40	88	82	127	182	279	423	654	1684	11890
	19	20	21	22	23	24	25	26	27	28	29	30	31	32	33	34	35	36	37	38	39	40	41
EBC1_PL_55kx_dd	1	1	0	2	0	2	6	8	37	92	30	24	46	40	88	82	127	182	279	423	654	1684	11890
	19	20	21	22	23	24	25	26	27	28	29	30	31	32	33	34	35	36	37	38	39	40	41
EBC1_PL_70kx_dd	1	1	0	3	0	2	6	9	41	97	46	86	329	1137	3283	5151	3543	2127	1897	1899	2059	4104	24843
	29	30
EBC1_PL_fastp30kx_2mm	1	22857
	29	30
EBC1_PL_fastp30kx_dd	1	22857
	29	30
	17	18	19	20	21	22	23	24	25	26	27	28	29	30	31	32	33	34	35	36	37	38	39	40	41
EBC1_QG	1	1	4	2	1	7	10	8	15	28	247	545	149	116	183	343	539	813	1058	1482	2607	4253	6884	22889	80151
	17	18	19	20	21	22	23	24	25	26	27	28	29	30	31	32	33	34	35	36	37	38	39	40	41
EBC1_QG_30kx_dd	1	1	4	2	1	7	10	8	15	28	247	545	143	108	169	282	408	538	653	706	962	1099	1435	3538	11570
	17	18	19	20	21	22	23	24	25	26	27	28	29	30	31	32	33	34	35	36	37	38	39	40	41
EBC1_QG_55kx_2mm	1	1	4	2	1	4	7	7	13	23	242	521	125	82	132	230	334	461	529	602	855	987	1308	3187	10929
	17	18	19	20	21	22	23	24	25	26	27	28	29	30	31	32	33	34	35	36	37	38	39	40	41
EBC1_QG_55kx_dd	1	1	4	2	1	4	7	7	13	23	242	521	125	82	132	230	334	461	529	602	855	987	1308	3187	10929
	17	18	19	20	21	22	23	24	25	26	27	28	29	30	31	32	33	34	35	36	37	38	39	40	41
EBC1_QG_70kx_dd	1	1	4	2	1	7	10	8	15	28	247	545	149	116	183	343	539	813	1058	1482	2607	4253	6884	22889	80151
	29	30
EBC1_QG_fastp30kx_2mm	5	31165
	29	30
EBC1_QG_fastp30kx_dd	5	31165
	29	30
	22	23	24	25	26	27	28	29	30	31	32	33	34	35	36	37	38	39	40	41
EBC2_CP	1	0	0	0	0	1	13	1	1	2	3	8	10	8	20	34	67	97	153	1453
	22	23	24	25	26	27	28	29	30	31	32	33	34	35	36	37	38	39	40	41
EBC2_CP_30kx_dd	1	0	0	0	0	1	13	1	1	2	3	7	9	9	15	24	52	76	96	798
	22	23	24	25	26	27	28	29	30	31	32	33	34	35	36	37	38	39	40	41
EBC2_CP_55kx_2mm	1	0	0	0	0	1	12	0	1	2	3	3	4	3	9	17	51	71	90	757
	22	23	24	25	26	27	28	29	30	31	32	33	34	35	36	37	38	39	40	41
EBC2_CP_55kx_dd	1	0	0	0	0	1	12	0	1	2	3	3	4	3	9	17	51	71	90	757
	22	23	24	25	26	27	28	29	30	31	32	33	34	35	36	37	38	39	40	41
EBC2_CP_70kx_dd	1	0	0	0	0	1	13	1	1	2	3	8	10	8	20	34	67	97	153	1453
	30
EBC2_CP_fastp30kx_2mm	43
	30
EBC2_CP_fastp30kx_dd	43
	30
	19	20	21	22	23	24	25	26	27	28	29	30	31	32	33	34	35	36	37	38	39	40	41
EBC2_PB	1	1	1	2	1	0	1	3	27	72	12	8	12	20	18	19	36	72	209	458	834	1096	4797
	19	20	21	22	23	24	25	26	27	28	29	30	31	32	33	34	35	36	37	38	39	40	41
EBC2_PB_30kx_dd	1	1	1	2	1	0	1	3	27	72	12	8	11	20	17	19	30	46	102	158	264	594	2343
	19	20	21	22	23	24	25	26	27	28	29	30	31	32	33	34	35	36	37	38	39	40	41
EBC2_PB_55kx_2mm	1	1	1	1	1	0	1	3	26	67	7	8	11	19	16	17	28	41	99	154	254	579	2296
	19	20	21	22	23	24	25	26	27	28	29	30	31	32	33	34	35	36	37	38	39	40	41
EBC2_PB_55kx_dd	1	1	1	1	1	0	1	3	26	67	7	8	11	19	16	17	28	41	99	154	254	579	2296
	19	20	21	22	23	24	25	26	27	28	29	30	31	32	33	34	35	36	37	38	39	40	41
EBC2_PB_70kx_dd	1	1	1	2	1	0	1	3	27	72	12	8	12	20	18	19	36	72	209	458	834	1096	4797
	30
EBC2_PB_fastp30kx_2mm	5267
	30
EBC2_PB_fastp30kx_dd	5267
	30
	22	23	24	25	26	27	28	29	30	31	32	33	34	35	36	37	38	39	40	41
EBC2_PL	2	3	2	5	13	31	58	31	43	62	83	108	149	230	284	522	969	2337	19265	127544
	22	23	24	25	26	27	28	29	30	31	32	33	34	35	36	37	38	39	40	41
EBC2_PL_30kx_dd	2	3	2	5	13	31	58	31	43	58	82	98	127	173	189	276	413	681	2376	29792
	22	23	24	25	26	27	28	29	30	31	32	33	34	35	36	37	38	39	40	41
EBC2_PL_55kx_2mm	1	2	2	4	11	25	56	21	28	39	68	77	97	133	145	230	358	595	2142	29517
	22	23	24	25	26	27	28	29	30	31	32	33	34	35	36	37	38	39	40	41
EBC2_PL_55kx_dd	1	2	2	4	11	25	56	21	28	39	68	77	97	133	145	230	358	595	2142	29517
	22	23	24	25	26	27	28	29	30	31	32	33	34	35	36	37	38	39	40	41
EBC2_PL_70kx_dd	2	3	2	5	13	31	58	31	43	62	83	108	149	230	284	522	969	2337	19265	127544
	29	30
EBC2_PL_fastp30kx_2mm	6	36552
	29	30
EBC2_PL_fastp30kx_dd	6	36552
	29	30
	15	16	17	18	19	20	21	22	23	24	25	26	27	28	29	30	31	32	33	34	35	36	37	38	39	40	41
EBC2_QG	1	0	0	0	1	7	0	4	4	13	20	19	56	153	134	250	429	854	1825	2793	3879	5090	4932	5490	8013	24797	125314
	15	16	17	18	19	20	21	22	23	24	25	26	27	28	29	30	31	32	33	34	35	36	37	38	39	40	41
EBC2_QG_30kx_dd	1	0	0	0	1	7	0	4	4	13	20	17	54	150	128	231	390	761	1500	1874	1798	2177	2064	2088	2592	6678	46646
	15	16	17	18	19	20	21	22	23	24	25	26	27	28	29	30	31	32	33	34	35	36	37	38	39	40	41
EBC2_QG_55kx_2mm	1	0	0	0	1	3	0	2	1	7	8	12	41	125	97	166	279	497	1069	1302	1116	1382	1416	1574	2087	5055	43182
	15	16	17	18	19	20	21	22	23	24	25	26	27	28	29	30	31	32	33	34	35	36	37	38	39	40	41
EBC2_QG_55kx_dd	1	0	0	0	1	3	0	2	1	7	8	12	41	125	97	166	279	497	1069	1302	1116	1382	1416	1574	2087	5055	43182
	15	16	17	18	19	20	21	22	23	24	25	26	27	28	29	30	31	32	33	34	35	36	37	38	39	40	41
EBC2_QG_70kx_dd	1	0	0	0	1	7	0	4	4	13	20	19	56	153	134	250	429	854	1825	2793	3879	5090	4932	5490	8013	24797	125314
	28	29	30
EBC2_QG_fastp30kx_2mm	1	10	79972
	28	29	30
EBC2_QG_fastp30kx_dd	1	10	79972
	28	29	30

## Sheet: Table S1C
MULTIPLE COMPARISON OF NUMBER OF SEQUENCES IN PRE-FILTERED, ADAPTER REMOVAL AND FASTP DATA SETS
ANOVA ONE-WAY						Tukey multiple comparisons of means
	Df	Sum S	Mean	F val	Pr(>F)	95% family-wise confidence level
software_pre-processing	2	634600000000000	317300000000000	3.718	0.0258	Fit: aov(formula = number_sequences ~ software_pre-processing, data = data)
Residuals	229	1.955e+16	85360000000000			Groups	diff	lwr	upr	p adjust	Signficant difference
						Pre-Filtering-Adapter_Post-Filtering_70kx_dd	5926793	-1571844	13425430	0.237597
						Pre-Filtering-Fastp_Post-Filtering_fastp55kx_dd	5114807	-2383831	12613444	0.426481
						Pre-Filtering-Fastp_Post-Filtering_fastp30kx_2mm	5087257	-2411381	12585894	0.433803
						Pre-Filtering-Fastp_Post-Filtering_fastp30kx_dd	5087257	-2411381	12585894	0.433803
						Pre-Filtering-Adapter_Post-Filtering_55kx_2mm	4637400	-2861238	12136037	0.557667
						Pre-Filtering-Adapter_Post-Filtering_55kx_dd	4637400	-2861238	12136037	0.557667
						Pre-Filtering-Adapter_Post-Filtering_30kx_dd	4473110	-3025527	11971748	0.603581
						Adapter_Post-Filtering_30kx_dd-Adapter_Post-Filtering_70kx_dd	1453683	-6044955	8952320	0.998935
						Adapter_Post-Filtering_70kx_dd-Adapter_Post-Filtering_55kx_2mm	-1289393	-8788031	6209244	0.999514
						Adapter_Post-Filtering_70kx_dd-Adapter_Post-Filtering_55kx_dd	-1289393	-8788031	6209244	0.999514
						Fastp_Post-Filtering_fastp30kx_2mm-Adapter_Post-Filtering_70kx_dd	839536	-6659101	8338174	0.999973
						Fastp_Post-Filtering_fastp30kx_dd-Adapter_Post-Filtering_70kx_dd	839536	-6659101	8338174	0.999973
						Fastp_Post-Filtering_fastp55kx_dd-Adapter_Post-Filtering_70kx_dd	811986	-6686651	8310624	0.999978
						Fastp_Post-Filtering_fastp55kx_dd-Adapter_Post-Filtering_30kx_dd	-641697	-8140334	6856941	0.999996
						Fastp_Post-Filtering_fastp30kx_2mm-Adapter_Post-Filtering_30kx_dd	-614147	-8112784	6884491	0.999997
						Fastp_Post-Filtering_fastp30kx_dd-Adapter_Post-Filtering_30kx_dd	-614147	-8112784	6884491	0.999997
						Fastp_Post-Filtering_fastp55kx_dd-Adapter_Post-Filtering_55kx_2mm	-477407	-7976044	7021230	0.999999
						Fastp_Post-Filtering_fastp55kx_dd-Adapter_Post-Filtering_55kx_dd	-477407	-7976044	7021230	0.999999
						Fastp_Post-Filtering_fastp30kx_2mm-Adapter_Post-Filtering_55kx_2mm	-449857	-7948495	7048780	1
						Fastp_Post-Filtering_fastp30kx_dd-Adapter_Post-Filtering_55kx_2mm	-449857	-7948495	7048780	1
						Fastp_Post-Filtering_fastp30kx_2mm-Adapter_Post-Filtering_55kx_dd	-449857	-7948495	7048780	1
						Fastp_Post-Filtering_fastp30kx_dd-Adapter_Post-Filtering_55kx_dd	-449857	-7948495	7048780	1
						Adapter_Post-Filtering_55kx_dd-Adapter_Post-Filtering_55kx_2mm	9.31323e-10	-7498637	7498637	1
						Adapter_Post-Filtering_30kx_dd-Adapter_Post-Filtering_55kx_2mm	164290	-7334348	7662927	1
						Adapter_Post-Filtering_30kx_dd-Adapter_Post-Filtering_55kx_dd	164290	-7334348	7662927	1
						Fastp_Post-Filtering_fastp30kx_dd-Fastp_Post-Filtering_fastp30kx_2mm	2.79397e-09	-7498637	7498637	1
						Fastp_Post-Filtering_fastp55kx_dd-Fastp_Post-Filtering_fastp30kx_2mm	-27549.9	-7526187	7471088	1
						Fastp_Post-Filtering_fastp55kx_dd-Fastp_Post-Filtering_fastp30kx_dd	-27549.9	-7526187	7471088	1
MULTIPLE COMPARISON OF AVERAGE LENGTH IN PRE-FILTERED, ADAPTER REMOVAL AND FASTP
ANOVA ONE-WAY						Tukey multiple comparisons of means
	Df	Sum S	Mean	F val	Pr(>F)	95% family-wise confidence level
software_pre-processing	7	21690	3098.5	3.804	0.000634***	Fit: aov(formula =average_length ~ software_pre-processing, data = data)
Residuals	224	182454	814.5			Groups	diff	lwr	upr	p adjust	Signficant difference
						Fastp_Post-Filtering_fastp55kx_dd-Adapter_Post-Filtering_70kx_dd	31.0324	8.09923	53.9656	0.00125688	*
						Fastp_Post-Filtering_fastp30kx_2mm-Adapter_Post-Filtering_70kx_dd	30.9338	8.00061	53.867	0.00132353	*
						Fastp_Post-Filtering_fastp30kx_dd-Adapter_Post-Filtering_70kx_dd	30.9338	8.00061	53.867	0.00132353	*											0.1	‘	’	1
						Adapter_Post-Filtering_70kx_dd-Adapter_Post-Filtering_30kx_dd	-27.9193	-50.8525	-4.98612	0.00594911	*
						Adapter_Post-Filtering_70kx_dd-Adapter_Post-Filtering_55kx_2mm	-22.6928	-45.6259	0.240428	0.0547213
						Adapter_Post-Filtering_70kx_dd-Adapter_Post-Filtering_55kx_dd	-22.6928	-45.6259	0.240428	0.0547213
						Pre-Filtering-Adapter_Post-Filtering_70kx_dd	20.7207	-2.2125	43.6539	0.109415
						Pre-Filtering-Fastp_Post-Filtering_fastp55kx_dd	-10.3117	-33.2449	12.6215	0.867378
						Pre-Filtering-Fastp_Post-Filtering_fastp30kx_2mm	-10.2131	-33.1463	12.7201	0.873062
						Pre-Filtering-Fastp_Post-Filtering_fastp30kx_dd	-10.2131	-33.1463	12.7201	0.873062
						Fastp_Post-Filtering_fastp55kx_dd-Adapter_Post-Filtering_55kx_2mm	8.33966	-14.5935	31.2728	0.953544
						Fastp_Post-Filtering_fastp55kx_dd-Adapter_Post-Filtering_55kx_dd	8.33966	-14.5935	31.2728	0.953544
						Fastp_Post-Filtering_fastp30kx_2mm-Adapter_Post-Filtering_55kx_2mm	8.24103	-14.6922	31.1742	0.956395
						Fastp_Post-Filtering_fastp30kx_dd-Adapter_Post-Filtering_55kx_2mm	8.24103	-14.6922	31.1742	0.956395
						Fastp_Post-Filtering_fastp30kx_2mm-Adapter_Post-Filtering_55kx_dd	8.24103	-14.6922	31.1742	0.956395
						Fastp_Post-Filtering_fastp30kx_dd-Adapter_Post-Filtering_55kx_dd	8.24103	-14.6922	31.1742	0.956395
						Pre-Filtering-Adapter_Post-Filtering_30kx_dd	-7.19862	-30.1318	15.7346	0.97936
						Adapter_Post-Filtering_55kx_2mm-Adapter_Post-Filtering_30kx_dd	-5.22655	-28.1597	17.7066	0.997004
						Adapter_Post-Filtering_55kx_dd-Adapter_Post-Filtering_30kx_dd	-5.22655	-28.1597	17.7066	0.997004
						Fastp_Post-Filtering_fastp55kx_dd-Adapter_Post-Filtering_30kx_dd	3.1131	-19.8201	26.0463	0.9999
						Fastp_Post-Filtering_fastp30kx_2mm-Adapter_Post-Filtering_30kx_dd	3.01448	-19.9187	25.9477	0.999919
						Fastp_Post-Filtering_fastp30kx_dd-Adapter_Post-Filtering_30kx_dd	3.01448	-19.9187	25.9477	0.999919
						Pre-Filtering-Adapter_Post-Filtering_55kx_2mm	-1.97207	-24.9053	20.9611	0.999996
						Pre-Filtering-Adapter_Post-Filtering_55kx_dd	-1.97207	-24.9053	20.9611	0.999996
						Adapter_Post-Filtering_55kx_dd-Adapter_Post-Filtering_55kx_2mm	1.42109e-14	-22.9332	22.9332	1
						Fastp_Post-Filtering_fastp30kx_dd-Fastp_Post-Filtering_fastp30kx_2mm	0	-22.9332	22.9332	1
						Fastp_Post-Filtering_fastp55kx_dd-Fastp_Post-Filtering_fastp30kx_2mm	0.0986207	-22.8346	23.0318	1
						Fastp_Post-Filtering_fastp55kx_dd-Fastp_Post-Filtering_fastp30kx_dd	0.0986207	-22.8346	23.0318	1
MULTIPLE COMPARISON OF NUMBER OF SEQUENCES IN COMPLEXITY THRESHOLDS (NO, 30%, 55% AND 70%)
ANOVA ONE-WAY						Tukey multiple comparisons of means
	Df	Sum S	Mean	F val	Pr(>F)	95% family-wise confidence level
software_pre-processing	5	674500000000000	134900000000000	1.563	0.172	Fit: aov(formula = number_sequences ~ complexity_threshold, data = data)
Residuals	226	1.951e+16	86310000000000			Groups	diff	lwr	upr	p adjust	Signficant difference
						adapter_55-adapter_30	-164290	-6237589	5909010	1
						adapter_70-adapter_30	-1.45368e+06	-8466525	5559159	0.991239
						fastp_30-adapter_30	-614147	-6687446	5459153	0.999718
						fastp_55-adapter_30	-641697	-7654539	6371146	0.999828
						no-adapter_30	4.47311e+06	-2539732	11485952	0.446453
						adapter_70-adapter_55	-1.28939e+06	-7362693	4783906	0.99022
						fastp_30-adapter_55	-449857	-5408685	4508971	0.999835
						fastp_55-adapter_55	-477407	-6550707	5595893	0.999919
						no-adapter_55	4.6374e+06	-1435900	10710699	0.244266
						fastp_30-adapter_70	839536	-5233763	6912836	0.99871
						fastp_55-adapter_70	811986	-6200856	7824829	0.999454
						no-adapter_70	5926793	-1086049	12939635	0.150663
						fastp_55-fastp_30	-27549.9	-6100850	6045750	1
						no-fastp_30	5.08726e+06	-986043	11160556	0.157959
						no-fastp_55	5.11481e+06	-1898036	12127649	0.292886
MULTIPLE COMPARISON OF AVERAGE LENGTH IN COMPLEXITY THRESHOLDS (NO, 30%, 55% AND 70%)
ANOVA ONE-WAY						Tukey multiple comparisons of means
	Df	Sum S	Mean	F val	Pr(>F)	95% family-wise confidence level
software_pre-processing	5	21690	4338	5.373	0.000109***	Fit: aov(formula = number_sequences ~ complexity_threshold, data = data)
Residuals	226	182454	807			Groups	diff	lwr	upr	p adjust	Signficant difference
						fastp_30-adapter_70	30.9338	12.3597	49.5078	4.47e-05	*
						fastp_55-adapter_70	31.0324	9.58494	52.4799	0.0006415	*
						adapter_70-adapter_30	-27.9193	-49.3668	-6.47184	0.003137	*
						adapter_70-adapter_55	-22.6928	-41.2668	-4.1187	0.007033	*
						no-adapter_70	20.7207	-0.726783	42.1682	0.0649252
						no-fastp_30	-10.2131	-28.7872	8.36095	0.612282
						fastp_30-adapter_55	8.24103	-6.92462	23.4067	0.624469
						no-fastp_55	-10.3117	-31.7592	11.1357	0.737856
						fastp_55-adapter_55	8.33966	-10.2344	26.9137	0.790004
						no-adapter_30	-7.19862	-28.6461	14.2489	0.928554
						adapter_55-adapter_30	-5.22655	-23.8006	13.3475	0.965701
						fastp_30-adapter_30	3.01448	-15.5596	21.5885	0.997218
						fastp_55-adapter_30	3.1131	-18.3344	24.5606	0.998369
						no-adapter_55	-1.97207	-20.5461	16.602	0.999642
						fastp_55-fastp_30	0.0986207	-18.4754	18.6727	1
MULTIPLE COMPARISON OF DUPLICATION LEVELS IN PRE-FILTERED AND POST-FILTERED SAMPLES
ANOVA ONE-WAY						Tukey multiple comparisons of means
	Df	Sum S	Mean	F val	Pr(>F)	95% family-wise confidence level
software_pre-processing	7	42294	6042	18.8	<2e-16 ***	Fit: aov(formula = duplication ~ groups, data = df)
Residuals	224	71994	321			Groups	diff	lwr	upr	p adjust	Signficant difference
						Pre-Filtering-Post-Filtering_30kx_dd	38.8321	24.4264	53.2378	0	***
						Pre-Filtering-Post-Filtering_55kx_2mm	40.3514	25.9457	54.7571	0	***
						Pre-Filtering-Post-Filtering_55kx_dd	40.4138	26.0081	54.8195	0	***
						Pre-Filtering-Post-Filtering_fastp30kx_2mm	37.4348	23.0291	51.8405	0	***
						Pre-Filtering-Post-Filtering_fastp30kx_dd	37.4283	23.0226	51.834	0	***
						Pre-Filtering-Post-Filtering_fastp55kx_dd	37.4169	23.0112	51.8226	0	***
						Pre-Filtering-Post-Filtering_70kx_dd	46.9703	32.5647	61.376	0	***
						Post-Filtering_55kx_2mm-Post-Filtering_30kx_dd	-1.51931	-15.925	12.8864	0.999982
						Post-Filtering_55kx_dd-Post-Filtering_30kx_dd	-1.58172	-15.9874	12.824	0.999976
						Post-Filtering_70kx_dd-Post-Filtering_30kx_dd	-8.13828	-22.544	6.26741	0.668575
						Post-Filtering_fastp30kx_2mm-Post-Filtering_30kx_dd	1.39724	-13.0084	15.8029	0.99999
						Post-Filtering_fastp30kx_dd-Post-Filtering_30kx_dd	1.40379	-13.0019	15.8095	0.999989
						Post-Filtering_fastp55kx_dd-Post-Filtering_30kx_dd	1.41517	-12.9905	15.8209	0.999989
						Post-Filtering_55kx_dd-Post-Filtering_55kx_2mm	-0.0624138	-14.4681	14.3433	1
						Post-Filtering_70kx_dd-Post-Filtering_55kx_2mm	-6.61897	-21.0247	7.78672	0.853849
						Post-Filtering_fastp30kx_2mm-Post-Filtering_55kx_2mm	2.91655	-11.4891	17.3222	0.998591
						Post-Filtering_fastp30kx_dd-Post-Filtering_55kx_2mm	2.9231	-11.4826	17.3288	0.99857
						Post-Filtering_fastp55kx_dd-Post-Filtering_55kx_2mm	2.93448	-11.4712	17.3402	0.998534
						Post-Filtering_70kx_dd-Post-Filtering_55kx_dd	-6.55655	-20.9622	7.84914	0.859906
						Post-Filtering_fastp30kx_2mm-Post-Filtering_55kx_dd	2.97897	-11.4267	17.3847	0.998385
						Post-Filtering_fastp30kx_dd-Post-Filtering_55kx_dd	2.98552	-11.4202	17.3912	0.998362
						Post-Filtering_fastp55kx_dd-Post-Filtering_55kx_dd	2.9969	-11.4088	17.4026	0.998322
						Post-Filtering_fastp30kx_2mm-Post-Filtering_70kx_dd	9.53552	-4.87017	23.9412	0.467173
						Post-Filtering_fastp30kx_dd-Post-Filtering_70kx_dd	9.54207	-4.86362	23.9478	0.466243
						Post-Filtering_fastp55kx_dd-Post-Filtering_70kx_dd	9.55345	-4.85224	23.9591	0.46463
						Post-Filtering_fastp30kx_dd-Post-Filtering_fastp30kx_2mm	0.00655172	-14.3991	14.4122	1
						Post-Filtering_fastp55kx_dd-Post-Filtering_fastp30kx_2mm	0.017931	-14.3878	14.4236	1
						Post-Filtering_fastp55kx_dd-Post-Filtering_fastp30kx_dd	0.0113793	-14.3943	14.4171	1
