# Supplementary material for: A Case Study for the Recovery of Authentic Microbial Ancient DNA from Soil Samples
Source: Microorganisms. 2022 Aug 10;10(8):1623. doi: 10.3390/microorganisms10081623 (PMC9414430; doi:10.3390/microorganisms10081623)
Supplement: Supplementary file 1 [file microorganisms-10-01623-s001.zip › Table_S2.xlsx]

## Sheet: Table S2A
TOTAL READS IN DATA SETS				TOTAL ASSIGNED READS AT SPECIES LEVEL IN SAMPLES DATA SETS
				PRE-DECONTAMINATION SAMPLES DATA SETS								POST-DECONTAMINATION SAMPLES DATA SETS
Dataset	pre-processing	Number of reads		Dataset	pre-processing	Archaea	Bacteria	Eukaryota	Total number assigned reads	Percentage of assigned reads		Dataset	pre-processing	Archaea	Bacteria	Eukaryota	Total number of assigned reads	Percentage of assigned reads
1CP2	Pre-Filtering	42558		1CP2	Pre-Filtering	29	1643	0	1672	3.92876		1CP2	Pre-Filtering	29	1618	0	1647	3.87001
1CP2_30kx	Post-Filtering	13837		1CP2_30kx	Post-Filtering	13	1138	22	1173	8.47727		1CP2_30kx	Post-Filtering	13	819	22	854	6.17186
1CP2_55kx		13572		1CP2_55kx		13	1124	22	1159	8.53964		1CP2_55kx		13	805	22	840	6.18921
1CP2_55kx_2mm		13572		1CP2_55kx_2mm		13	1124	22	1159	8.53964		1CP2_55kx_2mm		13	805	22	840	6.18921
1CP2_70kx		7478		1CP2_70kx		12	775	22	809	10.8184		1CP2_70kx		12	518	22	552	7.38165
1CP2_fastp_30kx		1000		1CP2_fastp_30kx		1	75	1	77	7.7		1CP2_fastp_30kx		1	52	1	54	5.4
1CP2_fastp_30kx_2mm		1000		1CP2_fastp_30kx_2mm		1	75	1	77	7.7		1CP2_fastp_30kx_2mm		1	52	1	54	5.4
1CP2_fastp_55kx		22083		1CP2_fastp_55kx		1	65	0	66	0.298872		1CP2_fastp_55kx		1	42	0	43	0.19472
1PB2	Pre-Filtering	19886		1PB2	Pre-Filtering	90	3184	1792	5066	25.4752		1PB2	Pre-Filtering	90	2299	202	2591	13.0293
1PB2_30kx	Post-Filtering	15149		1PB2_30kx	Post-Filtering	65	2475	821	3361	22.1863		1PB2_30kx	Post-Filtering	65	1747	108	1920	12.6741
1PB2_55kx		15106		1PB2_55kx		65	2475	817	3357	22.223		1PB2_55kx		65	1747	108	1920	12.7102
1PB2_55kx_2mm		15106		1PB2_55kx_2mm		65	2475	817	3357	22.223		1PB2_55kx_2mm		65	1747	108	1920	12.7102
1PB2_70kx		14394		1PB2_70kx		58	2429	594	3081	21.4048		1PB2_70kx		58	1709	108	1875	13.0263
1PB2_fastp_30kx		18195		1PB2_fastp_30kx		61	2399	2172	4632	25.4575		1PB2_fastp_30kx		61	1675	165	1901	10.4479
1PB2_fastp_30kx_2mm		18195		1PB2_fastp_30kx_2mm		61	2399	2172	4632	25.4575		1PB2_fastp_30kx_2mm		61	1675	165	1901	10.4479
1PB2_fastp_55kx		18118		1PB2_fastp_55kx		60	2392	2172	4624	25.5216		1PB2_fastp_55kx		60	1669	165	1894	10.4537
1PHCH3	Pre-Filtering	6979		1PHCH3	Pre-Filtering	0	101	15	116	1.66213		1PHCH3	Pre-Filtering	0	43	0	43	0.616134
1PHCH3_30kx	Post-Filtering	2874		1PHCH3_30kx	Post-Filtering	0	86	14	100	3.47947		1PHCH3_30kx	Post-Filtering	0	32	0	32	1.11343
1PHCH3_55kx		2780		1PHCH3_55kx		0	86	14	100	3.59712		1PHCH3_55kx		0	32	0	32	1.15108
1PHCH3_55kx_2mm		2780		1PHCH3_55kx_2mm		0	86	14	100	3.59712		1PHCH3_55kx_2mm		0	32	0	32	1.15108
1PHCH3_70kx		758		1PHCH3_70kx		0	45	7	52	6.86016		1PHCH3_70kx		0	17	0	17	2.24274
1PHCH3_fastp_30kx		3718		1PHCH3_fastp_30kx		0	59	8	67	1.80204		1PHCH3_fastp_30kx		0	31	1	32	0.860678
1PHCH3_fastp_30kx_2mm		3718		1PHCH3_fastp_30kx_2mm		0	59	8	67	1.80204		1PHCH3_fastp_30kx_2mm		0	31	1	32	0.860678
1PHCH3_fastp_55kx		3718		1PHCH3_fastp_55kx		0	59	8	67	1.80204		1PHCH3_fastp_55kx		0	31	1	32	0.860678
1PL2	Pre-Filtering	21531		1PL2	Pre-Filtering	72	3040	282	3394	15.7633		1PL2	Pre-Filtering	72	2251	70	2393	11.1142
1PL2_30kx	Post-Filtering	15947		1PL2_30kx	Post-Filtering	66	2160	210	2436	15.2756		1PL2_30kx	Post-Filtering	66	1592	43	1701	10.6666
1PL2_55kx		15850		1PL2_55kx		66	2156	206	2428	15.3186		1PL2_55kx		66	1588	43	1697	10.7066
1PL2_55kx_2mm		15850		1PL2_55kx_2mm		66	2156	206	2428	15.3186		1PL2_55kx_2mm		66	1588	43	1697	10.7066
1PL2_70kx		11948		1PL2_70kx		65	1737	83	1885	15.7767		1PL2_70kx		65	1238	47	1350	11.299
1PL2_fastp_30kx		15981		1PL2_fastp_30kx		67	2168	197	2432	15.2181		1PL2_fastp_30kx		67	1602	43	1712	10.7127
1PL2_fastp_30kx_2mm		15981		1PL2_fastp_30kx_2mm		67	2168	197	2432	15.2181		1PL2_fastp_30kx_2mm		67	1602	43	1712	10.7127
1PL2_fastp_55kx		15951		1PL2_fastp_55kx		67	2166	197	2430	15.2342		1PL2_fastp_55kx		67	1602	43	1712	10.7329
1QG2	Pre-Filtering	10768		1QG2	Pre-Filtering	51	1507	102	1660	15.416		1QG2	Pre-Filtering	51	1072	102	1225	11.3763
1QG2_30kx	Post-Filtering	4357		1QG2_30kx	Post-Filtering	22	531	22	575	13.1972		1QG2_30kx	Post-Filtering	22	365	22	409	9.38719
1QG2_55kx		4309		1QG2_55kx		21	531	22	574	13.321		1QG2_55kx		21	365	22	408	9.46855
1QG2_55kx_2mm		4309		1QG2_55kx_2mm		21	531	22	574	13.321		1QG2_55kx_2mm		21	365	22	408	9.46855
1QG2_70kx		3107		1QG2_70kx		18	441	30	489	15.7387		1QG2_70kx		18	285	30	333	10.7177
1QG2_fastp_30kx		4605		1QG2_fastp_30kx		21	535	59	615	13.355		1QG2_fastp_30kx		21	366	59	446	9.68512
1QG2_fastp_30kx_2mm		4605		1QG2_fastp_30kx_2mm		21	535	59	615	13.355		1QG2_fastp_30kx_2mm		21	366	59	446	9.68512
1QG2_fastp_55kx		4581		1QG2_fastp_55kx		21	535	58	614	13.4032		1QG2_fastp_55kx		21	366	58	445	9.71404
2CP2	Pre-Filtering	6930		2CP2	Pre-Filtering	26	171	10	207	2.98701		2CP2	Pre-Filtering	26	72	10	108	1.55844
2CP2_30kx	Post-Filtering	4192		2CP2_30kx	Post-Filtering	10	89	2	101	2.40935		2CP2_30kx	Post-Filtering	10	28	2	40	0.954198
2CP2_55kx		4038		2CP2_55kx		9	88	2	99	2.45171		2CP2_55kx		9	28	2	39	0.965825
2CP2_55kx_2mm		4038		2CP2_55kx_2mm		9	88	2	99	2.45171		2CP2_55kx_2mm		9	28	2	39	0.965825
2CP2_70kx		1506		2CP2_70kx		8	58	3	69	4.58167		2CP2_70kx		8	31	2	41	2.72244
2CP2_fastp_30kx		168		2CP2_fastp_30kx		0	8	0	8	4.7619		2CP2_fastp_30kx		0	3	0	3	1.78571
2CP2_fastp_30kx_2mm		168		2CP2_fastp_30kx_2mm		0	8	0	8	4.7619		2CP2_fastp_30kx_2mm		0	3	0	3	1.78571
2CP2_fastp_55kx		4399		2CP2_fastp_55kx		0	8	0	8	0.18186		2CP2_fastp_55kx		0	3	0	3	0.0681973
2PB2	Pre-Filtering	33127		2PB2	Pre-Filtering	572	5334	578	6484	19.5732		2PB2	Pre-Filtering	572	3133	578	4283	12.929
2PB2_30kx	Post-Filtering	26167		2PB2_30kx	Post-Filtering	474	4291	166	4931	18.8443		2PB2_30kx	Post-Filtering	474	2466	166	3106	11.8699
2PB2_55kx		25996		2PB2_55kx		474	4314	166	4954	19.0568		2PB2_55kx		474	2489	166	3129	12.0365
2PB2_55kx_2mm		25996		2PB2_55kx_2mm		474	4314	166	4954	19.0568		2PB2_55kx_2mm		474	2489	166	3129	12.0365
2PB2_fastp_30kx		27655		2PB2_fastp_30kx		456	4167	166	4789	17.3169		2PB2_fastp_30kx		456	2365	166	2987	10.8009
2PB2_fastp_30kx_2mm		27655		2PB2_fastp_30kx_2mm		473	4295	597	5365	19.3997		2PB2_fastp_30kx_2mm		473	2469	555	3497	12.6451
2PB2_fastp_55kx		27444		2PB2_fastp_55kx		473	4295	597	5365	19.5489		2PB2_fastp_55kx		473	2469	555	3497	12.7423
2PB2.70kx		24234		2PB2.70kx		471	4285	557	5313	21.9237		2PB2.70kx		471	2460	515	3446	14.2197
2PHCH3	Pre-Filtering	34473		2PHCH3	Pre-Filtering	675	4351	251	5277	15.3076		2PHCH3	Pre-Filtering	675	2693	251	3619	10.4981
2PHCH3_30kx	Post-Filtering	10561		2PHCH3_30kx	Post-Filtering	89	705	41	835	7.90645		2PHCH3_30kx	Post-Filtering	89	283	29	401	3.79699
2PHCH3_55kx		9974		2PHCH3_55kx		89	684	41	814	8.16122		2PHCH3_55kx		89	284	29	402	4.03048
2PHCH3_55kx_2mm		9974		2PHCH3_55kx_2mm		89	684	41	814	8.16122		2PHCH3_55kx_2mm		89	284	29	402	4.03048
2PHCH3_70kx		2889		2PHCH3_70kx		37	377	31	445	15.4033		2PHCH3_70kx		37	217	25	279	9.65732
2PHCH3_fastp_30kx		7726		2PHCH3_fastp_30kx		99	729	84	912	11.8043		2PHCH3_fastp_30kx		99	319	80	498	6.44577
2PHCH3_fastp_30kx_2mm		7726		2PHCH3_fastp_30kx_2mm		99	729	84	912	11.8043		2PHCH3_fastp_30kx_2mm		99	319	80	498	6.44577
2PHCH3_fastp_55kx		7701		2PHCH3_fastp_55kx		99	728	82	909	11.8037		2PHCH3_fastp_55kx		99	319	78	496	6.44072
2PL2	Pre-Filtering	44894		2PL2	Pre-Filtering	1242	6828	315	8385	18.6773		2PL2	Pre-Filtering	1242	4085	315	5642	12.5674
2PL2_30kx	Post-Filtering	35633		2PL2_30kx	Post-Filtering	999	5482	207	6688	18.7691		2PL2_30kx	Post-Filtering	999	3234	207	4440	12.4604
2PL2_55kx		35470		2PL2_55kx		999	5482	207	6688	18.8554		2PL2_55kx		999	3234	207	4440	12.5176
2PL2_55kx_2mm		35470		2PL2_55kx_2mm		999	5482	207	6688	18.8554		2PL2_55kx_2mm		999	3234	207	4440	12.5176
2PL2_70kx		32768		2PL2_70kx		952	5197	206	6355	19.3939		2PL2_70kx		952	3013	206	4171	12.7289
2PL2_fastp_30kx		36681		2PL2_fastp_30kx		996	5405	271	6672	18.1893		2PL2_fastp_30kx		996	3160	271	4427	12.0689
2PL2_fastp_30kx_2mm		36681		2PL2_fastp_30kx_2mm		996	5405	271	6672	18.1893		2PL2_fastp_30kx_2mm		996	3160	271	4427	12.0689
2PL2_fastp_55kx		36538		2PL2_fastp_55kx		993	5400	271	6664	18.2385		2PL2_fastp_55kx		993	3156	271	4420	12.097
2QG2	Pre-Filtering	48959		2QG2	Pre-Filtering	0	1451	6800	8251	16.8529		2QG2	Pre-Filtering	0	709	6543	7252	14.8124
2QG2_30kx	Post-Filtering	16428		2QG2_30kx	Post-Filtering	8	1116	1216	2340	14.244		2QG2_30kx	Post-Filtering	8	570	1192	1770	10.7743
2QG2_55kx		15046		2QG2_55kx		8	1137	1158	2303	15.3064		2QG2_55kx		8	591	1158	1757	11.6775
2QG2_55kx_2mm		15046		2QG2_55kx_2mm		8	1137	1158	2303	15.3064		2QG2_55kx_2mm		8	591	1158	1757	11.6775
2QG2_70kx		13703		2QG2_70kx		8	1107	1155	2270	16.5657		2QG2_70kx		8	576	1155	1739	12.6907
2QG2_fastp_30kx		28594		2QG2_fastp_30kx		0	1082	3439	4521	15.811		2QG2_fastp_30kx		0	558	3218	3776	13.2056
2QG2_fastp_30kx_2mm		28594		2QG2_fastp_30kx_2mm		0	1082	3439	4521	15.811		2QG2_fastp_30kx_2mm		0	558	3218	3776	13.2056
2QG2_fastp_55kx		24479		2QG2_fastp_55kx		0	1094	2524	3618	14.78		2QG2_fastp_55kx		0	570	2303	2873	11.7366
3CP2	Pre-Filtering	65640		3CP2	Pre-Filtering	0	4340	4951	9291	14.1545		3CP2	Pre-Filtering	0	2170	4910	7080	10.7861
3CP2_30kx	Post-Filtering	12409		3CP2_30kx	Post-Filtering	0	799	350	1149	9.25941		3CP2_30kx	Post-Filtering	0	311	336	647	5.21396
3CP2_55kx		11664		3CP2_55kx		0	814	343	1157	9.91941		3CP2_55kx		0	326	329	655	5.61557
3CP2_55kx_2mm		11664		3CP2_55kx_2mm		0	814	343	1157	9.91941		3CP2_55kx_2mm		0	326	329	655	5.61557
3CP2_70kx		8283		3CP2_70kx		0	726	205	931	11.2399		3CP2_70kx		0	292	195	487	5.87951
3CP2_fastp_30kx		1639		3CP2_fastp_30kx		0	94	104	198	12.0805		3CP2_fastp_30kx		0	41	102	143	8.72483
3CP2_fastp_30kx_2mm		1639		3CP2_fastp_30kx_2mm		0	94	104	198	12.0805		3CP2_fastp_30kx_2mm		0	41	102	143	8.72483
3CP2_fastp_55kx		21183		3CP2_fastp_55kx		0	92	36	128	0.604258		3CP2_fastp_55kx		0	39	35	74	0.349337
3PB2	Pre-Filtering	243619		3PB2	Pre-Filtering	0	4017	64766	68783	28.2338		3PB2	Pre-Filtering	0	2064	57833	59897	24.5863
3PB2_30kx	Post-Filtering	41945		3PB2_30kx	Post-Filtering	0	3058	4988	8046	19.1823		3PB2_30kx	Post-Filtering	0	1792	4109	5901	14.0684
3PB2_55kx		33224		3PB2_55kx		0	3128	3283	6411	19.2963		3PB2_55kx		0	1845	2745	4590	13.8153
3PB2_55kx_2mm		33224		3PB2_55kx_2mm		0	3128	3283	6411	19.2963		3PB2_55kx_2mm		0	1845	2745	4590	13.8153
3PB2_70kx		31643		3PB2_70kx		0	3129	2828	5957	18.8256		3PB2_70kx		0	1847	2746	4593	14.5151
3PB2_fastp_30kx		111359		3PB2_fastp_30kx		0	2715	26887	29602	26.5825		3PB2_fastp_30kx		0	1450	22481	23931	21.49
3PB2_fastp_30kx_2mm		111359		3PB2_fastp_30kx_2mm		0	2715	26887	29602	26.5825		3PB2_fastp_30kx_2mm		0	1450	22481	23931	21.49
3PB2_fastp_55kx		99496		3PB2_fastp_55kx		0	2764	23719	26483	26.6172		3PB2_fastp_55kx		0	1503	19313	20816	20.9214
3PHCH3	Pre-Filtering	3244		3PHCH3	Pre-Filtering	0	2594	3	2597	80.0555		3PHCH3	Pre-Filtering	0	0	3	3	0.0924784
3PHCH3_30kx	Post-Filtering	1242		3PHCH3_30kx	Post-Filtering	0	892	0	892	71.8196		3PHCH3_30kx	Post-Filtering	0	0	0	0	0
3PHCH3_55kx		1184		3PHCH3_55kx		0	845	0	845	71.3682		3PHCH3_55kx		0	0	0	0	0
3PHCH3_55kx_2mm		1184		3PHCH3_55kx_2mm		0	845	0	845	71.3682		3PHCH3_55kx_2mm		0	0	0	0	0
3PHCH3_70kx		268		3PHCH3_70kx		0	164	0	164	61.194		3PHCH3_70kx		0	0	0	0	0
3PHCH3_fastp_30kx		3854		3PHCH3_fastp_30kx		0	3351	6	3357	87.1043		3PHCH3_fastp_30kx		0	0	5	5	0.129735
3PHCH3_fastp_30kx_2mm		3854		3PHCH3_fastp_30kx_2mm		0	3351	6	3357	87.1043		3PHCH3_fastp_30kx_2mm		0	0	5	5	0.129735
3PHCH3_fastp_55kx		3850		3PHCH3_fastp_55kx		0	3351	4	3355	87.1429		3PHCH3_fastp_55kx		0	0	3	3	0.0779221
3PL2	Pre-Filtering	3548		3PL2	Pre-Filtering	0	128	347	475	13.3878		3PL2	Pre-Filtering	0	1	326	327	9.21646
3PL2_30kx	Post-Filtering	1010		3PL2_30kx	Post-Filtering	0	105	107	212	20.9901		3PL2_30kx	Post-Filtering	0	1	89	90	8.91089
3PL2_55kx		893		3PL2_55kx		0	101	103	204	22.8443		3PL2_55kx		0	1	88	89	9.96641
3PL2_55kx_2mm		893		3PL2_55kx_2mm		0	101	103	204	22.8443		3PL2_55kx_2mm		0	1	88	89	9.96641
3PL2_70kx		541		3PL2_70kx		0	57	51	108	19.963		3PL2_70kx		0	1	36	37	6.83919
3PL2_fastp_30kx		2800		3PL2_fastp_30kx		0	176	215	391	13.9643		3PL2_fastp_30kx		0	1	199	200	7.14286
3PL2_fastp_30kx_2mm		2800		3PL2_fastp_30kx_2mm		0	176	215	391	13.9643		3PL2_fastp_30kx_2mm		0	1	199	200	7.14286
3PL2_fastp_55kx		2059		3PL2_fastp_55kx		0	176	140	316	15.3473		3PL2_fastp_55kx		0	1	124	125	6.07091
3QG2	Pre-Filtering	27570		3QG2	Pre-Filtering	351	4151	333	4835	17.5372		3QG2	Pre-Filtering	351	2047	157	2555	9.26732
3QG2_30kx	Post-Filtering	22788		3QG2_30kx	Post-Filtering	308	3472	254	4034	17.7023		3QG2_30kx	Post-Filtering	308	1702	108	2118	9.29437
3QG2_55kx		22688		3QG2_55kx		308	3469	249	4026	17.7451		3QG2_55kx		308	1700	108	2116	9.32652
3QG2_55kx_2mm		22688		3QG2_55kx_2mm		308	3469	249	4026	17.7451		3QG2_55kx_2mm		308	1700	108	2116	9.32652
3QG2_70kx		20015		3QG2_70kx		265	3186	156	3607	18.0215		3QG2_70kx		265	1523	108	1896	9.4729
3QG2_fastp_30kx		23322		3QG2_fastp_30kx		302	3491	232	4025	17.2584		3QG2_fastp_30kx		302	1695	164	2161	9.26593
3QG2_fastp_30kx_2mm		23322		3QG2_fastp_30kx_2mm		302	3491	232	4025	17.2584		3QG2_fastp_30kx_2mm		302	1695	164	2161	9.26593
3QG2_fastp_55kx		23227		3QG2_fastp_55kx		301	3493	232	4026	17.3333		3QG2_fastp_55kx		301	1697	164	2162	9.30813
4CP2	Pre-Filtering	43350		4CP2	Pre-Filtering	0	4193	455	4648	10.722		4CP2	Pre-Filtering	0	1965	455	2420	5.58247
4CP2_30kx	Post-Filtering	17695		4CP2_30kx	Post-Filtering	0	1454	63	1517	8.57304		4CP2_30kx	Post-Filtering	0	592	63	655	3.70161
4CP2_55kx		17193		4CP2_55kx		0	1452	63	1515	8.81173		4CP2_55kx		0	592	63	655	3.80969
4CP2_55kx_2mm		17193		4CP2_55kx_2mm		0	1452	63	1515	8.81173		4CP2_55kx_2mm		0	592	63	655	3.80969
4CP2_70kx		11866		4CP2_70kx		0	1454	63	1517	12.7844		4CP2_70kx		0	628	63	691	5.82336
4CP2_fastp_30kx		1298		4CP2_fastp_30kx		0	82	18	100	7.70416		4CP2_fastp_30kx		0	30	16	46	3.54391
4CP2_fastp_30kx_2mm		1298		4CP2_fastp_30kx_2mm		0	82	18	100	7.70416		4CP2_fastp_30kx_2mm		0	30	16	46	3.54391
4CP2_fastp_55kx		28617		4CP2_fastp_55kx		0	80	8	88	0.30751		4CP2_fastp_55kx		0	28	8	36	0.125799
4PB2	Pre-Filtering	13754		4PB2	Pre-Filtering	0	3768	100	3868	28.1227		4PB2	Pre-Filtering	0	2584	18	2602	18.9181
4PB2_30kx	Post-Filtering	1090		4PB2_30kx	Post-Filtering	0	193	46	239	21.9266		4PB2_30kx	Post-Filtering	0	152	0	152	13.945
4PB2_55kx		1087		4PB2_55kx		0	193	46	239	21.9871		4PB2_55kx		0	152	0	152	13.9834
4PB2_55kx_2mm		1087		4PB2_55kx_2mm		0	193	46	239	21.9871		4PB2_55kx_2mm		0	152	0	152	13.9834
4PB2_70kx		827		4PB2_70kx		0	130	32	162	19.5889		4PB2_70kx		0	89	0	89	10.7618
4PB2_fastp_30kx		1303		4PB2_fastp_30kx		0	233	88	321	24.6355		4PB2_fastp_30kx		0	183	7	190	14.5817
4PB2_fastp_30kx_2mm		1303		4PB2_fastp_30kx_2mm		0	233	88	321	24.6355		4PB2_fastp_30kx_2mm		0	183	7	190	14.5817
4PB2_fastp_55kx		1303		4PB2_fastp_55kx		0	233	88	321	24.6355		4PB2_fastp_55kx		0	183	7	190	14.5817
4PHCH3	Pre-Filtering	1772		4PHCH3	Pre-Filtering	0	255	5	260	14.6727		4PHCH3	Pre-Filtering	0	143	0	143	8.06998
4PHCH3_30kx	Post-Filtering	526		4PHCH3_30kx	Post-Filtering	0	53	5	58	11.0266		4PHCH3_30kx	Post-Filtering	0	32	0	32	6.08365
4PHCH3_55kx		496		4PHCH3_55kx		0	53	5	58	11.6935		4PHCH3_55kx		0	32	0	32	6.45161
4PHCH3_55kx_2mm		496		4PHCH3_55kx_2mm		0	53	5	58	11.6935		4PHCH3_55kx_2mm		0	32	0	32	6.45161
4PHCH3_70kx		277		4PHCH3_70kx		0	30	1	31	11.1913		4PHCH3_70kx		0	18	0	18	6.49819
4PHCH3_fastp_30kx		422		4PHCH3_fastp_30kx		0	52	2	54	12.7962		4PHCH3_fastp_30kx		0	31	0	31	7.34597
4PHCH3_fastp_30kx_2mm		422		4PHCH3_fastp_30kx_2mm		0	52	2	54	12.7962		4PHCH3_fastp_30kx_2mm		0	31	0	31	7.34597
4PHCH3_fastp_55kx		422		4PHCH3_fastp_55kx		0	52	2	54	12.7962		4PHCH3_fastp_55kx		0	31	0	31	7.34597
4PL2	Pre-Filtering	10773		4PL2	Pre-Filtering	52	2486	50	2588	24.023		4PL2	Pre-Filtering	52	1118	50	1220	11.3246
4PL2_30kx	Post-Filtering	1827		4PL2_30kx	Post-Filtering	3	640	4	647	35.4132		4PL2_30kx	Post-Filtering	3	111	0	114	6.23974
4PL2_55kx		1778		4PL2_55kx		3	616	4	623	35.0394		4PL2_55kx		3	111	0	114	6.4117
4PL2_55kx_2mm		1778		4PL2_55kx_2mm		3	616	4	623	35.0394		4PL2_55kx_2mm		3	111	0	114	6.4117
4PL2_70kx		609		4PL2_70kx		3	176	3	182	29.8851		4PL2_70kx		3	25	0	28	4.5977
4PL2_fastp_30kx		2137		4PL2_fastp_30kx		3	712	152	867	40.5709		4PL2_fastp_30kx		3	102	129	234	10.9499
4PL2_fastp_30kx_2mm		2137		4PL2_fastp_30kx_2mm		3	712	152	867	40.5709		4PL2_fastp_30kx_2mm		3	102	129	234	10.9499
4PL2_fastp_55kx		2136		4PL2_fastp_55kx		3	712	152	867	40.5899		4PL2_fastp_55kx		3	102	129	234	10.9551
4QG2	Pre-Filtering	19630		4QG2	Pre-Filtering	155	2989	147	3291	16.7652		4QG2	Pre-Filtering	155	2161	66	2382	12.1345
4QG2_30kx	Post-Filtering	16303		4QG2_30kx	Post-Filtering	132	2405	118	2655	16.2853		4QG2_30kx	Post-Filtering	132	1711	50	1893	11.6114
4QG2_55kx		16248		4QG2_55kx		132	2404	118	2654	16.3343		4QG2_55kx		132	1710	50	1892	11.6445
4QG2_55kx_2mm		16248		4QG2_55kx_2mm		132	2404	118	2654	16.3343		4QG2_55kx_2mm		132	1710	50	1892	11.6445
4QG2_70kx		14773		4QG2_70kx		124	2232	105	2461	16.6588		4QG2_70kx		124	1564	50	1738	11.7647
4QG2_fastp_30kx		16523		4QG2_fastp_30kx		135	2397	185	2717	16.4437		4QG2_fastp_30kx		135	1708	49	1892	11.4507
4QG2_fastp_30kx_2mm		16523		4QG2_fastp_30kx_2mm		135	2397	185	2717	16.4437		4QG2_fastp_30kx_2mm		135	1708	49	1892	11.4507
4QG2_fastp_55kx		16478		4QG2_fastp_55kx		135	2394	185	2714	16.4704		4QG2_fastp_55kx		135	1706	49	1890	11.4698
TOTAL reads in DATA SETS		2645807		TOTAL assigned reads		18351	267791	209306	495448	18.7258		TOTAL DATA SETS		18351	147448	172030	337829
				Percentage per domain		3.70392	54.0503	42.2458	100			Percentage per domain		5.43204	43.6457	50.9222	100	12.7685

## Sheet: Table S2B
TOTAL READS IN EBCS DATA SETS				TOTAL ASSIGNED READS AT SPECIES LEVEL IN EBCS DATA SETS
Dataset	pre-processing	Number of reads		Dataset	pre-processing	Bacteria	Eukaryota	Total number of assigned reads at species level	Percentage of assigned reads
EBC1_CP2	Pre-Filtering	461		EBC1_CP2	Pre-Filtering	6	43	49	10.6291
EBC1_CP2_30kx	Post-Filtering	376		EBC1_CP2_30kx	Post-Filtering	3	38	41	10.9043
EBC1_CP2_55kx		370		EBC1_CP2_55kx		3	36	39	10.5405
EBC1_CP2_55kx_2mm		370		EBC1_CP2_55kx_2mm		3	36	39	10.5405
EBC1_CP2_70kx		275		EBC1_CP2_70kx		3	25	28	10.1818
EBC1_CP2_fastp_30kx		7		EBC1_CP2_fastp_30kx		0	0	0	0
EBC1_CP2_fastp_30kx_2mm		7		EBC1_CP2_fastp_30kx_2mm		0	0	0	0
EBC1_CP2_fastp_55kx		563		EBC1_CP2_fastp_55kx		0	0	0	0
EBC1_PB2	Pre-Filtering	68		EBC1_PB2	Pre-Filtering	1	40	41	60.2941
EBC1_PB2_30kx	Post-Filtering	57		EBC1_PB2_30kx	Post-Filtering	1	37	38	66.6667
EBC1_PB2_55kx		56		EBC1_PB2_55kx		1	36	37	66.0714
EBC1_PB2_55kx_2mm		56		EBC1_PB2_55kx_2mm		1	36	37	66.0714
EBC1_PB2_70kx		14		EBC1_PB2_70kx		1	2	3	21.4286
EBC1_PB2_fastp_30kx		100		EBC1_PB2_fastp_30kx		1	75	76	76
EBC1_PB2_fastp_30kx_2mm		100		EBC1_PB2_fastp_30kx_2mm		1	75	76	76
EBC1_PB2_fastp_55kx		100		EBC1_PB2_fastp_55kx		1	75	76	76
EBC1_PHCH3	Pre-Filtering	1008		EBC1_PHCH3	Pre-Filtering	128	534	662	65.6746
EBC1_PHCH3_30kx	Post-Filtering	469		EBC1_PHCH3_30kx	Post-Filtering	21	320	341	72.7079
EBC1_PHCH3_55kx		456		EBC1_PHCH3_55kx		21	311	332	72.807
EBC1_PHCH3_55kx_2mm		456		EBC1_PHCH3_55kx_2mm		21	311	332	72.807
EBC1_PHCH3_70kx		91		EBC1_PHCH3_70kx		20	19	39	42.8571
EBC1_PHCH3_fastp_30kx		768		EBC1_PHCH3_fastp_30kx		23	566	589	76.6927
EBC1_PHCH3_fastp_30kx_2mm		768		EBC1_PHCH3_fastp_30kx_2mm		23	566	589	76.6927
EBC1_PHCH3_fastp_55kx		768		EBC1_PHCH3_fastp_55kx		23	566	589	76.6927
EBC1_PL2	Pre-Filtering	105		EBC1_PL2	Pre-Filtering	1	7	8	7.61905
EBC1_PL2_30kx	Post-Filtering	77		EBC1_PL2_30kx	Post-Filtering	1	7	8	10.3896
EBC1_PL2_55kx		75		EBC1_PL2_55kx		1	6	7	9.33333
EBC1_PL2_55kx_2mm		75		EBC1_PL2_55kx_2mm		1	6	7	9.33333
EBC1_PL2_70kx		58		EBC1_PL2_70kx		1	4	5	8.62069
EBC1_PL2_fastp_30kx		120		EBC1_PL2_fastp_30kx		1	13	14	11.6667
EBC1_PL2_fastp_30kx_2mm		120		EBC1_PL2_fastp_30kx_2mm		1	13	14	11.6667
EBC1_PL2_fastp_55kx		120		EBC1_PL2_fastp_55kx		1	13	14	11.6667
EBC1_QG2	Pre-Filtering	1218		EBC1_QG2	Pre-Filtering	8	947	955	78.4072
EBC1_QG2_30kx	Post-Filtering	645		EBC1_QG2_30kx	Post-Filtering	2	538	540	83.7209
EBC1_QG2_55kx		621		EBC1_QG2_55kx		2	521	523	84.219
EBC1_QG2_55kx_2mm		621		EBC1_QG2_55kx_2mm		2	521	523	84.219
EBC1_QG2_70kx		224		EBC1_QG2_70kx		2	180	182	81.25
EBC1_QG2_fastp_30kx		523		EBC1_QG2_fastp_30kx		2	406	408	78.0115
EBC1_QG2_fastp_30kx_2mm		523		EBC1_QG2_fastp_30kx_2mm		2	406	408	78.0115
EBC1_QG2_fastp_55kx		523		EBC1_QG2_fastp_55kx		2	406	408	78.0115
EBC2_CP2	Pre-Filtering	85		EBC2_CP2	Pre-Filtering	0	0	0	0
EBC2_CP2_30kx	Post-Filtering	81		EBC2_CP2_30kx	Post-Filtering	0	0	0	0
EBC2_CP2_55kx		79		EBC2_CP2_55kx		0	0	0	0
EBC2_CP2_55kx_2mm		79		EBC2_CP2_55kx_2mm		0	0	0	0
EBC2_CP2_70kx		28		EBC2_CP2_70kx		0	0	0	0
EBC2_CP2_fastp_30kx		10		EBC2_CP2_fastp_30kx		0	0	0	0
EBC2_CP2_fastp_30kx_2mm		10		EBC2_CP2_fastp_30kx_2mm		0	0	0	0
EBC2_CP2_fastp_55kx		483		EBC2_CP2_fastp_55kx		0	0	0	0
EBC2_PB2	Pre-Filtering	955		EBC2_PB2	Pre-Filtering	5	760	765	80.1047
EBC2_PB2_30kx	Post-Filtering	484		EBC2_PB2_30kx	Post-Filtering	3	338	341	70.4545
EBC2_PB2_55kx		473		EBC2_PB2_55kx		3	328	331	69.9789
EBC2_PB2_55kx_2mm		473		EBC2_PB2_55kx_2mm		3	328	331	69.9789
EBC2_PB2_70kx		192		EBC2_PB2_70kx		3	122	125	65.1042
EBC2_PB2_fastp_30kx		1341		EBC2_PB2_fastp_30kx		4	1060	1064	79.3438
EBC2_PB2_fastp_30kx_2mm		1341		EBC2_PB2_fastp_30kx_2mm		4	1060	1064	79.3438
EBC2_PB2_fastp_55kx		1341		EBC2_PB2_fastp_55kx		4	1060	1064	79.3438
EBC2_PL2	Pre-Filtering	674		EBC2_PL2	Pre-Filtering	14	414	428	63.5015
EBC2_PL2_30kx	Post-Filtering	441		EBC2_PL2_30kx	Post-Filtering	8	345	353	80.0454
EBC2_PL2_55kx		424		EBC2_PL2_55kx		8	336	344	81.1321
EBC2_PL2_55kx_2mm		424		EBC2_PL2_55kx_2mm		8	336	344	81.1321
EBC2_PL2_70kx		209		EBC2_PL2_70kx		4	157	161	77.0335
EBC2_PL2_fastp_30kx		557		EBC2_PL2_fastp_30kx		7	406	413	74.1472
EBC2_PL2_fastp_30kx_2mm		557		EBC2_PL2_fastp_30kx_2mm		7	406	413	74.1472
EBC2_PL2_fastp_55kx		553		EBC2_PL2_fastp_55kx		7	406	413	74.6835
EBC2_QG2	Pre-Filtering	5304		EBC2_QG2	Pre-Filtering	2	340	342	6.44796
EBC2_QG2_30kx	Post-Filtering	3837		EBC2_QG2_30kx	Post-Filtering	2	244	246	6.41126
EBC2_QG2_55kx		3631		EBC2_QG2_55kx		2	231	233	6.41697
EBC2_QG2_55kx_2mm		3631		EBC2_QG2_55kx_2mm		2	231	233	6.41697
EBC2_QG2_70kx		1060		EBC2_QG2_70kx		0	63	63	5.9434
EBC2_QG2_fastp_30kx		8880		EBC2_QG2_fastp_30kx		0	419	419	4.71847
EBC2_QG2_fastp_30kx_2mm		8880		EBC2_QG2_fastp_30kx_2mm		0	419	419	4.71847
EBC2_QG2_fastp_55kx		8880		EBC2_QG2_fastp_55kx		0	419	419	4.71847
TOTAL NUMBER OF READS		68809		TOTAL assigned reads		436	17969	18405	26.748
				Percentage per domain		2.39179	98.5737	100

## Sheet: Table S2C
Pre-decontamination samples DATA SETS from collapsed reads
Feature ID	Feature taxonomy	1CP2_contam	1CP2_contam_30kx	1CP2_contam_55kx	1CP2_contam_55kx_2mm	1CP2_contam_70kx	1CP2_contam_fastp_30kx	1CP2_contam_fastp_30kx_2mm	1CP2_contam_fastp_55kx	1PB2_contam	1PB2_contam_30kx	1PB2_contam_55kx	1PB2_contam_55kx_2mm	1PB2_contam_70kx	1PB2_contam_fastp_30kx	1PB2_contam_fastp_30kx_2mm	1PB2_contam_fastp_55kx	1PHCH3_contam	1PHCH3_contam_30kx	1PHCH3_contam_55kx	1PHCH3_contam_55kx_2mm	1PHCH3_contam_70kx	1PHCH3_contam_fastp_30kx	1PHCH3_contam_fastp_30kx_2mm	1PHCH3_contam_fastp_55kx	1PL2_contam	1PL2_contam_30kx	1PL2_contam_55kx	1PL2_contam_55kx_2mm	1PL2_contam_70kx	1PL2_contam_fastp_30kx	1PL2_contam_fastp_30kx_2mm	1PL2_contam_fastp_55kx	1QG2_contam	1QG2_contam_30kx	1QG2_contam_55kx	1QG2_contam_55kx_2mm	1QG2_contam_70kx	1QG2_contam_fastp_30kx	1QG2_contam_fastp_30kx_2mm	1QG2_contam_fastp_55kx	2CP2_contam	2CP2_contam_30kx	2CP2_contam_55kx	2CP2_contam_55kx_2mm	2CP2_contam_70kx	2CP2_contam_fastp_30kx	2CP2_contam_fastp_30kx_2mm	2CP2_contam_fastp_55kx
1852841	d__Archaea,p__Candidatus Diapherotrites,s__Candidatus Diapherotrites archaeon ADurb.Bin253,	0	0	0	0	0	0	0	0	0	0	0	0	0	0	0	0	0	0	0	0	0	0	0	0	0	0	0	0	0	0	0	0	0	0	0	0	0	0	0	0	3	0	0	0	1	0	0	0
529375	d__Archaea,p__Crenarchaeota,s__uncultured crenarchaeote MCG,	0	0	0	0	0	0	0	0	0	0	0	0	0	0	0	0	0	0	0	0	0	0	0	0	0	0	0	0	0	0	0	0	0	0	0	0	0	0	0	0	0	0	0	0	0	0	0	0
29281	d__Archaea,p__Crenarchaeota,s__uncultured crenarchaeote,	0	0	0	0	0	0	0	0	0	0	0	0	0	0	0	0	0	0	0	0	0	0	0	0	0	0	0	0	0	0	0	0	0	0	0	0	0	0	0	0	14	5	4	4	2	0	0	0
2235	d__Archaea,p__Euryarchaeota,c__Halobacteria,o__Halobacteriales	0	0	0	0	0	0	0	0	0	0	0	0	0	0	0	0	0	0	0	0	0	0	0	0	0	0	0	0	0	0	0	0	29	12	12	12	11	12	12	12	0	0	0	0	0	0	0	0
394295	d__Archaea,p__Euryarchaeota,c__Methanobacteria,o__Methanobacteriales,f__Methanobacteriaceae,g__Methanothermobacter,s__Methanothermobacter sp. THUT3,	0	0	0	0	0	0	0	0	0	0	0	0	0	0	0	0	0	0	0	0	0	0	0	0	0	0	0	0	0	0	0	0	0	0	0	0	0	0	0	0	0	0	0	0	0	0	0	0
224756	d__Archaea,p__Euryarchaeota,c__Methanomicrobia,	0	0	0	0	0	0	0	0	10	7	7	7	0	0	0	0	0	0	0	0	0	0	0	0	0	0	0	0	0	0	0	0	0	0	0	0	0	0	0	0	0	0	0	0	0	0	0	0
1235850	d__Archaea,p__Euryarchaeota,c__Thermoplasmata,o__Methanomassiliicoccales,	29	0	0	0	3	0	0	0	22	15	15	15	15	17	17	17	0	0	0	0	0	0	0	0	13	11	11	11	10	11	11	11	0	0	0	0	0	0	0	0	3	2	2	2	2	0	0	0
46659	d__Archaea,p__Euryarchaeota,c__Thermoplasmata,o__Thermoplasmatales,f__Thermoplasmataceae,	0	0	0	0	0	0	0	0	0	0	0	0	0	0	0	0	0	0	0	0	0	0	0	0	0	0	0	0	0	0	0	0	0	0	0	0	0	0	0	0	0	0	0	0	0	0	0	0
215775	d__Archaea,p__Euryarchaeota,c__Thermoplasmata,o__Thermoplasmatales,s__uncultured Thermoplasmatales archaeon,	0	0	0	0	0	0	0	0	15	12	12	12	12	12	12	11	0	0	0	0	0	0	0	0	0	0	0	0	0	0	0	0	0	0	0	0	0	0	0	0	0	0	0	0	0	0	0	0
376542	d__Archaea,p__Euryarchaeota,c__Thermoplasmata,s__uncultured Thermoplasmata archaeon,	0	0	0	0	0	0	0	0	0	0	0	0	0	0	0	0	0	0	0	0	0	0	0	0	0	0	0	0	0	0	0	0	0	0	0	0	0	0	0	0	6	3	3	3	1	0	0	0
114243	d__Archaea,p__Euryarchaeota,s__uncultured euryarchaeote,	0	6	6	6	6	1	1	1	10	8	8	8	8	10	10	10	0	0	0	0	0	0	0	0	14	13	13	13	13	13	13	13	0	0	0	0	0	0	0	0	0	0	0	0	1	0	0	0
743729	d__Archaea,p__Nanoarchaeota,s__Nanoarchaeota archaeon SCGC AAA011-D5,	0	7	7	7	3	0	0	0	33	23	23	23	23	22	22	22	0	0	0	0	0	0	0	0	45	42	42	42	42	43	43	43	0	0	0	0	0	0	0	0	0	0	0	0	0	0	0	0
497727	d__Archaea,p__Thaumarchaeota,c__Nitrososphaeria,o__Nitrososphaerales,f__Nitrososphaeraceae,g__Nitrososphaera,s__Candidatus Nitrososphaera gargensis,	0	0	0	0	0	0	0	0	0	0	0	0	0	0	0	0	0	0	0	0	0	0	0	0	0	0	0	0	0	0	0	0	22	7	7	7	7	6	6	6	0	0	0	0	0	0	0	0
1579370	d__Archaea,s__archaeon GW2011_AR10,	0	0	0	0	0	0	0	0	0	0	0	0	0	0	0	0	0	0	0	0	0	0	0	0	0	0	0	0	0	0	0	0	0	0	0	0	0	0	0	0	0	0	0	0	0	0	0	0
115547	d__Archaea,s__uncultured archaeon,	0	0	0	0	0	0	0	0	0	0	0	0	0	0	0	0	0	0	0	0	0	0	0	0	0	0	0	0	0	0	0	0	0	3	2	2	0	3	3	3	0	0	0	0	1	0	0	0
114706	d__Bacteria,p__Acidobacteria,c__Acidobacteriia,o__Acidobacteriales,f__Acidobacteriaceae,g__Acidobacterium,s__uncultured Acidobacterium sp.,	385	210	207	207	150	19	19	15	659	534	534	534	522	535	535	533	25	16	16	16	12	15	15	15	414	302	302	302	272	303	303	303	0	0	0	0	0	0	0	0	0	0	0	0	0	0	0	0
658061	d__Bacteria,p__Acidobacteria,c__Acidobacteriia,o__Acidobacteriales,f__Acidobacteriaceae,g__Candidatus Koribacter,	0	0	0	0	0	0	0	0	0	0	0	0	0	0	0	0	0	0	0	0	0	0	0	0	0	0	0	0	0	0	0	0	0	0	0	0	0	0	0	0	3	0	0	0	1	0	0	0
940557	d__Bacteria,p__Acidobacteria,c__Acidobacteriia,o__Acidobacteriales,f__Acidobacteriaceae,g__Granulicella,	0	0	0	0	0	0	0	0	0	0	0	0	0	0	0	0	0	0	0	0	0	0	0	0	12	8	8	8	7	9	9	9	10	4	4	4	4	4	4	4	0	0	0	0	0	0	0	0
1742983	d__Bacteria,p__Acidobacteria,c__Acidobacteriia,o__Acidobacteriales,f__Acidobacteriaceae,g__Occallatibacter,	0	0	0	0	0	0	0	0	0	0	0	0	0	0	0	0	0	1	1	1	1	1	1	1	0	0	0	0	0	0	0	0	0	0	0	0	0	0	0	0	0	0	0	0	0	0	0	0
194844	d__Bacteria,p__Acidobacteria,c__Acidobacteriia,o__Acidobacteriales,f__Acidobacteriaceae,g__unclassified Acidobacteriaceae,s__uncultured Acidobacteriaceae bacterium,	0	0	0	0	0	0	0	0	27	20	20	20	18	20	20	20	0	1	1	1	0	1	1	1	45	32	32	32	26	31	31	31	158	58	58	58	41	57	57	57	5	2	2	2	1	0	0	0
190530	d__Bacteria,p__Acidobacteria,c__Acidobacteriia,o__Acidobacteriales,f__unclassified Acidobacteriales,g__unclassified Acidobacteriales,s__uncultured Acidobacteriales bacterium,	0	0	0	0	4	0	0	0	14	10	10	10	10	10	10	10	0	0	0	0	0	0	0	0	11	7	7	7	7	7	7	7	18	4	4	4	4	5	5	5	0	0	0	0	0	0	0	0
1748767	d__Bacteria,p__Acidobacteria,c__Blastocatellia,o__Blastocatellales,f__Blastocatellaceae,g__Stenotrophobacter,	34	8	8	8	4	0	0	0	13	9	9	9	9	9	9	9	0	0	0	0	0	0	0	0	15	11	11	11	10	11	11	11	0	0	0	0	0	0	0	0	0	0	0	0	0	0	0	0
2048906	d__Bacteria,p__Acidobacteria,c__Blastocatellia,o__Blastocatellales,f__Pyrinomonadaceae,g__unclassified Pyrinomonadaceae	55	16	16	16	13	0	0	0	11	8	8	8	8	0	0	0	0	0	0	0	0	0	0	0	27	20	20	20	17	19	19	19	0	0	0	0	0	0	0	0	0	0	0	0	0	0	0	0
904990	d__Bacteria,p__Acidobacteria,c__Holophagae,o__Holophagales,f__Holophagaceae,g__unclassified Holophagaceae,s__uncultured Holophagaceae bacterium,	0	0	0	0	0	0	0	0	0	0	0	0	0	0	0	0	0	0	0	0	0	0	0	0	0	0	0	0	0	0	0	0	0	0	0	0	0	0	0	0	0	0	0	0	0	0	0	0
1387461	d__Bacteria,p__Acidobacteria,c__unclassified Acidobacteria,o__unclassified Acidobacteria,f__unclassified Acidobacteria,g__unclassified Acidobacteria,s__Acidobacteria bacterium LX3,	0	0	0	0	0	0	0	0	0	0	0	0	0	0	0	0	0	0	0	0	0	0	0	0	0	0	0	0	0	0	0	0	9	0	0	0	1	0	0	0	0	0	0	0	0	0	0	0
171953	d__Bacteria,p__Acidobacteria,c__unclassified Acidobacteria,o__unclassified Acidobacteria,f__unclassified Acidobacteria,g__unclassified Acidobacteria,s__uncultured Acidobacteria bacterium,	39	23	22	22	13	0	0	0	44	32	32	32	31	31	31	31	0	0	0	0	0	0	0	0	62	49	49	49	38	49	49	49	0	2	2	2	2	2	2	2	0	0	0	0	0	0	0	0
120793	d__Bacteria,p__Actinobacteria <actinobacteria>,c__Actinobacteria,o__Corynebacteriales,f__Mycobacteriaceae,g__Mycobacterium,	0	0	0	0	0	0	0	0	0	0	0	0	0	0	0	0	0	0	0	0	0	0	0	0	0	0	0	0	0	0	0	0	0	0	0	0	0	0	0	0	0	0	0	0	0	0	0	0
2642494	d__Bacteria,p__Actinobacteria <actinobacteria>,c__Actinobacteria,o__Corynebacteriales,f__Mycobacteriaceae,g__Mycobacterium,	0	0	0	0	0	0	0	0	0	0	0	0	0	0	0	0	0	0	0	0	0	0	0	0	0	0	0	0	0	0	0	0	0	0	0	0	0	0	0	0	0	0	0	0	0	0	0	0
1789	d__Bacteria,p__Actinobacteria <actinobacteria>,c__Actinobacteria,o__Corynebacteriales,f__Mycobacteriaceae,g__Mycobacterium,s__Mycobacterium xenopi,	0	0	0	0	0	0	0	0	0	0	0	0	0	0	0	0	0	0	0	0	0	0	0	0	0	0	0	0	0	0	0	0	0	0	0	0	0	0	0	0	0	0	0	0	0	0	0	0
1827	d__Bacteria,p__Actinobacteria <actinobacteria>,c__Actinobacteria,o__Corynebacteriales,f__Nocardiaceae,g__Rhodococcus,	0	0	0	0	0	0	0	0	0	0	0	0	0	0	0	0	0	0	0	0	0	0	0	0	0	0	0	0	0	0	0	0	0	0	0	0	0	0	0	0	0	0	0	0	0	0	0	0
1909291	d__Bacteria,p__Actinobacteria <actinobacteria>,c__Actinobacteria,o__Frankiales,f__unclassified Frankiales,g__unclassified Frankiales,s__Frankiales bacterium,	0	0	0	0	0	0	0	0	0	0	0	0	0	0	0	0	0	0	0	0	0	0	0	0	0	0	0	0	0	0	0	0	0	0	0	0	0	0	0	0	0	0	0	0	0	0	0	0
125287	d__Bacteria,p__Actinobacteria <actinobacteria>,c__Actinobacteria,o__Micrococcales,f__Intrasporangiaceae,g__Ornithinimicrobium,	22	0	0	0	0	0	0	0	0	0	0	0	0	0	0	0	0	0	0	0	0	0	0	0	0	0	0	0	0	0	0	0	0	0	0	0	0	0	0	0	0	0	0	0	0	0	0	0
69578	d__Bacteria,p__Actinobacteria <actinobacteria>,c__Actinobacteria,o__Micrococcales,f__Microbacteriaceae,g__Cryobacterium,	0	0	0	0	0	0	0	0	0	0	0	0	0	0	0	0	0	0	0	0	0	0	0	0	0	0	0	0	0	0	0	0	7	0	0	0	1	0	0	0	0	0	0	0	0	0	0	0
55968	d__Bacteria,p__Actinobacteria <actinobacteria>,c__Actinobacteria,o__Micrococcales,f__Microbacteriaceae,g__Leucobacter,	0	0	0	0	0	0	0	0	0	0	0	0	0	0	0	0	0	0	0	0	0	0	0	0	0	0	0	0	0	0	0	0	0	0	0	0	0	0	0	0	0	0	0	0	0	0	0	0
942092	d__Bacteria,p__Actinobacteria <actinobacteria>,c__Actinobacteria,o__Micrococcales,f__Microbacteriaceae,g__Microbacterium,s__Microbacterium sp. CO81,	0	0	0	0	3	0	0	0	0	0	0	0	0	0	0	0	0	0	0	0	0	0	0	0	0	0	0	0	0	0	0	0	0	0	0	0	0	0	0	0	0	0	0	0	0	0	0	0
235627	d__Bacteria,p__Actinobacteria <actinobacteria>,c__Actinobacteria,o__Micrococcales,f__Micrococcaceae,g__Arthrobacter,	0	0	0	0	0	0	0	0	0	0	0	0	0	0	0	0	0	0	0	0	0	0	0	0	0	0	0	0	0	0	0	0	0	0	0	0	0	0	0	0	0	0	0	0	0	0	0	0
57493	d__Bacteria,p__Actinobacteria <actinobacteria>,c__Actinobacteria,o__Micrococcales,f__Micrococcaceae,g__Kocuria,	0	0	0	0	0	0	0	0	0	0	0	0	0	0	0	0	0	0	0	0	0	0	0	0	0	0	0	0	0	0	0	0	0	0	0	0	0	0	0	0	0	0	0	0	0	0	0	0
2617518	d__Bacteria,p__Actinobacteria <actinobacteria>,c__Actinobacteria,o__Micromonosporales,f__Micromonosporaceae,g__Micromonospora,	0	0	0	0	0	0	0	0	0	0	0	0	0	0	0	0	0	0	0	0	0	0	0	0	0	0	0	0	0	0	0	0	0	0	0	0	0	0	0	0	0	0	0	0	0	0	0	0
1867775	d__Bacteria,p__Actinobacteria <actinobacteria>,c__Actinobacteria,o__Propionibacteriales,f__Nocardioidaceae,g__Nocardioides,s__Nocardioides phosphati,	0	0	0	0	0	0	0	0	0	0	0	0	0	0	0	0	0	0	0	0	0	0	0	0	0	0	0	0	0	0	0	0	0	0	0	0	0	0	0	0	0	0	0	0	0	0	0	0
35761	d__Bacteria,p__Actinobacteria <actinobacteria>,c__Actinobacteria,o__Propionibacteriales,f__Nocardioidaceae,g__Nocardioides,s__Nocardioides sp.,	0	0	0	0	0	0	0	0	0	0	0	0	0	0	0	0	0	0	0	0	0	0	0	0	0	0	0	0	0	0	0	0	0	0	0	0	0	0	0	0	0	0	0	0	0	0	0	0
696763	d__Bacteria,p__Actinobacteria <actinobacteria>,c__Actinobacteria,o__Propionibacteriales,f__Nocardioidaceae,g__Thermasporomyces,s__Thermasporomyces composti,	0	0	0	0	0	0	0	0	0	0	0	0	0	0	0	0	0	0	0	0	0	0	0	0	0	0	0	0	0	0	0	0	0	0	0	0	0	0	0	0	0	0	0	0	0	0	0	0
29404	d__Bacteria,p__Actinobacteria <actinobacteria>,c__Actinobacteria,o__Propionibacteriales,f__Propionibacteriaceae,g__Microlunatus,	0	0	0	0	0	0	0	0	0	0	0	0	0	0	0	0	0	2	2	2	0	2	2	2	0	0	0	0	0	0	0	0	0	0	0	0	0	0	0	0	0	0	0	0	0	0	0	0
130795	d__Bacteria,p__Actinobacteria <actinobacteria>,c__Actinobacteria,o__Pseudonocardiales,f__Pseudonocardiaceae,g__Crossiella,	88	34	34	34	10	4	4	2	0	0	0	0	0	0	0	0	0	0	0	0	0	0	0	0	31	26	26	26	14	26	26	26	0	0	0	0	0	0	0	0	0	0	0	0	0	0	0	0
1847	d__Bacteria,p__Actinobacteria <actinobacteria>,c__Actinobacteria,o__Pseudonocardiales,f__Pseudonocardiaceae,g__Pseudonocardia,	0	8	8	8	4	1	1	1	0	0	0	0	0	0	0	0	0	0	0	0	0	0	0	0	24	18	18	18	10	18	18	18	0	0	0	0	0	0	0	0	0	0	0	0	0	0	0	0
1463877	d__Bacteria,p__Actinobacteria <actinobacteria>,c__Actinobacteria,o__Streptomycetales,f__Streptomycetaceae,g__Streptomyces,s__Streptomyces sp. NRRL F-6674,	0	0	0	0	0	0	0	0	0	0	0	0	0	0	0	0	0	0	0	0	0	0	0	0	0	0	0	0	0	0	0	0	0	0	0	0	0	0	0	0	0	0	0	0	0	0	0	0
2000	d__Bacteria,p__Actinobacteria <actinobacteria>,c__Actinobacteria,o__Streptosporangiales,f__Streptosporangiaceae,g__Streptosporangium,	0	18	18	18	8	0	0	0	0	0	0	0	0	0	0	0	45	45	45	45	22	19	19	19	0	0	0	0	0	0	0	0	0	0	0	0	0	0	0	0	22	22	21	21	8	2	2	2
152507	d__Bacteria,p__Actinobacteria <actinobacteria>,c__Actinobacteria,o__unclassified Actinobacteria,f__unclassified Actinobacteria,g__unclassified Actinobacteria,s__uncultured actinobacterium,	38	10	10	10	7	1	1	4	12	12	12	12	12	12	12	11	0	0	0	0	0	0	0	0	47	34	34	34	18	35	35	35	0	0	0	0	1	0	0	0	0	0	0	0	0	0	0	0
157466	d__Bacteria,p__Armatimonadetes,c__unclassified Armatimonadetes,o__unclassified Armatimonadetes,f__unclassified Armatimonadetes,g__unclassified Armatimonadetes,s__uncultured Armatimonadetes bacterium,	0	0	0	0	0	0	0	0	0	0	0	0	0	0	0	0	0	0	0	0	0	0	0	0	0	0	0	0	0	0	0	0	6	0	0	0	0	0	0	0	0	0	0	0	0	0	0	0
816	d__Bacteria,p__Bacteroidetes,c__Bacteroidia,o__Bacteroidales,f__Bacteroidaceae,g__Bacteroides,	0	0	0	0	0	0	0	0	0	0	0	0	0	0	0	0	0	0	0	0	0	0	0	0	0	0	0	0	0	0	0	0	0	0	0	0	0	0	0	0	0	0	0	0	0	0	0	0
70720	d__Bacteria,p__Bacteroidetes,c__Bacteroidia,o__Bacteroidales,f__Bacteroidaceae,g__unclassified Bacteroidaceae,s__benzene mineralizing consortium clone SB-5,	0	0	0	0	0	0	0	0	0	0	0	0	0	0	0	0	0	0	0	0	0	0	0	0	0	0	0	0	0	0	0	0	0	0	0	0	1	0	0	0	0	0	0	0	0	0	0	0
2005523	d__Bacteria,p__Bacteroidetes,c__Bacteroidia,o__Bacteroidales,f__Paludibacteraceae,g__unclassified Paludibacteraceae	0	0	0	0	0	0	0	0	0	0	0	0	0	0	0	0	0	0	0	0	0	0	0	0	0	0	0	0	0	0	0	0	0	0	0	0	1	0	0	0	0	0	0	0	0	0	0	0
838	d__Bacteria,p__Bacteroidetes,c__Bacteroidia,o__Bacteroidales,f__Prevotellaceae,g__Prevotella,	0	0	0	0	0	0	0	0	0	0	0	0	0	0	0	0	0	0	0	0	0	0	0	0	0	0	0	0	0	0	0	0	0	0	0	0	0	0	0	0	0	0	0	0	0	0	0	0
1433126	d__Bacteria,p__Bacteroidetes,c__Bacteroidia,o__Bacteroidales,f__Rikenellaceae,g__Mucinivorans,s__Mucinivorans hirudinis,	0	0	0	0	0	0	0	0	0	0	0	0	0	0	0	0	0	0	0	0	0	0	0	0	0	0	0	0	0	0	0	0	5	0	0	0	1	0	0	0	0	0	0	0	0	0	0	0
28138	d__Bacteria,p__Bacteroidetes,c__Bacteroidia,o__Bacteroidales,f__Rikenellaceae,g__Rikenella,	0	0	0	0	0	0	0	0	0	0	0	0	0	0	0	0	0	0	0	0	0	0	0	0	0	0	0	0	0	0	0	0	0	0	0	0	1	0	0	0	0	0	0	0	0	0	0	0
712710	d__Bacteria,p__Bacteroidetes,c__Bacteroidia,o__Bacteroidales,f__Tannerellaceae,g__Tannerella,s__Tannerella sp. oral taxon HOT-286,	0	0	0	0	0	0	0	0	0	0	0	0	0	0	0	0	0	0	0	0	0	0	0	0	0	0	0	0	0	0	0	0	0	0	0	0	1	0	0	0	0	0	0	0	0	0	0	0
194843	d__Bacteria,p__Bacteroidetes,c__Bacteroidia,o__Bacteroidales,f__unclassified Bacteroidales,g__unclassified Bacteroidales,s__uncultured Bacteroidales bacterium,	0	0	0	0	0	0	0	0	0	0	0	0	0	0	0	0	0	0	0	0	0	0	0	0	0	0	0	0	0	0	0	0	0	0	0	0	0	0	0	0	0	0	0	0	0	0	0	0
693075	d__Bacteria,p__Caldiserica,c__Caldisericia,o__Caldisericales,f__Caldisericaceae,g__Caldisericum,s__Caldisericum exile,	0	0	0	0	0	0	0	0	0	0	0	0	0	0	0	0	0	0	0	0	0	0	0	0	0	0	0	0	0	0	0	0	0	0	0	0	0	0	0	0	0	0	0	0	1	0	0	0
904071	d__Bacteria,p__Caldiserica,c__Caldisericia,o__Caldisericales,f__Caldisericaceae,g__Caldisericum,s__uncultured Caldisericum sp.,	0	0	0	0	0	0	0	0	0	0	0	0	0	0	0	0	0	0	0	0	0	0	0	0	0	0	0	0	0	0	0	0	0	0	0	0	0	0	0	0	7	0	0	0	1	0	0	0
1170227	d__Bacteria,p__candidate division NC10,c__unclassified candidate division NC10,o__unclassified candidate division NC10,f__unclassified candidate division NC10,g__Candidatus Methylomirabilis,	21	6	6	6	4	0	0	0	25	19	19	19	19	19	19	19	0	0	0	0	0	0	0	0	17	15	15	15	9	14	14	14	0	0	0	0	0	0	0	0	0	0	0	0	0	0	0	0
1802784	d__Bacteria,p__candidate division Zixibacteria,c__unclassified candidate division Zixibacteria,o__unclassified candidate division Zixibacteria,f__unclassified candidate division Zixibacteria,g__unclassified candidate division Zixibacteria,s__candidate division Zixibacteria bacterium RBG_16_43_9,	0	0	0	0	0	0	0	0	0	0	0	0	0	0	0	0	0	0	0	0	0	0	0	0	0	0	0	0	0	0	0	0	0	0	0	0	0	0	0	0	0	0	0	0	0	0	0	0
1703424	d__Bacteria,p__candidate division Zixibacteria,c__unclassified candidate division Zixibacteria,o__unclassified candidate division Zixibacteria,f__unclassified candidate division Zixibacteria,g__unclassified candidate division Zixibacteria,s__candidate division Zixibacteria bacterium SM1_73,	0	0	0	0	0	0	0	0	0	0	0	0	0	0	0	0	0	0	0	0	0	0	0	0	0	0	0	0	0	0	0	0	0	0	0	0	0	0	0	0	0	0	0	0	0	0	0	0
1752736	d__Bacteria,p__Candidatus Adlerbacteria,c__unclassified Candidatus Adlerbacteria,o__unclassified Candidatus Adlerbacteria,f__unclassified Candidatus Adlerbacteria,g__unclassified Candidatus Adlerbacteria	0	0	0	0	0	0	0	0	0	0	0	0	0	0	0	0	0	0	0	0	0	0	0	0	0	0	0	0	0	0	0	0	0	0	0	0	0	0	0	0	0	0	0	0	0	0	0	0
1752730	d__Bacteria,p__Candidatus Amesbacteria,c__unclassified Candidatus Amesbacteria,o__unclassified Candidatus Amesbacteria,f__unclassified Candidatus Amesbacteria,g__unclassified Candidatus Amesbacteria	0	0	0	0	0	0	0	0	0	0	0	0	0	0	0	0	0	0	0	0	0	0	0	0	0	0	0	0	0	0	0	0	0	0	0	0	0	0	0	0	0	0	0	0	1	0	0	0
1618621	d__Bacteria,p__Candidatus Azambacteria,c__unclassified Candidatus Azambacteria,o__unclassified Candidatus Azambacteria,f__unclassified Candidatus Azambacteria,g__unclassified Candidatus Azambacteria,s__Candidatus Azambacteria bacterium GW2011_GWC2_45_7b,	0	0	0	0	0	0	0	0	0	0	0	0	0	0	0	0	0	0	0	0	0	0	0	0	0	0	0	0	0	0	0	0	0	0	0	0	0	0	0	0	0	0	0	0	0	0	0	0
1618627	d__Bacteria,p__Candidatus Azambacteria,c__unclassified Candidatus Azambacteria,o__unclassified Candidatus Azambacteria,f__unclassified Candidatus Azambacteria,g__unclassified Candidatus Azambacteria,s__Candidatus Azambacteria bacterium GW2011_GWF2_42_22,	0	0	0	0	0	0	0	0	0	0	0	0	0	0	0	0	0	0	0	0	0	0	0	0	0	0	0	0	0	0	0	0	0	0	0	0	1	0	0	0	0	0	0	0	0	0	0	0
1817902	d__Bacteria,p__Candidatus Brennerbacteria,c__unclassified Candidatus Brennerbacteria,o__unclassified Candidatus Brennerbacteria,f__unclassified Candidatus Brennerbacteria,g__unclassified Candidatus Brennerbacteria	0	0	0	0	0	0	0	0	0	0	0	0	0	0	0	0	0	0	0	0	0	0	0	0	0	0	0	0	0	0	0	0	0	0	0	0	0	0	0	0	0	0	0	0	0	0	0	0
1752727	d__Bacteria,p__Candidatus Campbellbacteria,c__unclassified Candidatus Campbellbacteria,o__unclassified Candidatus Campbellbacteria,f__unclassified Candidatus Campbellbacteria,g__unclassified Candidatus Campbellbacteria	0	0	0	0	0	0	0	0	0	0	0	0	0	0	0	0	0	0	0	0	0	0	0	0	0	0	0	0	0	0	0	0	0	0	0	0	1	0	0	0	0	0	0	0	0	0	0	0
1817900	d__Bacteria,p__Candidatus Chisholmbacteria,c__unclassified Candidatus Chisholmbacteria,o__unclassified Candidatus Chisholmbacteria,f__unclassified Candidatus Chisholmbacteria,g__unclassified Candidatus Chisholmbacteria	0	0	0	0	0	0	0	0	0	0	0	0	0	0	0	0	0	0	0	0	0	0	0	0	0	0	0	0	0	0	0	0	0	0	0	0	0	0	0	0	0	0	0	0	1	0	0	0
1752718	d__Bacteria,p__Candidatus Daviesbacteria,c__unclassified Candidatus Daviesbacteria,o__unclassified Candidatus Daviesbacteria,f__unclassified Candidatus Daviesbacteria,g__unclassified Candidatus Daviesbacteria	0	0	0	0	0	1	1	1	0	0	0	0	0	0	0	0	0	0	0	0	0	0	0	0	0	0	0	0	0	0	0	0	0	0	0	0	0	0	0	0	0	0	0	0	0	0	0	0
1752720	d__Bacteria,p__Candidatus Gottesmanbacteria,c__unclassified Candidatus Gottesmanbacteria,o__unclassified Candidatus Gottesmanbacteria,f__unclassified Candidatus Gottesmanbacteria,g__unclassified Candidatus Gottesmanbacteria	0	0	0	0	0	0	0	0	0	0	0	0	0	0	0	0	0	0	0	0	0	0	0	0	0	0	0	0	0	0	0	0	0	0	0	0	1	0	0	0	0	0	0	0	0	0	0	0
1618660	d__Bacteria,p__Candidatus Jorgensenbacteria,c__unclassified Candidatus Jorgensenbacteria,o__unclassified Candidatus Jorgensenbacteria,f__unclassified Candidatus Jorgensenbacteria,g__unclassified Candidatus Jorgensenbacteria,s__Candidatus Jorgensenbacteria bacterium GW2011_GWA1_48_11,	0	0	0	0	0	0	0	0	0	0	0	0	0	0	0	0	0	0	0	0	0	0	0	0	0	0	0	0	5	0	0	0	0	0	0	0	0	0	0	0	0	0	0	0	0	0	0	0
1618665	d__Bacteria,p__Candidatus Jorgensenbacteria,c__unclassified Candidatus Jorgensenbacteria,o__unclassified Candidatus Jorgensenbacteria,f__unclassified Candidatus Jorgensenbacteria,g__unclassified Candidatus Jorgensenbacteria,s__Candidatus Jorgensenbacteria bacterium GW2011_GWB1_50_10,	0	0	0	0	0	0	0	0	0	0	0	0	0	0	0	0	0	0	0	0	0	0	0	0	11	0	0	0	6	0	0	0	0	0	0	0	0	0	0	0	0	0	0	0	0	0	0	0
1798531	d__Bacteria,p__Candidatus Kaiserbacteria,c__unclassified Candidatus Kaiserbacteria,o__unclassified Candidatus Kaiserbacteria,f__unclassified Candidatus Kaiserbacteria,g__unclassified Candidatus Kaiserbacteria,s__Candidatus Kaiserbacteria bacterium RIFOXYB1_FULL_46_14,	0	0	0	0	0	0	0	0	0	0	0	0	0	0	0	0	0	0	0	0	0	0	0	0	0	0	0	0	0	0	0	0	0	0	0	0	0	0	0	0	0	0	0	0	0	0	0	0
1817907	d__Bacteria,p__Candidatus Kerfeldbacteria,c__unclassified Candidatus Kerfeldbacteria,o__unclassified Candidatus Kerfeldbacteria,f__unclassified Candidatus Kerfeldbacteria,g__unclassified Candidatus Kerfeldbacteria	0	0	0	0	4	0	0	0	0	0	0	0	0	0	0	0	0	0	0	0	0	0	0	0	0	0	0	0	0	0	0	0	0	0	0	0	0	0	0	0	0	0	0	0	1	1	1	1
74015	d__Bacteria,p__Candidatus Latescibacteria,c__unclassified Candidatus Latescibacteria,o__unclassified Candidatus Latescibacteria,f__unclassified Candidatus Latescibacteria,g__unclassified Candidatus Latescibacteria	0	0	0	0	0	0	0	0	0	0	0	0	0	0	0	0	0	0	0	0	0	0	0	0	0	0	0	0	0	0	0	0	0	0	0	0	0	0	0	0	0	0	0	0	0	0	0	0
1752719	d__Bacteria,p__Candidatus Levybacteria,c__unclassified Candidatus Levybacteria,o__unclassified Candidatus Levybacteria,f__unclassified Candidatus Levybacteria,g__unclassified Candidatus Levybacteria	0	0	0	0	0	0	0	0	0	0	0	0	0	0	0	0	0	0	0	0	0	0	0	0	0	0	0	0	5	0	0	0	8	6	6	6	6	5	5	5	0	0	0	0	0	0	0	0
1817909	d__Bacteria,p__Candidatus Liptonbacteria,c__unclassified Candidatus Liptonbacteria,o__unclassified Candidatus Liptonbacteria,f__unclassified Candidatus Liptonbacteria,g__unclassified Candidatus Liptonbacteria	0	0	0	0	0	0	0	0	0	0	0	0	0	0	0	0	0	1	1	1	1	1	1	1	0	8	8	8	5	8	8	8	0	0	0	0	0	0	0	0	0	0	0	0	0	0	0	0
1798705	d__Bacteria,p__Candidatus Magasanikbacteria,c__unclassified Candidatus Magasanikbacteria,o__unclassified Candidatus Magasanikbacteria,f__unclassified Candidatus Magasanikbacteria,g__unclassified Candidatus Magasanikbacteria,s__Candidatus Magasanikbacteria bacterium RIFOXYD1_FULL_40_23,	0	0	0	0	0	0	0	0	0	0	0	0	0	0	0	0	0	0	0	0	0	0	0	0	0	0	0	0	0	0	0	0	0	0	0	0	0	0	0	0	0	0	0	0	0	0	0	0
1752737	d__Bacteria,p__Candidatus Moranbacteria,c__unclassified Candidatus Moranbacteria,o__unclassified Candidatus Moranbacteria,f__unclassified Candidatus Moranbacteria,g__unclassified Candidatus Moranbacteria,	0	0	0	0	0	1	1	1	0	0	0	0	0	0	0	0	0	0	0	0	0	0	0	0	0	0	0	0	0	0	0	0	0	0	0	0	1	0	0	0	0	0	0	0	0	0	0	0
1752729	d__Bacteria,p__Candidatus Nomurabacteria,c__unclassified Candidatus Nomurabacteria,o__unclassified Candidatus Nomurabacteria,f__unclassified Candidatus Nomurabacteria,g__unclassified Candidatus Nomurabacteria,	0	0	0	0	0	0	0	0	0	0	0	0	0	0	0	0	0	0	0	0	0	0	0	0	0	0	0	0	0	0	0	0	0	0	0	0	0	0	0	0	0	0	0	0	0	0	0	0
1431823	d__Bacteria,p__Candidatus Omnitrophica,c__unclassified Candidatus Omnitrophica,o__unclassified Candidatus Omnitrophica,f__unclassified Candidatus Omnitrophica,g__Candidatus Omnitrophus,	0	0	0	0	3	1	1	1	9	8	8	8	8	0	0	0	0	0	0	0	0	0	0	0	0	7	7	7	6	7	7	7	0	0	0	0	0	0	0	0	0	0	0	0	0	0	0	0
1801911	d__Bacteria,p__Candidatus Peregrinibacteria,c__Candidatus Peribacteria,o__unclassified Candidatus Peribacteria,f__unclassified Candidatus Peribacteria,g__unclassified Candidatus Peribacteria	0	0	0	0	0	0	0	0	0	7	7	7	7	0	0	0	0	0	0	0	0	0	0	0	0	0	0	0	0	0	0	0	0	0	0	0	0	0	0	0	0	0	0	0	0	0	0	0
1805340	d__Bacteria,p__Candidatus Roizmanbacteria,c__unclassified Candidatus Roizmanbacteria,o__unclassified Candidatus Roizmanbacteria,f__unclassified Candidatus Roizmanbacteria,g__unclassified Candidatus Roizmanbacteria,s__Candidatus Roizmanbacteria bacterium CG2_30_33_16,	0	0	0	0	0	0	0	0	0	0	0	0	0	0	0	0	0	0	0	0	0	0	0	0	0	0	0	0	0	0	0	0	0	0	0	0	0	0	0	0	0	0	0	0	0	0	0	0
1817915	d__Bacteria,p__Candidatus Spechtbacteria,c__unclassified Candidatus Spechtbacteria,o__unclassified Candidatus Spechtbacteria,f__unclassified Candidatus Spechtbacteria,g__unclassified Candidatus Spechtbacteria	0	0	0	0	0	0	0	0	0	0	0	0	0	0	0	0	0	0	0	0	0	0	0	0	0	0	0	0	0	0	0	0	8	4	4	4	0	4	4	4	0	0	0	0	0	0	0	0
1618980	d__Bacteria,p__Candidatus Uhrbacteria,c__unclassified Candidatus Uhrbacteria,o__unclassified Candidatus Uhrbacteria,f__unclassified Candidatus Uhrbacteria,g__unclassified Candidatus Uhrbacteria,s__Candidatus Uhrbacteria bacterium GW2011_GWA2_53_10,	0	0	0	0	0	0	0	0	0	0	0	0	0	0	0	0	0	0	0	0	0	0	0	0	0	0	0	0	0	0	0	0	0	0	0	0	1	0	0	0	0	0	0	0	0	0	0	0
1618570	d__Bacteria,p__Candidatus Woesebacteria,c__unclassified Candidatus Woesebacteria,o__unclassified Candidatus Woesebacteria,f__unclassified Candidatus Woesebacteria,g__unclassified Candidatus Woesebacteria,s__Candidatus Woesebacteria bacterium GW2011_GWB1_38_8,	0	0	0	0	0	0	0	0	0	0	0	0	0	0	0	0	0	0	0	0	0	0	0	0	0	0	0	0	0	0	0	0	0	0	0	0	1	0	0	0	0	0	0	0	0	0	0	0
1817899	d__Bacteria,p__Candidatus Woykebacteria,c__unclassified Candidatus Woykebacteria,o__unclassified Candidatus Woykebacteria,f__unclassified Candidatus Woykebacteria,g__unclassified Candidatus Woykebacteria	44	10	10	10	5	0	0	0	0	0	0	0	0	0	0	0	0	0	0	0	0	0	0	0	12	9	9	9	8	10	10	10	0	0	0	0	0	0	0	0	0	0	0	0	0	0	0	0
1619027	d__Bacteria,p__Candidatus Yanofskybacteria,c__unclassified Candidatus Yanofskybacteria,o__unclassified Candidatus Yanofskybacteria,f__unclassified Candidatus Yanofskybacteria,g__unclassified Candidatus Yanofskybacteria,s__Candidatus Yanofskybacteria bacterium GW2011_GWC1_48_11,	0	0	0	0	0	0	0	0	9	0	0	0	0	0	0	0	0	0	0	0	0	0	0	0	12	8	8	8	7	9	9	9	0	0	0	0	0	0	0	0	0	0	0	0	0	0	0	0
1619034	d__Bacteria,p__Candidatus Yanofskybacteria,c__unclassified Candidatus Yanofskybacteria,o__unclassified Candidatus Yanofskybacteria,f__unclassified Candidatus Yanofskybacteria,g__unclassified Candidatus Yanofskybacteria,s__Candidatus Yanofskybacteria bacterium GW2011_GWF1_44_227,	0	0	0	0	0	0	0	0	9	9	9	9	9	9	9	9	0	0	0	0	0	0	0	0	0	0	0	0	0	0	0	0	0	0	0	0	0	0	0	0	0	0	0	0	0	0	0	0
1802707	d__Bacteria,p__Candidatus Yanofskybacteria,c__unclassified Candidatus Yanofskybacteria,o__unclassified Candidatus Yanofskybacteria,f__unclassified Candidatus Yanofskybacteria,g__unclassified Candidatus Yanofskybacteria,s__Candidatus Yanofskybacteria bacterium RIFCSPLOWO2_02_FULL_45_18,	0	0	0	0	0	0	0	0	0	0	0	0	0	0	0	0	0	1	1	1	1	1	1	1	0	0	0	0	0	0	0	0	0	0	0	0	0	0	0	0	0	0	0	0	0	0	0	0
199738	d__Bacteria,p__Chlamydiae,c__Chlamydiia,o__Chlamydiales,f__Chlamydiaceae,g__Chlamydia,s__uncultured Chlamydia sp.,	0	0	0	0	0	0	0	0	0	0	0	0	0	0	0	0	0	0	0	0	0	0	0	0	0	0	0	0	0	0	0	0	0	0	0	0	0	0	0	0	0	0	0	0	0	0	0	0
434307	d__Bacteria,p__Chlamydiae,c__Chlamydiia,o__Chlamydiales,f__unclassified Chlamydiales,g__unclassified Chlamydiales	0	0	0	0	0	0	0	0	0	0	0	0	0	0	0	0	0	0	0	0	0	0	0	0	0	0	0	0	0	0	0	0	0	0	0	0	0	0	0	0	0	0	0	0	0	0	0	0
430695	d__Bacteria,p__Chloroflexi,c__Anaerolineae,o__Anaerolineales,f__Anaerolineaceae,g__Anaerolinea,s__uncultured Anaerolinea sp.,	0	0	0	0	0	0	0	0	0	0	0	0	0	0	0	0	0	0	0	0	0	0	0	0	0	0	0	0	0	0	0	0	0	2	2	2	2	2	2	2	0	0	0	0	0	0	0	0
310067	d__Bacteria,p__Chloroflexi,c__Anaerolineae,o__Anaerolineales,f__Anaerolineaceae,g__Anaerolineaceae,s__uncultured Anaerolineaceae bacterium,	0	0	0	0	0	0	0	0	0	0	0	0	0	0	0	0	0	0	0	0	0	0	0	0	0	8	8	8	7	8	8	8	66	18	18	18	12	19	19	19	0	0	0	0	0	0	0	0
527659	d__Bacteria,p__Chloroflexi,c__Anaerolineae,o__Anaerolineales,f__Anaerolineaceae,g__Bellilinea,s__uncultured Bellilinea sp.,	0	0	0	0	0	0	0	0	0	0	0	0	0	0	0	0	0	0	0	0	0	0	0	0	0	0	0	0	0	0	0	0	0	0	0	0	1	0	0	0	6	3	3	3	2	0	0	0
475961	d__Bacteria,p__Chloroflexi,c__Anaerolineae,o__Anaerolineales,f__Anaerolineaceae,g__Longilinea,	0	0	0	0	0	0	0	0	0	0	0	0	0	0	0	0	0	0	0	0	0	0	0	0	0	0	0	0	0	0	0	0	0	0	0	0	1	0	0	0	0	0	0	0	0	0	0	0
1434028	d__Bacteria,p__Chloroflexi,c__Anaerolineae,o__Anaerolineales,f__Anaerolineaceae,g__Ornatilinea,	0	0	0	0	0	0	0	0	0	0	0	0	0	0	0	0	0	0	0	0	0	0	0	0	0	0	0	0	0	0	0	0	0	0	0	0	0	0	0	0	0	0	0	0	1	0	0	0
1649478	d__Bacteria,p__Chloroflexi,c__Anaerolineae,o__Anaerolineales,f__Anaerolineaceae,g__Pelolinea,	0	0	0	0	0	0	0	0	0	0	0	0	0	0	0	0	0	0	0	0	0	0	0	0	0	0	0	0	0	0	0	0	15	4	4	4	3	3	3	3	0	0	0	0	0	0	0	0
1081799	d__Bacteria,p__Chloroflexi,c__Anaerolineae,o__Anaerolineales,f__Anaerolineaceae,g__Thermomarinilinea,s__Thermomarinilinea lacunifontana,	0	0	0	0	0	0	0	0	0	0	0	0	0	0	0	0	0	0	0	0	0	0	0	0	0	0	0	0	0	0	0	0	0	0	0	0	1	0	0	0	0	0	0	0	0	0	0	0
32061	d__Bacteria,p__Chloroflexi,c__Chloroflexia,o__unclassified Chloroflexia,f__unclassified Chloroflexia,g__unclassified Chloroflexia,	0	10	10	10	0	0	0	0	12	12	12	12	12	12	12	12	0	0	0	0	0	0	0	0	20	18	18	18	8	18	18	18	13	7	7	7	4	7	7	7	0	0	0	0	0	0	0	0
1318599	d__Bacteria,p__Chloroflexi,c__Dehalococcoidia,__unclassified Dehalococcoidia,f__unclassified Dehalococcoidia,g__unclassified Dehalococcoidia,s__Dehalococcoidia bacterium SCGC AB-539-J10,	0	0	0	0	0	0	0	0	0	0	0	0	0	0	0	0	0	0	0	0	0	0	0	0	0	0	0	0	0	0	0	0	0	0	0	0	0	0	0	0	0	0	0	0	0	0	0	0
1759436	d__Bacteria,p__Chloroflexi,c__Dehalococcoidia,__unclassified Dehalococcoidia,f__unclassified Dehalococcoidia,g__unclassified Dehalococcoidia,s__Dehalococcoidia bacterium SCGC AB-540-C11,	0	0	0	0	0	0	0	0	0	0	0	0	0	0	0	0	0	0	0	0	0	0	0	0	0	0	0	0	0	0	0	0	0	0	0	0	0	0	0	0	0	0	0	0	1	0	0	0
498747	d__Bacteria,p__Chloroflexi,c__Dehalococcoidia,__unclassified Dehalococcoidia,f__unclassified Dehalococcoidia,g__unclassified Dehalococcoidia,s__uncultured Dehalococcoidia bacterium,	0	0	0	0	0	0	0	0	0	0	0	0	0	0	0	0	0	0	0	0	0	0	0	0	0	0	0	0	0	0	0	0	0	0	0	0	0	0	0	0	0	0	0	0	0	0	0	0
171952	d__Bacteria,p__Chloroflexi,c__Dehalococcoidia,o__Dehalococcoidales,f__Dehalococcoidaceae,g__Dehalococcoides,s__uncultured Dehalococcoides sp.,	0	0	0	0	0	0	0	0	0	0	0	0	0	0	0	0	0	0	0	0	0	0	0	0	0	0	0	0	0	0	0	0	0	0	0	0	0	0	0	0	0	0	0	0	0	0	0	0
1805102	d__Bacteria,p__Chloroflexi,c__Dehalococcoidia,o__unclassified Dehalococcoidia,f__unclassified Dehalococcoidia,g__unclassified Dehalococcoidia,s__Dehalococcoidia bacterium CG2_30_46_19,	0	0	0	0	0	0	0	0	0	0	0	0	0	0	0	0	0	0	0	0	0	0	0	0	0	0	0	0	0	0	0	0	0	0	0	0	0	0	0	0	0	0	0	0	0	0	0	0
166587	d__Bacteria,p__Chloroflexi,c__unclassified Chloroflexi,o__unclassified Chloroflexi,f__unclassified Chloroflexi,g__unclassified Chloroflexi,s__uncultured Chloroflexi bacterium,	59	35	35	35	14	0	0	0	16	11	11	11	11	11	11	11	0	0	0	0	0	0	0	0	63	41	41	41	30	41	41	41	132	52	52	52	42	54	54	54	0	0	0	0	0	0	0	0
259957	d__Bacteria,p__Cyanobacteria,c__Chroococcidiopsidales,o__Chroococcidiopsidales,f__Chroococcidiopsidaceae,g__Chroococcidiopsis,s__uncultured Chroococcidiopsis sp.,	0	0	0	0	0	0	0	0	0	0	0	0	0	0	0	0	0	0	0	0	0	0	0	0	0	0	0	0	0	0	0	0	0	0	0	0	0	0	0	0	0	0	0	0	0	0	0	0
1647413	d__Bacteria,p__Cyanobacteria,c__Cyanobacteria,o__Nostocales,f__Nostocaceae,g__Anabaena,s__Anabaena sp. WA102,	0	0	0	0	3	0	0	0	0	0	0	0	0	0	0	0	0	0	0	0	0	0	0	0	0	0	0	0	0	0	0	0	0	0	0	0	0	0	0	0	0	0	0	0	0	0	0	0
155978	d__Bacteria,p__Cyanobacteria,c__Cyanobacteria,o__Synechococcales,f__Acaryochloridaceae,g__Acaryochloris,s__Acaryochloris marina,	0	0	0	0	0	0	0	0	0	0	0	0	0	0	0	0	0	0	0	0	0	0	0	0	0	0	0	0	0	0	0	0	0	0	0	0	0	0	0	0	0	0	0	0	0	0	0	0
47251	d__Bacteria,p__Cyanobacteria,c__cyanobacteria,o__Synechococcales,f__Leptolyngbyaceae,g__Leptolyngbya,	0	0	0	0	0	0	0	0	0	0	0	0	0	0	0	0	0	0	0	0	0	0	0	0	0	0	0	0	0	0	0	0	0	0	0	0	0	0	0	0	0	0	0	0	0	0	0	0
195251	d__Bacteria,p__Cyanobacteria,c__Cyanobacteria,o__Synechococcales,f__Synechococcaceae,g__Synechococcus,s__Synechococcus sp. IR11,	0	0	0	0	0	0	0	0	0	0	0	0	0	0	0	0	0	0	0	0	0	0	0	0	0	0	0	0	0	0	0	0	0	0	0	0	0	0	0	0	0	0	0	0	0	0	0	0
1890422	d__Bacteria,p__Cyanobacteria,c__Gloeobacteria,o__Gloeobacterales,f__Gloeobacteraceae,g__unclassified Gloeobacteraceae	0	0	0	0	0	0	0	0	0	0	0	0	0	0	0	0	0	0	0	0	0	0	0	0	0	0	0	0	0	0	0	0	0	0	0	0	0	0	0	0	0	0	0	0	0	0	0	0
751952	d__Bacteria,p__Cyanobacteria,c__Oscillatoriophycideae,o__Chroococcales,f__Cyanobacteriaceae,g__Cyanobacterium,s__uncultured Cyanobacterium sp.,	0	0	0	0	0	0	0	0	0	0	0	0	0	0	0	0	0	0	0	0	0	0	0	0	0	0	0	0	0	0	0	0	0	0	0	0	0	0	0	0	0	0	0	0	0	0	0	0
1211	d__Bacteria,p__Cyanobacteria,c__unclassified Cyanobacteria,o__unclassified Cyanobacteria,f__unclassified Cyanobacteria,g__unclassified Cyanobacteria,s__uncultured cyanobacterium,	0	0	0	0	0	0	0	0	0	0	0	0	0	0	0	0	0	0	0	0	0	0	0	0	0	0	0	0	0	0	0	0	11	6	6	6	3	6	6	6	0	0	0	0	0	0	0	0
215611	d__Bacteria,p__Cyanobacteria,c__unclassified Cyanobacteria,o__unclassified Cyanobacteria,f__unclassified Cyanobacteria,g__unclassified Cyanobacteria,s__uncultured marine cyanobacterium,	0	0	0	0	0	0	0	0	0	0	0	0	0	0	0	0	0	0	0	0	0	0	0	0	0	0	0	0	0	0	0	0	0	0	0	0	0	0	0	0	0	0	0	0	0	0	0	0
1298	d__Bacteria,p__Deinococcus-Thermus,c__Deinococci,o__Deinococcales,f__Deinococcaceae,g__Deinococcus,	0	0	0	0	0	0	0	0	0	0	0	0	0	0	0	0	0	0	0	0	0	0	0	0	0	0	0	0	0	0	0	0	0	0	0	0	0	0	0	0	0	0	0	0	0	0	0	0
1837115	d__Bacteria,p__Elusimicrobia,c__Endomicrobia,o__Endomicrobiales,f__Endomicrobiaceae,g__Endomicrobium,s__Candidatus Endomicrobium sp. MdDo-005,	0	0	0	0	0	0	0	0	0	0	0	0	0	0	0	0	0	0	0	0	0	0	0	0	0	0	0	0	0	0	0	0	0	0	0	0	0	0	0	0	0	0	0	0	1	0	0	0
1797919	d__Bacteria,p__Elusimicrobia,c__unclassified Elusimicrobia,o__unclassified Elusimicrobia,f__unclassified Elusimicrobia,g__unclassified Elusimicrobia	0	0	0	0	0	0	0	0	0	0	0	0	0	0	0	0	0	0	0	0	0	0	0	0	0	0	0	0	0	0	0	0	0	0	0	0	0	0	0	0	0	0	0	0	0	0	0	0
167965	d__Bacteria,p__Elusimicrobia,c__unclassified Elusimicrobia,o__unclassified Elusimicrobia,f__unclassified Elusimicrobia,g__unclassified Elusimicrobia,s__uncultured Termite group 1 bacterium,	0	7	7	7	7	0	0	0	15	10	10	10	10	10	10	10	0	0	0	0	0	0	0	0	12	0	0	0	0	0	0	0	0	0	0	0	1	0	0	0	0	0	0	0	0	0	0	0
296141	d__Bacteria,p__Fibrobacteres,c__Chitinivibrionia,o__unclassified Chitinivibrionia,f__unclassified Chitinivibrionia,g__unclassified Chitinivibrionia	0	0	0	0	0	0	0	0	0	0	0	0	0	0	0	0	0	0	0	0	0	0	0	0	0	0	0	0	0	0	0	0	0	0	0	0	0	0	0	0	0	0	0	0	0	0	0	0
204431	d__Bacteria,p__Fibrobacteres,c__Fibrobacteria,o__Fibrobacterales,f__Fibrobacteraceae,g__unclassified Fibrobacteraceae	0	0	0	0	0	0	0	0	0	8	8	8	7	0	0	0	0	0	0	0	0	0	0	0	0	0	0	0	0	0	0	0	12	3	3	3	3	3	3	3	0	0	0	0	0	0	0	0
1396	d__Bacteria,p__Firmicutes,c__Bacilli,o__Bacillales,f__Bacillaceae,g__Bacillus,s__Bacillus cereus,	0	0	0	0	0	0	0	0	0	0	0	0	0	0	0	0	0	0	0	0	0	0	0	0	0	0	0	0	0	0	0	0	0	0	0	0	0	0	0	0	0	0	0	0	0	0	0	0
1816693	d__Bacteria,p__Firmicutes,c__Bacilli,o__Bacillales,f__Bacillaceae,g__Bacillus,s__Bacillus massiliglaciei,	0	0	0	0	0	0	0	0	10	7	7	7	7	0	0	0	0	0	0	0	0	0	0	0	0	0	0	0	0	0	0	0	0	0	0	0	0	0	0	0	0	0	0	0	0	0	0	0
115979	d__Bacteria,p__Firmicutes,c__Bacilli,o__Bacillales,f__Bacillaceae,g__Bacillus,s__Bacillus nealsonii,	0	0	0	0	3	0	0	0	89	66	66	66	66	67	67	67	0	0	0	0	0	0	0	0	0	0	0	0	0	0	0	0	14	8	8	8	8	8	8	8	0	0	0	0	0	0	0	0
1720202	d__Bacteria,p__Firmicutes,c__Bacilli,o__Bacillales,f__Bacillaceae,g__Bacillus,s__Bacillus phocaeensis,	0	0	0	0	0	0	0	0	0	0	0	0	0	0	0	0	0	0	0	0	0	0	0	0	0	0	0	0	0	0	0	0	0	0	0	0	0	0	0	0	0	0	0	0	0	0	0	0
1717989	d__Bacteria,p__Firmicutes,c__Bacilli,o__Bacillales,f__Bacillaceae,g__Bacillus,s__Bacillus sp. mixed culture X4-7F,	0	0	0	0	0	0	0	0	0	0	0	0	0	0	0	0	0	0	0	0	0	0	0	0	0	0	0	0	0	0	0	0	0	0	0	0	0	0	0	0	0	0	0	0	0	0	0	0
1423	d__Bacteria,p__Firmicutes,c__Bacilli,o__Bacillales,f__Bacillaceae,g__Bacillus,s__Bacillus subtilis,	0	0	0	0	0	0	0	0	0	0	0	0	0	0	0	0	0	0	0	0	0	0	0	0	0	0	0	0	0	0	0	0	0	0	0	0	1	0	0	0	0	0	0	0	0	0	0	0
55080	d__Bacteria,p__Firmicutes,c__Bacilli,o__Bacillales,f__Paenibacillaceae,g__Brevibacillus,	0	0	0	0	0	0	0	0	0	0	0	0	0	0	0	0	0	0	0	0	0	0	0	0	0	0	0	0	0	0	0	0	0	0	0	0	0	0	0	0	0	0	0	0	0	0	0	0
185978	d__Bacteria,p__Firmicutes,c__Bacilli,o__Bacillales,f__Paenibacillaceae,g__Paenibacillus,	0	0	0	0	3	0	0	0	0	0	0	0	0	0	0	0	0	0	0	0	0	0	0	0	33	23	23	23	18	23	23	23	0	0	0	0	0	0	0	0	0	0	0	0	0	0	0	0
651660	d__Bacteria,p__Firmicutes,c__Bacilli,o__Bacillales,f__Planococcaceae,g__Paenisporosarcina,	0	0	0	0	0	0	0	0	0	0	0	0	0	0	0	0	0	0	0	0	0	0	0	0	0	0	0	0	0	0	0	0	0	0	0	0	0	0	0	0	0	0	0	0	0	0	0	0
1280	d__Bacteria,p__Firmicutes,c__Bacilli,o__Bacillales,f__Staphylococcaceae,g__Staphylococcus,s__Staphylococcus aureus,	0	8	8	8	7	1	1	1	23	19	19	19	17	19	19	19	0	0	0	0	0	0	0	0	12	9	9	9	7	9	9	9	0	0	0	0	0	0	0	0	0	0	0	0	0	0	0	0
186828	d__Bacteria,p__Firmicutes,c__Bacilli,o__Lactobacillales,f__Carnobacteriaceae,g__unclassified Carnobacteriaceae	0	0	0	0	0	0	0	0	0	0	0	0	0	0	0	0	0	0	0	0	0	0	0	0	0	0	0	0	0	0	0	0	0	0	0	0	1	0	0	0	0	0	0	0	0	0	0	0
1354	d__Bacteria,p__Firmicutes,c__Bacilli,o__Lactobacillales,f__Enterococcaceae,g__Enterococcus,s__Enterococcus hirae,	0	0	0	0	0	0	0	0	0	0	0	0	0	0	0	0	0	0	0	0	0	0	0	0	0	0	0	0	0	0	0	0	0	0	0	0	0	0	0	0	0	0	0	0	0	0	0	0
1590	d__Bacteria,p__Firmicutes,c__Bacilli,o__Lactobacillales,f__Lactobacillaceae,g__Lactobacillus,s__Lactobacillus plantarum,	0	30	30	30	30	0	0	0	280	209	209	209	209	209	209	209	0	0	0	0	0	0	0	0	56	55	55	55	55	54	54	54	0	0	0	0	0	0	0	0	0	0	0	0	0	0	0	0
931533	d__Bacteria,p__Firmicutes,c__Bacilli,o__Lactobacillales,f__Lactobacillaceae,g__Lactobacillus,s__Lactobacillus saniviri,	0	25	25	25	3	0	0	0	14	14	14	14	12	14	14	14	0	0	0	0	0	0	0	0	41	29	29	29	0	30	30	30	13	2	2	2	2	2	2	2	0	0	0	0	0	0	0	0
1311	d__Bacteria,p__Firmicutes,c__Bacilli,o__Lactobacillales,f__Streptococcaceae,g__Streptococcus,s__Streptococcus agalactiae,	0	0	0	0	4	0	0	0	29	27	27	27	26	27	27	27	0	0	0	0	0	0	0	0	13	8	8	8	7	9	9	9	9	2	2	2	1	2	2	2	3	0	0	0	1	0	0	0
1313	d__Bacteria,p__Firmicutes,c__Bacilli,o__Lactobacillales,f__Streptococcaceae,g__Streptococcus,s__Streptococcus pneumoniae,	0	196	196	196	157	17	17	17	492	407	407	407	404	405	405	404	13	9	9	9	6	9	9	9	530	378	378	378	329	376	376	375	273	102	102	102	97	105	105	105	21	7	7	7	5	1	1	1
1491	d__Bacteria,p__Firmicutes,c__Clostridia,o__Clostridiales,f__Clostridiaceae,g__Clostridium,s__Clostridium botulinum,	0	0	0	0	0	0	0	0	0	0	0	0	0	0	0	0	0	0	0	0	0	0	0	0	0	0	0	0	5	7	7	7	35	11	11	11	8	12	12	12	0	0	0	0	0	0	0	0
1493	d__Bacteria,p__Firmicutes,c__Clostridia,o__Clostridiales,f__Clostridiaceae,g__Clostridium,s__Clostridium cellulovorans,	21	0	0	0	0	0	0	0	21	16	16	16	16	16	16	16	0	0	0	0	0	0	0	0	23	14	14	14	11	13	13	13	0	0	0	0	0	0	0	0	0	0	0	0	0	0	0	0
1737424	d__Bacteria,p__Firmicutes,c__Clostridia,o__Clostridiales,f__Lachnospiraceae,g__Blautia,s__Blautia massiliensis,	0	0	0	0	0	0	0	0	0	0	0	0	0	0	0	0	0	0	0	0	0	0	0	0	0	0	0	0	0	0	0	0	0	0	0	0	0	0	0	0	0	0	0	0	0	0	0	0
97383	d__Bacteria,p__Firmicutes,c__Clostridia,o__Clostridiales,f__Peptococcaceae,g__Desulfosporosinus,s__Desulfosporosinus sp. 5apy,	61	0	0	0	3	0	0	0	0	0	0	0	0	0	0	0	4	1	1	1	0	1	1	1	19	13	13	13	0	14	14	14	0	0	0	0	0	0	0	0	0	0	0	0	0	0	0	0
201088	d__Bacteria,p__Firmicutes,c__Clostridia,o__Clostridiales,f__Peptococcaceae,g__Desulfosporosinus,s__uncultured Desulfosporosinus sp.,	0	0	0	0	0	0	0	0	0	0	0	0	0	0	0	0	0	0	0	0	0	0	0	0	11	9	9	9	9	9	9	9	0	0	0	0	0	0	0	0	0	0	0	0	0	0	0	0
1720299	d__Bacteria,p__Firmicutes,c__Clostridia,o__Clostridiales,f__Peptostreptococcaceae,g__Romboutsia,s__Romboutsia sp. MT17,	0	11	11	11	7	0	0	0	17	11	11	11	11	11	11	11	0	0	0	0	0	0	0	0	29	22	21	21	14	23	23	23	8	6	6	6	3	6	6	6	0	0	0	0	0	0	0	0
338648	d__Bacteria,p__Firmicutes,c__Clostridia,o__Clostridiales,f__Syntrophomonadaceae,g__Candidatus Contubernalis,	0	0	0	0	0	0	0	0	0	0	0	0	0	0	0	0	0	0	0	0	0	0	0	0	0	0	0	0	0	0	0	0	10	4	4	4	0	5	5	5	0	0	0	0	0	0	0	0
172733	d__Bacteria,p__Firmicutes,c__Clostridia,o__Clostridiales,f__unclassified Clostridiales,g__unclassified Clostridiales,s__uncultured Clostridiales bacterium,	0	0	0	0	0	0	0	0	0	0	0	0	0	0	0	0	0	0	0	0	0	0	0	0	0	0	0	0	0	0	0	0	0	0	0	0	0	0	0	0	0	0	0	0	0	0	0	0
307249	d__Bacteria,p__Firmicutes,c__Negativicutes,o__Selenomonadales,f__Sporomusaceae,g__Sporomusa,s__uncultured Sporomusa sp.,	0	0	0	0	0	0	0	0	0	0	0	0	0	0	0	0	0	0	0	0	0	0	0	0	11	0	0	0	0	0	0	0	0	0	0	0	0	0	0	0	0	0	0	0	0	0	0	0
519944	d__Bacteria,p__Fusobacteria,c__Fusobacteriia,o__Fusobacteriales,f__Fusobacteriaceae,g__Fusobacterium,s__Fusobacterium sp. CSL-7530,	0	0	0	0	0	0	0	0	0	0	0	0	0	0	0	0	0	0	0	0	0	0	0	0	0	0	0	0	0	0	0	0	0	0	0	0	0	0	0	0	0	0	0	0	0	0	0	0
1379270	d__Bacteria,p__Gemmatimonadetes,c__Gemmatimonadetes <class>,o__Gemmatimonadales,f__Gemmatimonadaceae,g__Gemmatimonas,s__Gemmatimonas phototrophica,	0	0	0	0	0	0	0	0	11	7	7	7	7	0	0	0	0	0	0	0	0	0	0	0	0	0	0	0	0	0	0	0	0	0	0	0	0	0	0	0	0	0	0	0	0	0	0	0
221169	d__Bacteria,p__Gemmatimonadetes,c__Gemmatimonadetes <class>,o__Gemmatimonadales,f__Gemmatimonadaceae,g__Gemmatimonas,s__uncultured Gemmatimonas sp.,	78	33	33	33	17	1	1	1	86	68	68	68	65	66	66	66	0	2	2	2	0	2	2	2	164	115	115	115	87	116	116	116	170	60	60	60	36	58	58	58	0	0	0	0	0	0	0	0
246130	d__Bacteria,p__Gemmatimonadetes,c__Gemmatimonadetes <class>,o__Gemmatimonadales,f__Gemmatimonadaceae,g__unclassified Gemmatimonadaceae,s__uncultured Gemmatimonadaceae bacterium,	0	0	0	0	0	0	0	0	0	0	0	0	0	0	0	0	0	1	1	1	0	1	1	1	0	0	0	0	0	0	0	0	0	0	0	0	1	0	0	0	0	0	0	0	0	0	0	0
1804993	d__Bacteria,p__Gemmatimonadetes,c__Longimicrobia,o__Longimicrobiales,f__Longimicrobiaceae,g__unclassified Longimicrobiaceae	0	0	0	0	0	0	0	0	0	0	0	0	0	0	0	0	0	0	0	0	0	0	0	0	0	0	0	0	0	0	0	0	22	10	10	10	6	11	11	11	0	0	0	0	0	0	0	0
203437	d__Bacteria,p__Gemmatimonadetes,c__unclassified Gemmatimonadetes,o__unclassified Gemmatimonadetes,f__unclassified Gemmatimonadetes,g__unclassified Gemmatimonadetes,s__uncultured Gemmatimonadetes bacterium,	0	0	0	0	0	0	0	0	0	0	0	0	0	0	0	0	0	0	0	0	0	0	0	0	0	0	0	0	5	0	0	0	14	2	2	2	1	2	2	2	0	0	0	0	0	0	0	0
1921781	d__Bacteria,p__Kiritimatiellaeota,c__Kiritimatiellae,o__unclassified Kiritimatiellae,f__unclassified Kiritimatiellae,g__unclassified Kiritimatiellae	0	0	0	0	0	0	0	0	0	0	0	0	0	0	0	0	0	0	0	0	0	0	0	0	0	0	0	0	0	0	0	0	0	0	0	0	1	0	0	0	0	0	0	0	1	0	0	0
1313208	d__Bacteria,p__Lentisphaerae,c__Oligosphaeria,o__Oligosphaerales,f__unclassified Oligosphaerales,g__unclassified Oligosphaerales	0	0	0	0	0	0	0	0	0	0	0	0	0	0	0	0	0	0	0	0	0	0	0	0	0	0	0	0	0	0	0	0	0	0	0	0	0	0	0	0	0	0	0	0	1	0	0	0
35800	d__Bacteria,p__Nitrospinae,c__Nitrospinia,o__Nitrospinales,f__Nitrospinaceae,g__Nitrospina,	0	7	7	7	0	1	1	1	0	0	0	0	0	0	0	0	0	0	0	0	0	0	0	0	13	10	10	10	7	10	10	10	0	0	0	0	0	0	0	0	0	0	0	0	0	0	0	0
170969	d__Bacteria,p__Nitrospirae,c__unclassified Nitrospirae,o__unclassified Nitrospirae,f__unclassified Nitrospirae,g__unclassified Nitrospirae,s__uncultured Nitrospirae bacterium,	0	0	0	0	0	0	0	0	0	0	0	0	0	0	0	0	0	0	0	0	0	0	0	0	0	0	0	0	0	0	0	0	0	0	0	0	0	0	0	0	0	2	2	2	0	0	0	0
876113	d__Bacteria,p__Planctomycetes,c__Phycisphaerae,o__Phycisphaerales,f__Phycisphaeraceae,g__Phycisphaera,s__uncultured Phycisphaera sp.,	0	0	0	0	0	1	1	1	0	0	0	0	0	0	0	0	0	0	0	0	0	0	0	0	0	0	0	0	0	0	0	0	0	0	0	0	0	0	0	0	0	0	0	0	0	0	0	0
1674905	d__Bacteria,p__Planctomycetes,c__Phycisphaerae,o__Phycisphaerales,f__unclassified Phycisphaerales,g__unclassified Phycisphaerales,s__Phycisphaerales bacterium Planc_01,	0	0	0	0	0	0	0	0	0	0	0	0	0	0	0	0	0	0	0	0	0	0	0	0	0	0	0	0	0	0	0	0	0	0	0	0	0	0	0	0	0	0	0	0	0	0	0	0
1703411	d__Bacteria,p__Planctomycetes,c__Phycisphaerae,o__unclassified Phycisphaerae,f__unclassified Phycisphaerae,g__unclassified Phycisphaerae,s__Phycisphaerae bacterium SM23_30,	26	0	0	0	0	0	0	0	0	0	0	0	0	0	0	0	0	0	0	0	0	0	0	0	10	7	7	7	5	7	7	7	0	0	0	0	0	0	0	0	0	0	0	0	0	0	0	0
904963	d__Bacteria,p__Planctomycetes,c__Phycisphaerae,o__unclassified Phycisphaerae,f__unclassified,g__unclassified Phycisphaerae,s__uncultured Phycisphaerae bacterium,	0	0	0	0	0	0	0	0	0	0	0	0	0	0	0	0	0	0	0	0	0	0	0	0	0	0	0	0	0	0	0	0	0	0	0	0	0	0	0	0	0	0	0	0	0	0	0	0
1914234	d__Bacteria,p__Planctomycetes,c__Planctomycetia,o__Planctomycetales,f__Gemmataceae,g__Fimbriiglobus,	0	0	0	0	0	0	0	0	0	0	0	0	0	0	0	0	0	0	0	0	0	0	0	0	0	0	0	0	0	0	0	0	5	3	3	3	3	3	3	3	3	0	0	0	1	0	0	0
113	d__Bacteria,p__Planctomycetes,c__Planctomycetia,o__Planctomycetales,f__Gemmataceae,g__Gemmata,	0	0	0	0	0	0	0	0	0	0	0	0	0	0	0	0	0	0	0	0	0	0	0	0	0	0	0	0	0	0	0	0	0	2	2	2	2	2	2	2	0	0	0	0	0	0	0	0
904986	d__Bacteria,p__Planctomycetes,c__Planctomycetia,o__Planctomycetales,f__Gemmataceae,g__Zavarzinella,s__uncultured Zavarzinella sp.,	0	0	0	0	0	0	0	0	0	0	0	0	0	0	0	0	0	0	0	0	0	0	0	0	0	0	0	0	0	0	0	0	0	0	0	0	1	0	0	0	0	0	0	0	0	0	0	0
1647562	d__Bacteria,p__Planctomycetes,c__Planctomycetia,o__Planctomycetales,f__Isosphaeraceae,g__Aquisphaera,s__uncultured Aquisphaera sp.,	0	0	0	0	0	0	0	0	0	0	0	0	0	0	0	0	0	0	0	0	0	0	0	0	0	0	0	0	0	0	0	0	0	0	0	0	0	0	0	0	0	0	0	0	0	0	0	0
298571	d__Bacteria,p__Planctomycetes,c__Planctomycetia,o__Planctomycetales,f__Planctomycetaceae,g__Pirellula,s__uncultured Pirellula sp.,	0	0	0	0	0	0	0	0	0	0	0	0	0	0	0	0	0	0	0	0	0	0	0	0	0	0	0	0	0	0	0	0	11	5	5	5	1	5	5	5	0	0	0	0	0	0	0	0
1576369	d__Bacteria,p__Planctomycetes,c__Planctomycetia,o__Planctomycetales,f__Planctomycetaceae,g__Planctomicrobium,s__Planctomicrobium piriforme,	0	0	0	0	0	1	1	1	0	0	0	0	0	0	0	0	0	0	0	0	0	0	0	0	0	0	0	0	0	0	0	0	0	0	0	0	0	0	0	0	0	0	0	0	0	0	0	0
179110	d__Bacteria,p__Planctomycetes,c__Planctomycetia,o__Planctomycetales,f__Planctomycetaceae,g__Planctomyces,s__uncultured Planctomyces sp.,	0	0	0	0	0	0	0	0	0	0	0	0	0	0	0	0	0	0	0	0	0	0	0	0	0	0	0	0	0	0	0	0	37	3	3	3	1	3	3	3	0	0	0	0	0	0	0	0
120	d__Bacteria,p__Planctomycetes,c__Planctomycetia,o__Planctomycetales,f__Planctomycetaceae,g__Planctopirus,s__Planctopirus limnophila,	0	0	0	0	0	0	0	0	0	0	0	0	0	0	0	0	0	0	0	0	0	0	0	0	0	0	0	0	0	0	0	0	0	0	0	0	0	0	0	0	0	0	0	0	0	0	0	0
265488	d__Bacteria,p__Planctomycetes,c__Planctomycetia,o__Planctomycetales,f__Planctomycetaceae,g__Rhodopirellula,	0	0	0	0	0	0	0	0	0	0	0	0	0	0	0	0	0	0	0	0	0	0	0	0	0	0	0	0	0	0	0	0	10	7	7	7	1	5	5	5	0	0	0	0	0	0	0	0
1579506	d__Bacteria,p__Planctomycetes,c__Planctomycetia,o__Planctomycetales,f__Planctomycetaceae,g__Roseimaritima,	0	0	0	0	0	0	0	0	0	0	0	0	0	0	0	0	0	0	0	0	0	0	0	0	0	0	0	0	0	0	0	0	0	0	0	0	1	0	0	0	0	0	0	0	0	0	0	0
100233	d__Bacteria,p__Planctomycetes,c__Planctomycetia,o__Planctomycetales,f__Planctomycetaceae,g__unclassified Planctomycetaceae,s__uncultured Planctomycetaceae bacterium,	0	0	0	0	0	0	0	0	0	0	0	0	0	0	0	0	0	0	0	0	0	0	0	0	0	0	0	0	0	0	0	0	6	0	0	0	0	0	0	0	0	0	0	0	0	0	0	0
100371	d__Bacteria,p__Planctomycetes,c__Planctomycetia,o__Planctomycetales,f__unclassified Planctomycetales,g__unclassified Planctomycetales,s__uncultured Planctomycetales bacterium,	0	6	0	0	4	0	0	0	0	0	0	0	0	0	0	0	0	0	0	0	0	0	0	0	0	0	0	0	0	0	0	0	0	0	0	0	0	0	0	0	0	0	0	0	0	0	0	0
120965	d__Bacteria,p__Planctomycetes,c__Planctomycetia,o__Planctomycetales,f__unclassified Planctomycetales,g__unclassified Planctomycetales,s__uncultured planctomycete,	32	22	21	21	13	1	1	1	81	59	59	59	59	60	60	57	6	0	0	0	0	0	0	0	72	52	52	52	44	52	52	52	6	0	0	0	0	0	0	0	0	0	0	0	0	0	0	0
110979	d__Bacteria,p__Planctomycetes,c__Planctomycetia,o__Planctomycetales,f__unclassified Planctomycetales,g__unclassified Planctomycetales,s__uncultured soil bacterium PBS-114,	0	0	0	0	0	0	0	0	0	0	0	0	0	0	0	0	0	0	0	0	0	0	0	0	0	0	0	0	0	0	0	0	0	0	0	0	0	0	0	0	0	0	0	0	1	0	0	0
2622653	d__Bacteria,p__Proteobacteria,c__Alphaproteobacteria,o__Caulobacterales,f__Caulobacteraceae,g__Brevundimonas,	0	0	0	0	0	0	0	0	0	0	0	0	0	0	0	0	0	0	0	0	0	0	0	0	0	0	0	0	0	0	0	0	0	0	0	0	0	0	0	0	0	0	0	0	0	0	0	0
597359	d__Bacteria,p__Proteobacteria,c__Alphaproteobacteria,o__Kiloniellales,f__Kiloniellaceae,g__unclassified Kiloniellaceae	0	0	0	0	0	0	0	0	13	12	12	12	11	12	12	12	0	0	0	0	0	0	0	0	10	0	0	0	0	7	7	7	0	0	0	0	0	0	0	0	0	0	0	0	0	0	0	0
45404	d__Bacteria,p__Proteobacteria,c__Alphaproteobacteria,o__Rhizobiales,f__Beijerinckiaceae,g__unclassified Beijerinckiaceae	0	0	0	0	5	0	0	0	0	0	0	0	0	0	0	0	0	0	0	0	0	0	0	0	0	0	0	0	0	0	0	0	0	0	0	0	0	0	0	0	0	0	0	0	0	0	0	0
46913	d__Bacteria,p__Proteobacteria,c__Alphaproteobacteria,o__Rhizobiales,f__Hyphomicrobiaceae,g__Devosia,	0	0	0	0	0	0	0	0	0	0	0	0	0	0	0	0	0	0	0	0	0	0	0	0	0	0	0	0	0	0	0	0	0	0	0	0	0	0	0	0	0	0	0	0	0	0	0	0
81	d__Bacteria,p__Proteobacteria,c__Alphaproteobacteria,o__Rhizobiales,f__Hyphomicrobiaceae,g__Hyphomicrobium,	0	0	0	0	0	0	0	0	0	0	0	0	0	0	0	0	0	0	0	0	0	0	0	0	0	0	0	0	0	0	0	0	0	0	0	0	0	0	0	0	0	0	0	0	0	0	0	0
47494	d__Bacteria,p__Proteobacteria,c__Alphaproteobacteria,o__Rhizobiales,f__Hyphomicrobiaceae,g__Pedomicrobium,	0	0	0	0	0	0	0	0	0	0	0	0	0	0	0	0	0	0	0	0	0	0	0	0	0	0	0	0	0	0	0	0	0	0	0	0	0	0	0	0	0	0	0	0	0	0	0	0
1068	d__Bacteria,p__Proteobacteria,c__Alphaproteobacteria,o__Rhizobiales,f__Hyphomicrobiaceae,g__Rhodomicrobium,	0	0	0	0	0	0	0	0	0	0	0	0	0	0	0	0	0	0	0	0	0	0	0	0	0	0	0	0	0	0	0	0	0	0	0	0	0	0	0	0	0	0	0	0	0	0	0	0
1394737	d__Bacteria,p__Proteobacteria,c__Alphaproteobacteria,o__Rhizobiales,f__Rhizobiaceae,g__Agrobacterium,s__Agrobacterium sp. PJE5,	0	0	0	0	0	0	0	0	0	0	0	0	0	0	0	0	0	0	0	0	0	0	0	0	0	0	0	0	0	0	0	0	0	0	0	0	0	0	0	0	0	0	0	0	0	0	0	0
1221564	d__Bacteria,p__Proteobacteria,c__Alphaproteobacteria,o__Rhizobiales,f__Rhizobiaceae,g__Agrobacterium,s__Agrobacterium sp. SL26,	0	0	0	0	0	0	0	0	0	0	0	0	0	0	0	0	0	0	0	0	0	0	0	0	0	0	0	0	0	0	0	0	0	0	0	0	0	0	0	0	0	0	0	0	0	0	0	0
1145345	d__Bacteria,p__Proteobacteria,c__Alphaproteobacteria,o__Rhizobiales,f__Rhizobiales incertae sedis,g__Bauldia,	0	0	0	0	3	0	0	0	0	0	0	0	0	0	0	0	0	0	0	0	0	0	0	0	0	0	0	0	0	0	0	0	0	0	0	0	0	0	0	0	0	0	0	0	0	0	0	0
1484898	d__Bacteria,p__Proteobacteria,c__Alphaproteobacteria,o__Rhizobiales,f__Rhizobiales insertae sedis,g__Methyloceanibacter,	0	0	0	0	0	0	0	0	0	0	0	0	0	0	0	0	0	0	0	0	0	0	0	0	0	0	0	0	0	0	0	0	0	0	0	0	0	0	0	0	0	0	0	0	0	0	0	0
169056	d__Bacteria,p__Proteobacteria,c__Alphaproteobacteria,o__Rhizobiales,f__Rhizobiales insertae sedis,g__Nordella,s__Nordella oligomobilis,	0	0	0	0	3	0	0	0	0	0	0	0	0	0	0	0	0	0	0	0	0	0	0	0	0	0	0	0	0	0	0	0	0	0	0	0	0	0	0	0	0	0	0	0	0	0	0	0
119043	d__Bacteria,p__Proteobacteria,c__Alphaproteobacteria,o__Rhizobiales,f__Rhodobiaceae,g__unclassified Rhodobiaceae	0	0	0	0	0	0	0	0	0	0	0	0	0	0	0	0	0	0	0	0	0	0	0	0	11	8	8	8	0	8	8	8	0	0	0	0	0	0	0	0	0	0	0	0	0	0	0	0
1862950	d__Bacteria,p__Proteobacteria,c__Alphaproteobacteria,o__Rhizobiales,f__unclassified Rhizobiales,g__unclassified Rhizobiales,s__Rhizobiales bacterium NRL2,	0	0	0	0	0	0	0	0	0	0	0	0	0	0	0	0	0	0	0	0	0	0	0	0	0	0	0	0	0	0	0	0	8	0	0	0	0	0	0	0	0	0	0	0	0	0	0	0
208549	d__Bacteria,p__Proteobacteria,c__Alphaproteobacteria,o__Rhizobiales,f__unclassified Rhizobiales,g__unclassified Rhizobiales,s__uncultured Rhizobiales bacterium,	58	11	11	11	0	1	1	0	0	0	0	0	0	0	0	0	0	0	0	0	0	0	0	0	13	9	9	9	9	9	9	9	35	16	16	16	6	14	14	14	0	0	0	0	0	0	0	0
665900	d__Bacteria,p__Proteobacteria,c__Alphaproteobacteria,o__Rhizobiales,f__Xanthobacteraceae,g__Pseudolabrys,s__uncultured Pseudolabrys sp.,	0	0	0	0	0	0	0	0	0	0	0	0	0	0	0	0	0	0	0	0	0	0	0	0	0	0	0	0	0	0	0	0	0	0	0	0	0	0	0	0	0	0	0	0	0	0	0	0
1648492	d__Bacteria,p__Proteobacteria,c__Alphaproteobacteria,o__Rhodobacterales,f__Rhodobacteraceae,g__Ascidiaceihabitans,	0	0	0	0	0	0	0	0	0	0	0	0	0	0	0	0	0	0	0	0	0	0	0	0	0	0	0	0	0	0	0	0	6	2	2	2	0	2	2	2	0	0	0	0	0	0	0	0
238783	d__Bacteria,p__Proteobacteria,c__Alphaproteobacteria,o__Rhodobacterales,f__Rhodobacteraceae,g__Pseudorhodobacter,	0	0	0	0	0	0	0	0	0	0	0	0	0	0	0	0	0	0	0	0	0	0	0	0	0	0	0	0	0	0	0	0	0	0	0	0	0	0	0	0	0	0	0	0	0	0	0	0
1060	d__Bacteria,p__Proteobacteria,c__Alphaproteobacteria,o__Rhodobacterales,f__Rhodobacteraceae,g__Rhodobacter,	0	0	0	0	0	0	0	0	0	0	0	0	0	0	0	0	0	0	0	0	0	0	0	0	0	0	0	0	0	0	0	0	0	0	0	0	0	0	0	0	0	0	0	0	0	0	0	0
34009	d__Bacteria,p__Proteobacteria,c__Alphaproteobacteria,o__Rhodobacterales,f__Rhodobacteraceae,g__Rhodovulum,s__Rhodovulum sp.,	0	0	0	0	0	0	0	0	0	0	0	0	0	0	0	0	0	0	0	0	0	0	0	0	0	0	0	0	0	0	0	0	5	4	4	4	0	4	4	4	0	0	0	0	0	0	0	0
60136	d__Bacteria,p__Proteobacteria,c__Alphaproteobacteria,o__Rhodobacterales,f__Rhodobacteraceae,g__Sulfitobacter,	25	29	29	29	29	3	3	3	189	150	150	150	150	148	148	148	0	0	0	0	0	0	0	0	62	46	46	46	46	46	46	45	24	9	9	9	9	9	9	9	6	3	3	3	3	0	0	0
293400	d__Bacteria,p__Proteobacteria,c__Alphaproteobacteria,o__Rhodobacterales,f__unclassified Rhodobacterales,g__unclassified Rhodobacterales,s__uncultured Rhodobacterales bacterium,	0	0	0	0	0	0	0	0	0	0	0	0	0	0	0	0	0	0	0	0	0	0	0	0	0	0	0	0	0	0	0	0	0	0	0	0	0	0	0	0	0	0	0	0	0	0	0	0
50709	d__Bacteria,p__Proteobacteria,c__Alphaproteobacteria,o__Rhodospirillales,f__Acetobacteraceae,g__Acidocella,	0	0	0	0	0	0	0	0	0	0	0	0	0	0	0	0	0	0	0	0	0	0	0	0	0	0	0	0	0	0	0	0	0	0	0	0	0	0	0	0	0	0	0	0	0	0	0	0
169975	d__Bacteria,p__Proteobacteria,c__Alphaproteobacteria,o__Rhodospirillales,f__Acetobacteraceae,g__unclassified Acetobacteraceae,s__uncultured Acetobacteraceae bacterium,	0	0	0	0	0	0	0	0	0	0	0	0	0	0	0	0	0	0	0	0	0	0	0	0	0	0	0	0	0	0	0	0	0	0	0	0	0	0	0	0	0	0	0	0	0	0	0	0
2066434	d__Bacteria,p__Proteobacteria,c__Alphaproteobacteria,o__Rhodospirillales,f__Geminicoccaceae,g__unclassified Geminicoccaceae	43	12	13	13	8	1	1	0	14	10	10	10	10	10	10	10	0	0	0	0	0	0	0	0	0	0	0	0	0	0	0	0	21	5	5	5	5	4	4	4	0	0	0	0	0	0	0	0
85274	d__Bacteria,p__Proteobacteria,c__Alphaproteobacteria,o__Rhodospirillales,f__Rhodospirillaceae,g__Rhodovibrio,	0	0	0	0	0	0	0	0	0	0	0	0	0	0	0	0	0	0	0	0	0	0	0	0	0	0	0	0	0	0	0	0	0	0	0	0	1	0	0	0	0	0	0	0	0	0	0	0
352351	d__Bacteria,p__Proteobacteria,c__Alphaproteobacteria,o__Rhodospirillales,f__Rhodospirillaceae,g__unclassified Rhodospirillaceae,s__uncultured Rhodospirillaceae bacterium,	0	0	0	0	0	0	0	0	0	0	0	0	0	0	0	0	0	0	0	0	0	0	0	0	0	0	0	0	0	0	0	0	0	0	0	0	0	0	0	0	0	0	0	0	0	0	0	0
445219	d__Bacteria,p__Proteobacteria,c__Alphaproteobacteria,o__Rhodospirillales,f__Rhodospirillales incertae sedis,g__Reyranella,	0	0	0	0	0	0	0	0	0	0	0	0	0	0	0	0	0	0	0	0	0	0	0	0	0	0	0	0	0	0	0	0	0	0	0	0	0	0	0	0	0	0	0	0	0	0	0	0
953	d__Bacteria,p__Proteobacteria,c__Alphaproteobacteria,o__Rickettsiales,f__Anaplasmataceae,g__Wolbachia,	0	0	0	0	0	0	0	0	0	0	0	0	0	0	0	0	0	0	0	0	0	0	0	0	0	0	0	0	0	0	0	0	0	0	0	0	0	0	0	0	0	0	0	0	0	0	0	0
510685	d__Bacteria,p__Proteobacteria,c__Alphaproteobacteria,o__Sneathiellales,f__Sneathiellaceae,g_unclassified Sneathiellaceae	0	6	6	6	5	0	0	0	16	16	16	16	14	16	16	16	0	0	0	0	0	0	0	0	19	17	17	17	12	17	17	17	0	0	0	0	0	0	0	0	0	0	0	0	0	0	0	0
158500	d__Bacteria,p__Proteobacteria,c__Alphaproteobacteria,o__Sphingomonadales,f__Sphingomonadaceae,g__Novosphingobium,s__Novosphingobium resinovorum,	0	0	0	0	0	1	1	0	0	0	0	0	0	0	0	0	0	0	0	0	0	0	0	0	0	0	0	0	0	0	0	0	0	0	0	0	0	0	0	0	0	0	0	0	0	0	0	0
1508451	d__Bacteria,p__Proteobacteria,c__Alphaproteobacteria,o__Sphingomonadales,f__Sphingomonadaceae,g__Polymorphobacter,	0	0	0	0	0	0	0	0	0	0	0	0	0	0	0	0	0	0	0	0	0	0	0	0	0	0	0	0	0	0	0	0	5	0	0	0	1	0	0	0	0	0	0	0	0	0	0	0
196159	d__Bacteria,p__Proteobacteria,c__Alphaproteobacteria,o__Sphingomonadales,f__Sphingomonadaceae,g__Sphingomonas,	0	0	0	0	0	0	0	0	0	0	0	0	0	0	0	0	0	0	0	0	0	0	0	0	0	0	0	0	0	0	0	0	0	0	0	0	0	0	0	0	0	0	0	0	0	0	0	0
158754	d__Bacteria,p__Proteobacteria,c__Alphaproteobacteria,o__Sphingomonadales,f__Sphingomonadaceae,g__Sphingomonas,s__uncultured Sphingomonas sp.,	0	0	0	0	0	1	1	0	0	0	0	0	0	0	0	0	0	0	0	0	0	0	0	0	0	0	0	0	0	0	0	0	0	0	0	0	0	0	0	0	0	0	0	0	0	0	0	0
169976	d__Bacteria,p__Proteobacteria,c__Alphaproteobacteria,o__Sphingomonadales,f__Sphingomonadaceae,g__unclassified Sphingomonadaceae,s__uncultured Sphingomonadaceae bacterium,	0	0	0	0	0	0	0	0	0	0	0	0	0	0	0	0	0	0	0	0	0	0	0	0	0	0	0	0	0	0	0	0	0	0	0	0	0	0	0	0	0	0	0	0	0	0	0	0
767891	d__Bacteria,p__Proteobacteria,c__Alphaproteobacteria,o__unclassified SAR 116 cluster,f__unclassified SAR 116 cluster,g__Candidatus Puniceispirillum,	0	0	0	0	0	0	0	0	0	0	0	0	0	0	0	0	0	0	0	0	0	0	0	0	0	0	0	0	0	0	0	0	0	0	0	0	0	0	0	0	0	0	0	0	0	0	0	0
1548548	d__Bacteria,p__Proteobacteria,c__Deltaproteobacteria,o__Bradymonadales,f__Bradymonadaceae,g__Bradymonas,s__Bradymonas sediminis,	0	0	0	0	0	0	0	0	0	0	0	0	0	0	0	0	0	0	0	0	0	0	0	0	0	0	0	0	0	0	0	0	0	0	0	0	0	0	0	0	0	0	0	0	0	0	0	0
453228	d__Bacteria,p__Proteobacteria,c__Deltaproteobacteria,o__Desulfarculales,f__Desulfarculaceae,g__unclassified Desulfarculaceae	0	0	0	0	0	0	0	0	9	7	7	7	0	0	0	0	0	0	0	0	0	0	0	0	11	7	7	7	0	7	7	7	5	3	3	3	3	3	3	3	0	0	0	0	1	0	0	0
115780	d__Bacteria,p__Proteobacteria,c__Deltaproteobacteria,o__Desulfobacterales,f__Desulfobacteraceae,g__Desulfotignum,	0	0	0	0	0	0	0	0	0	0	0	0	0	0	0	0	0	0	0	0	0	0	0	0	0	0	0	0	0	0	0	0	0	3	3	3	3	3	3	3	0	0	0	0	0	0	0	0
213121	d__Bacteria,p__Proteobacteria,c__Deltaproteobacteria,o__Desulfobacterales,f__Desulfobulbaceae,g__unclassified Desulfobulbaceae	0	0	0	0	0	0	0	0	0	0	0	0	0	0	0	0	0	0	0	0	0	0	0	0	0	0	0	0	0	0	0	0	0	0	0	0	1	0	0	0	0	0	0	0	0	0	0	0
458711	d__Bacteria,p__Proteobacteria,c__Deltaproteobacteria,o__Desulfovibrionales,f__Desulfovibrionaceae,g__Halodesulfovibrio,s__Halodesulfovibrio marinisediminis,	0	0	0	0	0	0	0	0	10	8	8	8	8	0	0	0	0	0	0	0	0	0	0	0	0	0	0	0	0	0	0	0	0	0	0	0	0	0	0	0	0	0	0	0	0	0	0	0
186741	d__Bacteria,p__Proteobacteria,c__Deltaproteobacteria,o__Desulfuromonadales,f__Geobacteraceae,g__Geobacter,s__uncultured Geobacter sp.,	0	0	0	0	0	0	0	0	0	0	0	0	0	0	0	0	0	0	0	0	0	0	0	0	0	0	0	0	0	0	0	0	0	0	0	0	0	0	0	0	0	0	0	0	0	0	0	0
39	d__Bacteria,p__Proteobacteria,c__Deltaproteobacteria,o__Myxococcales,f__Archangiaceae,g__unclassified Archangiaceae	0	0	0	0	0	1	1	0	10	7	7	7	7	0	0	0	0	0	0	0	0	0	0	0	0	0	0	0	0	0	0	0	0	0	0	0	0	0	0	0	0	0	0	0	0	0	0	0
373538	d__Bacteria,p__Proteobacteria,c__Deltaproteobacteria,o__Myxococcales,f__Kofleriaceae,g__Haliangium,s__uncultured Haliangium sp.,	0	0	0	0	0	0	0	0	19	15	15	15	15	15	15	15	0	0	0	0	0	0	0	0	0	7	7	7	7	7	7	7	0	0	0	0	0	0	0	0	0	0	0	0	0	0	0	0
83461	d__Bacteria,p__Proteobacteria,c__Deltaproteobacteria,o__Myxococcales,f__Myxococcaceae,g__Corallococcus,	0	0	0	0	0	0	0	0	0	0	0	0	0	0	0	0	0	0	0	0	0	0	0	0	0	0	0	0	0	0	0	0	6	0	0	0	1	0	0	0	0	0	0	0	0	0	0	0
442868	d__Bacteria,p__Proteobacteria,c__Deltaproteobacteria,o__Myxococcales,f__Nannocystaceae,g__Pseudenhygromyxa,s__Pseudenhygromyxa salsuginis,	0	0	0	0	0	0	0	0	0	0	0	0	0	0	0	0	0	0	0	0	0	0	0	0	0	0	0	0	0	0	0	0	0	0	0	0	1	0	0	0	0	0	0	0	0	0	0	0
1882917	d__Bacteria,p__Proteobacteria,c__Deltaproteobacteria,o__Myxococcales,f__Polyangiaceae,g__Pajaroellobacter,	0	9	9	9	4	0	0	0	34	28	28	28	26	27	27	27	0	1	1	1	0	1	1	1	22	14	14	14	11	13	13	13	0	0	0	0	0	0	0	0	0	0	0	0	0	0	0	0
1055686	d__Bacteria,p__Proteobacteria,c__Deltaproteobacteria,o__Myxococcales,f__Sandaracinaceae,g__unclassified Sandaracinaceae	0	0	0	0	0	0	0	0	0	0	0	0	0	0	0	0	0	0	0	0	0	0	0	0	0	0	0	0	0	0	0	0	9	0	0	0	1	0	0	0	0	0	0	0	0	0	0	0
253830	d__Bacteria,p__Proteobacteria,c__Deltaproteobacteria,o__Myxococcales,f__unclassified Myxococcales,g__unclassified Myxococcales,s__uncultured Myxococcales bacterium,	0	0	0	0	3	1	1	0	32	11	11	11	11	13	13	13	0	0	0	0	0	0	0	0	53	45	45	45	34	44	44	44	6	0	0	0	1	0	0	0	0	0	0	0	0	0	0	0
581185	d__Bacteria,p__Proteobacteria,c__Deltaproteobacteria,o__Myxococcales,f__unclassified Myxococcales,g__unclassified Myxococcales,s__uncultured Sorangiineae bacterium,	0	0	0	0	0	0	0	0	0	0	0	0	0	0	0	0	0	0	0	0	0	0	0	0	0	0	0	0	0	0	0	0	0	0	0	0	0	0	0	0	0	0	0	0	0	0	0	0
452825	d__Bacteria,p__Proteobacteria,c__Deltaproteobacteria,o__Syntrophobacterales,f__Syntrophaceae,g__Desulfobacca,s__uncultured Desulfobacca sp.,	0	0	0	0	0	0	0	0	0	0	0	0	0	0	0	0	0	0	0	0	0	0	0	0	0	0	0	0	0	0	0	0	0	0	0	0	0	0	0	0	4	2	2	2	0	0	0	0
169962	d__Bacteria,p__Proteobacteria,c__Deltaproteobacteria,o__Syntrophobacterales,f__Syntrophaceae,g__Desulfomonile,s__uncultured Desulfomonile sp.,	0	0	0	0	0	0	0	0	0	0	0	0	0	0	0	0	0	0	0	0	0	0	0	0	0	0	0	0	0	0	0	0	0	0	0	0	0	0	0	0	0	0	0	0	1	0	0	0
228671	d__Bacteria,p__Proteobacteria,c__Deltaproteobacteria,o__Syntrophobacterales,f__Syntrophaceae,g__Syntrophus,s__uncultured Syntrophus sp.,	0	0	0	0	0	0	0	0	0	0	0	0	0	0	0	0	0	0	0	0	0	0	0	0	0	0	0	0	0	0	0	0	0	0	0	0	0	0	0	0	0	0	0	0	0	0	0	0
293303	d__Bacteria,p__Proteobacteria,c__Deltaproteobacteria,o__Syntrophobacterales,f__Syntrophaceae,g__unclassified Syntrophaceae,s__uncultured Syntrophaceae bacterium,	0	0	0	0	0	0	0	0	0	0	0	0	0	0	0	0	0	0	0	0	0	0	0	0	0	0	0	0	0	0	0	0	0	0	0	0	0	0	0	0	0	0	0	0	1	0	0	0
213465	d__Bacteria,p__Proteobacteria,c__Deltaproteobacteria,o__Syntrophobacterales,f__Syntrophobacteraceae,g__unclassified Syntrophobacteraceae	0	0	0	0	0	0	0	0	0	0	0	0	0	0	0	0	0	0	0	0	0	0	0	0	0	0	0	0	0	0	0	0	0	0	0	0	0	0	0	0	0	0	0	0	0	0	0	0
34034	d__Bacteria,p__Proteobacteria,c__Deltaproteobacteria,o__unclassified Deltaproteobacteria,f__unclassified Deltaproteobacteria,g__unclassified Deltaproteobacteria,s__uncultured delta proteobacterium,	56	16	17	17	11	0	0	0	30	21	21	21	21	21	21	21	0	0	0	0	0	0	0	0	98	45	45	45	28	45	45	45	14	5	5	5	5	5	5	5	14	6	6	6	3	1	1	1
57665	d__Bacteria,p__Proteobacteria,c__Epsilonproteobacteria,o__Campylobacterales,f__Campylobacteraceae,g__Sulfurospirillum,	0	0	0	0	0	0	0	0	0	0	0	0	0	0	0	0	0	0	0	0	0	0	0	0	0	0	0	0	0	0	0	0	0	0	0	0	0	0	0	0	0	0	0	0	0	0	0	0
209	d__Bacteria,p__Proteobacteria,c__Epsilonproteobacteria,o__Campylobacterales,f__Helicobacteraceae,g__Helicobacter,	0	0	0	0	0	0	0	0	0	0	0	0	0	0	0	0	0	0	0	0	0	0	0	0	0	0	0	0	0	0	0	0	0	0	0	0	1	0	0	0	0	0	0	0	0	0	0	0
1249480	d__Bacteria,p__Proteobacteria,c__Epsilonproteobacteria,o__Campylobacterales,f__Helicobacteraceae,g__Sulfuricurvum,s__Candidatus Sulfuricurvum sp. RIFRC-1,	0	0	0	0	0	0	0	0	0	0	0	0	0	0	0	0	0	0	0	0	0	0	0	0	0	0	0	0	0	0	0	0	0	0	0	0	0	0	0	0	5	0	0	0	0	0	0	0
148813	d__Bacteria,p__Proteobacteria,c__Epsilonproteobacteria,o__Campylobacterales,f__Helicobacteraceae,g__Sulfuricurvum,s__Sulfuricurvum kujiense,	0	0	0	0	0	1	1	0	0	0	0	0	0	0	0	0	0	0	0	0	0	0	0	0	0	0	0	0	0	0	0	0	0	0	0	0	0	0	0	0	0	0	0	0	0	0	0	0
291845	d__Bacteria,p__Proteobacteria,c__Epsilonproteobacteria,o__Campylobacterales,f__Helicobacteraceae,g__Sulfurimonas,s__uncultured Sulfurimonas sp.,	0	0	0	0	0	0	0	0	0	0	0	0	0	0	0	0	0	0	0	0	0	0	0	0	0	0	0	0	0	0	0	0	0	0	0	0	0	0	0	0	4	0	0	0	0	0	0	0
1126672	d__Bacteria,p__Proteobacteria,c__Gammaproteobacteria,o__Acidiferrobacterales,f__Acidiferrobacteraceae,g__Acidiferrobacter,s__uncultured Acidiferrobacter sp.,	0	0	0	0	0	0	0	0	0	0	0	0	0	0	0	0	0	0	0	0	0	0	0	0	0	0	0	0	0	0	0	0	0	0	0	0	0	0	0	0	0	0	0	0	0	0	0	0
1675686	d__Bacteria,p__Proteobacteria,c__Gammaproteobacteria,o__Acidiferrobacterales,f__Acidiferrobacteraceae,g__Sulfurifustis,s__Sulfurifustis variabilis,	0	0	0	0	0	0	0	0	0	0	0	0	0	0	0	0	0	0	0	0	0	0	0	0	0	0	0	0	0	0	0	0	0	0	0	0	0	0	0	0	3	0	0	0	1	1	1	0
642	d__Bacteria,p__Proteobacteria,c__Gammaproteobacteria,o__Aeromonadales,f__Aeromonadaceae,g__Aeromonas,	0	0	0	0	0	0	0	0	0	0	0	0	0	0	0	0	0	0	0	0	0	0	0	0	0	0	0	0	0	0	0	0	0	0	0	0	0	0	0	0	0	0	0	0	0	0	0	0
83889	d__Bacteria,p__Proteobacteria,c__Gammaproteobacteria,o__Alteromonadales,f__Alteromonadaceae,g__Marinobacter,	0	0	0	0	0	0	0	0	0	0	0	0	0	0	0	0	0	0	0	0	0	0	0	0	0	0	0	0	0	0	0	0	0	2	2	2	2	2	2	2	0	0	0	0	0	0	0	0
22	d__Bacteria,p__Proteobacteria,c__Gammaproteobacteria,o__Alteromonadales,f__Shewanellaceae,g__Shewanella,	0	0	0	0	0	0	0	0	0	0	0	0	0	0	0	0	0	0	0	0	0	0	0	0	0	0	0	0	0	0	0	0	0	0	0	0	0	0	0	0	0	0	0	0	0	0	0	0
1617891	d__Bacteria,p__Proteobacteria,c__Gammaproteobacteria,o__Arenicellales,f__Arenicellaceae,g__unclassified Arenicellaceae	0	0	0	0	0	1	1	1	0	0	0	0	0	0	0	0	0	0	0	0	0	0	0	0	0	0	0	0	0	0	0	0	0	0	0	0	0	0	0	0	0	0	0	0	0	0	0	0
155077	d__Bacteria,p__Proteobacteria,c__Gammaproteobacteria,o__Cellvibrionales,f__Cellvibrionaceae,g__Cellvibrio,s__Cellvibrio japonicus,	0	0	0	0	0	0	0	0	0	0	0	0	0	0	0	0	0	0	0	0	0	0	0	0	0	0	0	0	0	0	0	0	0	0	0	0	0	0	0	0	0	0	0	0	0	0	0	0
1706372	d__Bacteria,p__Proteobacteria,c__Gammaproteobacteria,o__Cellvibrionales,f__Halieaceae,g__unclassified Halieaceae	0	0	0	0	0	0	0	0	0	0	0	0	0	0	0	0	0	0	0	0	0	0	0	0	0	0	0	0	0	0	0	0	0	0	0	0	0	0	0	0	0	0	0	0	0	0	0	0
745004	d__Bacteria,p__Proteobacteria,c__Gammaproteobacteria,o__Cellvibrionales,f__Porticoccaceae,g__unclassified Porticoccaceae	0	0	0	0	0	0	0	0	15	11	11	11	11	12	12	12	0	0	0	0	0	0	0	0	0	0	0	0	0	0	0	0	0	0	0	0	0	0	0	0	0	0	0	0	0	0	0	0
85074	d__Bacteria,p__Proteobacteria,c__Gammaproteobacteria,o__Chromatiales,f__Chromatiaceae,g__Halochromatium,	0	0	0	0	0	0	0	0	0	0	0	0	0	0	0	0	0	0	0	0	0	0	0	0	0	0	0	0	0	0	0	0	0	0	0	0	0	0	0	0	0	0	0	0	1	0	0	0
53452	d__Bacteria,p__Proteobacteria,c__Gammaproteobacteria,o__Chromatiales,f__Chromatiaceae,g__Lamprocystis,	0	0	0	0	0	0	0	0	0	0	0	0	0	0	0	0	0	0	0	0	0	0	0	0	0	0	0	0	0	0	0	0	0	0	0	0	0	0	0	0	0	0	0	0	0	0	0	0
160660	d__Bacteria,p__Proteobacteria,c__Gammaproteobacteria,o__Chromatiales,f__Ectothiorhodospiraceae,g__Acidihalobacter,s__Acidihalobacter prosperus,	0	21	20	20	12	0	0	1	10	0	0	0	0	0	0	0	3	2	2	2	0	2	2	2	35	25	25	25	20	25	25	25	16	4	4	4	3	6	6	6	0	0	0	0	0	0	0	0
1335746	d__Bacteria,p__Proteobacteria,c__Gammaproteobacteria,o__Chromatiales,f__Ectothiorhodospiraceae,g__Spiribacter,s__Spiribacter salinus,	0	0	0	0	0	0	0	0	0	0	0	0	0	0	0	0	0	0	0	0	0	0	0	0	0	0	0	0	0	0	0	0	6	0	0	0	1	0	0	0	0	0	0	0	0	0	0	0
186931	d__Bacteria,p__Proteobacteria,c__Gammaproteobacteria,o__Chromatiales,f__Ectothiorhodospiraceae,g__Thioalkalivibrio,s__Thioalkalivibrio nitratireducens,	0	0	0	0	0	0	0	0	0	0	0	0	0	0	0	0	0	0	0	0	0	0	0	0	0	0	0	0	0	0	0	0	0	0	0	0	0	0	0	0	0	0	0	0	0	0	0	0
2636392	d__Bacteria,p__Proteobacteria,c__Gammaproteobacteria,o__Chromatiales,f__Halothiobacillaceae,g__Halothiobacillus,	0	0	0	0	0	1	1	0	0	0	0	0	0	0	0	0	0	0	0	0	0	0	0	0	0	0	0	0	0	0	0	0	0	0	0	0	0	0	0	0	0	0	0	0	0	0	0	0
138072	d__Bacteria,p__Proteobacteria,c__Gammaproteobacteria,o__Enterobacterales,f__Enterobacteriaceae,g__Candidatus Hamiltonella,s__Candidatus Hamiltonella defensa,	0	12	12	12	9	1	1	1	29	18	18	18	18	18	18	18	0	0	0	0	0	0	0	0	15	12	12	12	10	12	12	12	0	0	0	0	1	0	0	0	3	3	3	3	1	0	0	0
573	d__Bacteria,p__Proteobacteria,c__Gammaproteobacteria,o__Enterobacterales,f__Enterobacteriaceae,g__Klebsiella,s__Klebsiella pneumoniae,	0	69	69	69	58	3	3	3	181	153	153	153	150	152	152	152	0	0	0	0	0	0	0	0	181	132	132	132	115	132	132	132	127	51	51	51	46	51	51	51	50	29	29	29	11	2	2	2
624	d__Bacteria,p__Proteobacteria,c__Gammaproteobacteria,o__Enterobacterales,f__Enterobacteriaceae,g__Shigella,s__Shigella sonnei,	0	0	0	0	0	0	0	0	0	0	0	0	0	0	0	0	0	0	0	0	0	0	0	0	0	0	0	0	0	0	0	0	0	0	0	0	0	0	0	0	0	0	0	0	1	0	0	0
1934947	d__Bacteria,p__Proteobacteria,c__Gammaproteobacteria,o__Immundisolibacterales,f__Immundisolibacteraceae,g__Immundisolibacter,	0	0	0	0	0	0	0	0	0	0	0	0	0	0	0	0	0	0	0	0	0	0	0	0	0	0	0	0	0	0	0	0	0	0	0	0	0	0	0	0	0	0	0	0	0	0	0	0
776	d__Bacteria,p__Proteobacteria,c__Gammaproteobacteria,o__Legionellales,f__Coxiellaceae,g__Coxiella,	0	0	0	0	0	0	0	0	0	0	0	0	0	0	0	0	0	0	0	0	0	0	0	0	0	0	0	0	0	0	0	0	0	0	0	0	0	0	0	0	0	0	0	0	0	0	0	0
59195	d__Bacteria,p__Proteobacteria,c__Gammaproteobacteria,o__Legionellales,f__Coxiellaceae,g__Rickettsiella,	0	0	0	0	0	0	0	0	0	0	0	0	0	0	0	0	0	0	0	0	0	0	0	0	0	0	0	0	0	0	0	0	0	0	0	0	1	0	0	0	0	0	0	0	0	0	0	0
446	d__Bacteria,p__Proteobacteria,c__Gammaproteobacteria,o__Legionellales,f__Legionellaceae,g__Legionella,s__Legionella pneumophila,	0	0	0	0	0	1	1	1	0	0	0	0	0	0	0	0	0	0	0	0	0	0	0	0	0	0	0	0	0	0	0	0	0	0	0	0	0	0	0	0	0	0	0	0	0	0	0	0
351057	d__Bacteria,p__Proteobacteria,c__Gammaproteobacteria,o__Legionellales,f__unclassified Legionellales,g__unclassified Legionellales,s__uncultured Legionellales bacterium,	0	0	0	0	0	0	0	0	0	0	0	0	0	0	0	0	0	0	0	0	0	0	0	0	0	0	0	0	0	0	0	0	0	0	0	0	0	0	0	0	0	0	0	0	0	0	0	0
429	d__Bacteria,p__Proteobacteria,c__Gammaproteobacteria,o__Methylococcales,f__Methylococcaceae,g__Methylobacter,	0	0	0	0	0	0	0	0	0	0	0	0	0	0	0	0	0	0	0	0	0	0	0	0	0	0	0	0	0	0	0	0	0	0	0	0	0	0	0	0	0	0	0	0	0	0	0	0
414	d__Bacteria,p__Proteobacteria,c__Gammaproteobacteria,o__Methylococcales,f__Methylococcaceae,g__Methylococcus,s__Methylococcus capsulatus,	0	0	0	0	0	0	0	0	0	0	0	0	0	0	0	0	0	0	0	0	0	0	0	0	0	0	0	0	0	0	0	0	0	0	0	0	0	0	0	0	0	0	0	0	0	0	0	0
863253	d__Bacteria,p__Proteobacteria,c__Gammaproteobacteria,o__Oceanospirillales,f__Alcanivoracaceae,g__Marinicella,	0	0	0	0	0	0	0	0	0	0	0	0	0	0	0	0	0	0	0	0	0	0	0	0	0	0	0	0	0	0	0	0	0	0	0	0	0	0	0	0	0	0	0	0	0	0	0	0
2745	d__Bacteria,p__Proteobacteria,c__Gammaproteobacteria,o__Oceanospirillales,f__Halomonadaceae,g__Halomonas	0	0	0	0	0	0	0	0	0	0	0	0	0	0	0	0	0	0	0	0	0	0	0	0	0	0	0	0	0	0	0	0	0	0	0	0	0	0	0	0	0	0	0	0	0	0	0	0
196814	d__Bacteria,p__Proteobacteria,c__Gammaproteobacteria,o__Oceanospirillales,f__Oceanospirillaceae,g__Marinomonas,	0	0	0	0	0	0	0	0	0	0	0	0	0	0	0	0	0	0	0	0	0	0	0	0	0	0	0	0	0	0	0	0	0	0	0	0	1	0	0	0	0	0	0	0	0	0	0	0
267849	d__Bacteria,p__Proteobacteria,c__Gammaproteobacteria,o__Oceanospirillales,f__Oceanospirillaceae,g__Nitrincola,	0	0	0	0	0	0	0	0	0	0	0	0	0	0	0	0	0	0	0	0	0	0	0	0	0	0	0	0	0	0	0	0	0	0	0	0	1	0	0	0	0	0	0	0	0	0	0	0
255527	d__Bacteria,p__Proteobacteria,c__Gammaproteobacteria,o__Oceanospirillales,f__Saccharospirillaceae,g__unclassified Saccharospirillaceae	0	0	0	0	0	0	0	0	0	0	0	0	0	0	0	0	0	0	0	0	0	0	0	0	0	0	0	0	0	0	0	0	8	2	2	2	2	4	4	4	0	0	0	0	0	0	0	0
470	d__Bacteria,p__Proteobacteria,c__Gammaproteobacteria,o__Pseudomonadales,f__Moraxellaceae,g__Acinetobacter,s__Acinetobacter baumannii,	0	0	0	0	0	0	0	0	0	0	0	0	0	0	0	0	0	0	0	0	0	0	0	0	0	0	0	0	0	0	0	0	0	0	0	0	0	0	0	0	0	0	0	0	0	0	0	0
28090	d__Bacteria,p__Proteobacteria,c__Gammaproteobacteria,o__Pseudomonadales,f__Moraxellaceae,g__Acinetobacter,s__Acinetobacter lwoffii,	0	0	0	0	0	0	0	0	0	0	0	0	0	0	0	0	0	0	0	0	0	0	0	0	0	0	0	0	0	0	0	0	0	0	0	0	0	0	0	0	0	0	0	0	0	0	0	0
447680	d__Bacteria,p__Proteobacteria,c__Gammaproteobacteria,o__Pseudomonadales,f__Moraxellaceae,g__Acinetobacter,s__Acinetobacter sp. HB-1,	0	0	0	0	0	0	0	0	0	0	0	0	0	0	0	0	0	0	0	0	0	0	0	0	0	0	0	0	0	0	0	0	0	0	0	0	0	0	0	0	0	0	0	0	0	0	0	0
1717889	d__Bacteria,p__Proteobacteria,c__Gammaproteobacteria,o__Pseudomonadales,f__Moraxellaceae,g__Acinetobacter,s__Acinetobacter sp. mixed culture X20-33,	0	0	0	0	0	0	0	0	0	0	0	0	0	0	0	0	0	0	0	0	0	0	0	0	0	0	0	0	0	0	0	0	0	0	0	0	0	0	0	0	0	0	0	0	0	0	0	0
165433	d__Bacteria,p__Proteobacteria,c__Gammaproteobacteria,o__Pseudomonadales,f__Moraxellaceae,g__Acinetobacter,s__uncultured Acinetobacter sp.,	0	0	0	0	0	0	0	0	0	0	0	0	0	0	0	0	0	0	0	0	0	0	0	0	0	0	0	0	0	0	0	0	0	0	0	0	0	0	0	0	0	0	0	0	0	0	0	0
197183	d__Bacteria,p__Proteobacteria,c__Gammaproteobacteria,o__Pseudomonadales,f__Moraxellaceae,g__Alkanindiges,s__Alkanindiges illinoisensis,	0	0	0	0	0	0	0	0	0	0	0	0	0	0	0	0	0	0	0	0	0	0	0	0	0	0	0	0	0	0	0	0	0	0	0	0	0	0	0	0	0	0	0	0	0	0	0	0
326292	d__Bacteria,p__Proteobacteria,c__Gammaproteobacteria,o__Pseudomonadales,f__Moraxellaceae,g__Alkanindiges,s__uncultured Alkanindiges sp.,	0	0	0	0	0	0	0	0	0	0	0	0	0	0	0	0	0	0	0	0	0	0	0	0	0	0	0	0	0	0	0	0	0	0	0	0	0	0	0	0	0	0	0	0	0	0	0	0
1341550	d__Bacteria,p__Proteobacteria,c__Gammaproteobacteria,o__Pseudomonadales,f__Moraxellaceae,g__Cavicella,s__Cavicella subterranea,	0	0	0	0	0	0	0	0	0	0	0	0	0	0	0	0	0	0	0	0	0	0	0	0	0	0	0	0	0	0	0	0	0	0	0	0	0	0	0	0	0	0	0	0	0	0	0	0
1268272	d__Bacteria,p__Proteobacteria,c__Gammaproteobacteria,o__Pseudomonadales,f__Moraxellaceae,g__Paraperlucidibaca,	0	0	0	0	0	0	0	0	0	0	0	0	0	0	0	0	0	0	0	0	0	0	0	0	0	0	0	0	0	0	0	0	0	0	0	0	0	0	0	0	0	0	0	0	0	0	0	0
392589	d__Bacteria,p__Proteobacteria,c__Gammaproteobacteria,o__Pseudomonadales,f__Moraxellaceae,g__Perlucidibaca,s__Perlucidibaca piscinae,	0	0	0	0	0	0	0	0	0	0	0	0	0	0	0	0	0	0	0	0	0	0	0	0	0	0	0	0	0	0	0	0	0	0	0	0	0	0	0	0	0	0	0	0	0	0	0	0
1341520	d__Bacteria,p__Proteobacteria,c__Gammaproteobacteria,o__Pseudomonadales,f__Moraxellaceae,g__Perlucidibaca,s__Perlucidibaca sp. W2.10-39,	0	0	0	0	0	0	0	0	0	0	0	0	0	0	0	0	0	0	0	0	0	0	0	0	0	0	0	0	0	0	0	0	0	0	0	0	0	0	0	0	0	0	0	0	0	0	0	0
287	d__Bacteria,p__Proteobacteria,c__Gammaproteobacteria,o__Pseudomonadales,f__Pseudomonadaceae,g__Pseudomonas,s__Pseudomonas aeruginosa,	0	0	0	0	0	0	0	0	0	0	0	0	0	0	0	0	0	0	0	0	0	0	0	0	0	0	0	0	0	0	0	0	0	0	0	0	0	0	0	0	0	0	0	0	0	0	0	0
294	d__Bacteria,p__Proteobacteria,c__Gammaproteobacteria,o__Pseudomonadales,f__Pseudomonadaceae,g__Pseudomonas,s__Pseudomonas fluorescens,	0	0	0	0	0	0	0	0	0	0	0	0	0	0	0	0	0	0	0	0	0	0	0	0	0	0	0	0	0	0	0	0	0	0	0	0	0	0	0	0	0	0	0	0	0	0	0	0
303	d__Bacteria,p__Proteobacteria,c__Gammaproteobacteria,o__Pseudomonadales,f__Pseudomonadaceae,g__Pseudomonas,s__Pseudomonas putida,	0	7	7	7	5	0	0	0	23	18	18	18	16	19	19	19	0	0	0	0	0	0	0	0	16	12	12	12	9	12	12	12	11	4	4	4	4	4	4	4	0	0	0	0	0	0	0	0
742030	d__Bacteria,p__Proteobacteria,c__Gammaproteobacteria,o__Salinisphaerales,f__unclassified Salinisphaerales,g__unclassified Salinisphaerales	0	0	0	0	3	2	2	1	13	8	8	8	8	0	0	0	0	0	0	0	0	0	0	0	22	18	18	18	16	17	17	17	0	0	0	0	0	0	0	0	0	0	0	0	0	0	0	0
657445	d__Bacteria,p__Proteobacteria,c__Gammaproteobacteria,o__Thiotrichales,f__Francisellaceae,g__Francisella,s__Francisella noatunensis,	0	0	0	0	0	0	0	0	25	20	20	20	20	19	19	19	0	0	0	0	0	0	0	0	18	13	13	13	13	13	13	13	7	3	3	3	3	3	3	3	0	0	0	0	1	0	0	0
223185	d__Bacteria,p__Proteobacteria,c__Gammaproteobacteria,o__Thiotrichales,f__Thiotrichaceae,g__Thiothrix,s__uncultured Thiothrix sp.,	0	0	0	0	0	0	0	0	0	0	0	0	0	0	0	0	0	0	0	0	0	0	0	0	0	0	0	0	0	0	0	0	0	0	0	0	0	0	0	0	0	0	0	0	0	0	0	0
1391545	d__Bacteria,p__Proteobacteria,c__Gammaproteobacteria,o__unclassified Gammaproteobacteria,f__unclassified Gammaproteobacteria,g__unclassified Gammaproteobacteria,s__gamma proteobacterium WY8,	0	0	0	0	0	0	0	0	0	0	0	0	0	0	0	0	0	0	0	0	0	0	0	0	0	0	0	0	0	0	0	0	0	0	0	0	0	0	0	0	0	0	0	0	0	0	0	0
86473	d__Bacteria,p__Proteobacteria,c__Gammaproteobacteria,o__unclassified Gammaproteobacteria,f__unclassified Gammaproteobacteria,g__unclassified Gammaproteobacteria,s__uncultured gamma proteobacterium,	166	60	59	59	34	2	2	1	29	22	22	22	22	22	22	22	0	0	0	0	0	0	0	0	68	52	52	52	44	51	51	51	14	3	3	3	3	3	3	3	5	4	4	4	1	0	0	0
666	d__Bacteria,p__Proteobacteria,c__Gammaproteobacteria,o__Vibrionales,f__Vibrionaceae,g__Vibrio,s__Vibrio cholerae,	0	0	0	0	0	0	0	0	0	0	0	0	0	0	0	0	0	0	0	0	0	0	0	0	0	0	0	0	0	0	0	0	0	0	0	0	0	0	0	0	0	0	0	0	0	0	0	0
323413	d__Bacteria,p__Proteobacteria,c__Gammaproteobacteria,o__Xanthomonadales,f__Rhodanobacteraceae,g__Dokdonella,	0	0	0	0	0	0	0	0	0	0	0	0	0	0	0	0	0	0	0	0	0	0	0	0	0	0	0	0	0	0	0	0	0	0	0	0	0	0	0	0	0	0	0	0	0	0	0	0
490567	d__Bacteria,p__Proteobacteria,c__Gammaproteobacteria,o__Xanthomonadales,f__Xanthomonadaceae,g__Arenimonas,	0	0	0	0	0	0	0	0	0	0	0	0	0	0	0	0	0	0	0	0	0	0	0	0	0	0	0	0	0	0	0	0	0	0	0	0	0	0	0	0	0	0	0	0	0	0	0	0
83614	d__Bacteria,p__Proteobacteria,c__Gammaproteobacteria,o__Xanthomonadales,f__Xanthomonadaceae,g__Luteimonas,	0	0	0	0	4	0	0	0	0	0	0	0	0	0	0	0	0	0	0	0	0	0	0	0	0	0	0	0	0	0	0	0	0	0	0	0	0	0	0	0	0	0	0	0	0	0	0	0
68	d__Bacteria,p__Proteobacteria,c__Gammaproteobacteria,o__Xanthomonadales,f__Xanthomonadaceae,g__Lysobacter,	0	0	0	0	0	0	0	0	0	0	0	0	0	0	0	0	0	0	0	0	0	0	0	0	0	0	0	0	0	0	0	0	0	0	0	0	0	0	0	0	0	0	0	0	0	0	0	0
141948	d__Bacteria,p__Proteobacteria,c__Gammaproteobacteria,o__Xanthomonadales,f__Xanthomonadaceae,g__Thermomonas,	0	0	0	0	0	0	0	0	0	0	0	0	0	0	0	0	0	0	0	0	0	0	0	0	0	0	0	0	0	0	0	0	0	0	0	0	0	0	0	0	0	0	0	0	0	0	0	0
211441	d__Bacteria,p__Proteobacteria,c__Gammaproteobacteria,o__Xanthomonadales,f__Xanthomonadaceae,g__unclassified Xanthomonadaceae,s__uncultured Xanthomonadaceae bacterium,	0	0	0	0	0	0	0	0	0	0	0	0	0	0	0	0	0	0	0	0	0	0	0	0	0	0	0	0	0	0	0	0	0	0	0	0	0	0	0	0	0	0	0	0	0	0	0	0
339	d__Bacteria,p__Proteobacteria,c__Gammaproteobacteria,o__Xanthomonadales,f__Xanthomonadaceae,g__Xanthomonas,s__Xanthomonas campestris,	0	0	0	0	0	0	0	0	0	0	0	0	0	0	0	0	0	0	0	0	0	0	0	0	0	0	0	0	0	0	0	0	0	0	0	0	0	0	0	0	0	0	0	0	0	0	0	0
1985254	d__Bacteria,p__Proteobacteria,c__Gammaproteobacteria,o__Xanthomonadales,f__Xanthomonadaceae,g__Xanthomonas,s__Xanthomonas phaseoli,	0	0	0	0	0	0	0	0	0	0	0	0	0	0	0	0	0	0	0	0	0	0	0	0	0	0	0	0	0	0	0	0	0	0	0	0	0	0	0	0	0	0	0	0	0	0	0	0
343	d__Bacteria,p__Proteobacteria,c__Gammaproteobacteria,o__Xanthomonadales,f__Xanthomonadaceae,g__Xanthomonas,s__Xanthomonas translucens,	0	0	0	0	0	0	0	0	0	0	0	0	0	0	0	0	0	0	0	0	0	0	0	0	0	0	0	0	0	0	0	0	0	0	0	0	0	0	0	0	0	0	0	0	0	0	0	0
29510	d__Bacteria,p__Spirochaetes,c__Spirochaetia,o__Leptospirales,f__Leptospiraceae,g__Turneriella,s__Turneriella parva,	0	0	0	0	0	0	0	0	0	0	0	0	0	0	0	0	0	0	0	0	0	0	0	0	0	0	0	0	0	0	0	0	0	0	0	0	0	0	0	0	0	0	0	0	0	0	0	0
2024958	d__Bacteria,p__Spirochaetes,c__Spirochaetia,o__Spirochaetales,f__Spirochaetaceae,g__Alkalispirochaeta,	0	0	0	0	0	0	0	0	0	0	0	0	0	0	0	0	0	0	0	0	0	0	0	0	0	0	0	0	0	0	0	0	0	0	0	0	1	0	0	0	0	0	0	0	0	0	0	0
147	d__Bacteria,p__Spirochaetes,c__Spirochaetia,o__Spirochaetales,f__Spirochaetaceae,g__Spirochaeta,s__Spirochaeta aurantia,	0	0	0	0	0	0	0	0	0	0	0	0	0	0	0	0	0	0	0	0	0	0	0	0	0	0	0	0	5	0	0	0	0	0	0	0	0	0	0	0	0	0	0	0	0	0	0	0
174390	d__Bacteria,p__Spirochaetes,c__Spirochaetia,o__Spirochaetales,f__Spirochaetaceae,g__Spirochaeta,s__uncultured Spirochaeta sp.,	0	0	0	0	0	0	0	0	0	0	0	0	0	0	0	0	0	0	0	0	0	0	0	0	0	0	0	0	0	0	0	0	0	0	0	0	0	0	0	0	0	0	0	0	0	0	0	0
162155	d__Bacteria,p__Spirochaetes,c__Spirochaetia,o__Spirochaetales,f__Spirochaetaceae,g__Treponema,s__uncultured Treponema sp.,	0	0	0	0	0	0	0	0	0	0	0	0	0	0	0	0	0	0	0	0	0	0	0	0	0	0	0	0	0	0	0	0	0	0	0	0	0	0	0	0	0	0	0	0	0	0	0	0
701519	d__Bacteria,p__Tenericutes,c__Mollicutes,o__Acholeplasmatales,f__Acholeplasmataceae,g__Candidatus Phytoplasma,s__'Prunus persica' phytoplasma,	0	0	0	0	3	1	1	1	0	0	0	0	0	0	0	0	0	0	0	0	0	0	0	0	0	0	0	0	0	0	0	0	0	0	0	0	0	0	0	0	0	0	0	0	0	0	0	0
1081084	d__Bacteria,p__Tenericutes,c__Mollicutes,o__Acholeplasmatales,f__Acholeplasmataceae,g__Candidatus Phytoplasma,s__Cockscomb flat stem phytoplasma,	0	0	0	0	0	0	0	0	0	0	0	0	0	0	0	0	0	0	0	0	0	0	0	0	0	0	0	0	0	0	0	0	0	0	0	0	0	0	0	0	0	0	0	0	0	0	0	0
2111	d__Bacteria,p__Tenericutes,c__Mollicutes,o__Mycoplasmatales,f__Mycoplasmataceae,g__Mycoplasma,s__Mycoplasma arthritidis,	0	0	0	0	0	0	0	0	0	0	0	0	0	0	0	0	0	0	0	0	0	0	0	0	0	0	0	0	0	0	0	0	0	0	0	0	0	0	0	0	0	0	0	0	0	0	0	0
142649	d__Bacteria,p__Tenericutes,c__Mollicutes,o__Mycoplasmatales,f__Mycoplasmataceae,g__Mycoplasma,s__Mycoplasma phocicerebrale,	0	0	0	0	0	0	0	0	0	0	0	0	0	0	0	0	0	0	0	0	0	0	0	0	0	0	0	0	0	0	0	0	0	0	0	0	0	0	0	0	0	0	0	0	0	0	0	0
128127	d__Bacteria,p__unclassified bacterium,c__unclassified bacterium,o__unclassified bacterium,f__unclassified bacterium,g__unclassified bacterium,s__uncultured bacterium SHA-114,	0	0	0	0	0	0	0	0	0	0	0	0	0	0	0	0	0	0	0	0	0	0	0	0	0	0	0	0	0	0	0	0	0	0	0	0	0	0	0	0	0	0	0	0	1	0	0	0
149992	d__Bacteria,p__unclassified bacterium,c__unclassified bacterium,o__unclassified bacterium,f__unclassified bacterium,g__unclassified bacterium,s__uncultured bacterium UASB_TL20,	0	0	0	0	0	0	0	0	0	0	0	0	0	0	0	0	0	0	0	0	0	0	0	0	0	0	0	0	0	0	0	0	0	0	0	0	0	0	0	0	0	0	0	0	0	0	0	0
77133	d__Bacteria,p__unclassified bacterium,c__unclassified bacterium,o__unclassified bacterium,f__unclassified bacterium,g__unclassified bacterium,s__uncultured bacterium,	292	153	150	150	64	2	2	0	444	321	321	321	319	323	323	323	5	3	3	3	2	3	3	3	483	326	323	323	230	321	321	321	41	15	15	15	8	15	15	15	7	6	6	6	1	0	0	0
56765	d__Bacteria,p__unclassified bacterium,c__unclassified bacterium,o__unclassified bacterium,f__unclassified bacterium,g__unclassified bacterium,s__uncultured marine bacterium,	0	0	0	0	0	0	0	0	0	0	0	0	0	0	0	0	0	0	0	0	0	0	0	0	0	0	0	0	0	0	0	0	5	0	0	0	0	0	0	0	0	0	0	0	0	0	0	0
1648490	d__Bacteria,p__Verrucomicrobia,c__Verrucomicrobiae,o__Verrucomicrobiales,f__Rubritaleaceae,g__unclassified Rubritaleaceae	0	0	0	0	0	0	0	0	0	0	0	0	0	0	0	0	0	0	0	0	0	0	0	0	11	7	7	7	5	7	7	7	0	3	3	3	3	3	3	3	0	0	0	0	0	0	0	0
1032527	d__Bacteria,p__Verrucomicrobia,c__Verrucomicrobiae,o__Verrucomicrobiales,f__Verrucomicrobia subdivision 3,g__Pedosphaera,s__Pedosphaera parvula,	0	0	0	0	0	0	0	0	0	0	0	0	0	0	0	0	0	0	0	0	0	0	0	0	0	0	0	0	0	0	0	0	0	0	0	0	0	0	0	0	0	0	0	0	0	0	0	0
320773	d__Bacteria,p__Verrucomicrobia,c__Verrucomicrobiae,o__Verrucomicrobiales,f__Verrucomicrobia subdivision 3,g__unclassified Verrucomicrobia subdivision 3,s__bacterium Ellin516,	0	0	0	0	0	0	0	0	0	0	0	0	0	0	0	0	0	0	0	0	0	0	0	0	0	0	0	0	0	0	0	0	7	0	0	0	1	0	0	0	0	0	0	0	0	0	0	0
257465	d__Bacteria,p__Verrucomicrobia,c__Verrucomicrobiae,o__Verrucomicrobiales,f__Verrucomicrobia subdivision 3,g__unclassified Verrucomicrobia subdivision 3,s__uncultured Verrucomicrobia subdivision 3 bacterium,	0	0	0	0	0	0	0	0	11	0	0	0	0	0	0	0	0	0	0	0	0	0	0	0	10	0	0	0	5	0	0	0	0	0	0	0	0	0	0	0	0	0	0	0	0	0	0	0
257470	d__Bacteria,p__Verrucomicrobia,c__Verrucomicrobiae,o__Verrucomicrobiales,f__Verrucomicrobiaceae,g__unclassified Verrucomicrobiaceae,s__uncultured Verrucomicrobiaceae bacterium,	0	0	0	0	5	0	0	0	0	0	0	0	0	0	0	0	0	0	0	0	0	0	0	0	10	0	0	0	0	0	0	0	0	0	0	0	0	0	0	0	0	0	0	0	0	0	0	0
2736	d__Bacteria,p__Verrucomicrobia,c__Verrucomicrobiae,o__Verrucomicrobiales,f__Verrucomicrobiaceae,g__Verrucomicrobium,s__Verrucomicrobium spinosum,	0	0	0	0	0	0	0	0	0	0	0	0	0	0	0	0	0	0	0	0	0	0	0	0	0	0	0	0	0	0	0	0	0	0	0	0	0	0	0	0	0	0	0	0	0	0	0	0
348149	d__Bacteria_ Calditrichaeota_ Calditrichia_ Calditrichales_ Calditrichaceae_ Caldithrix_ environmental samples	0	0	0	0	0	0	0	1	0	0	0	0	0	0	0	0	0	0	0	0	0	0	0	0	0	0	0	0	0	0	0	0	0	0	0	0	0	0	0	0	0	0	0	0	0	0	0	0
152509	d__Bacteria_ FCB group_ Bacteroidetes/Chlorobi group_ Bacteroidetes_ environmental samples	0	0	0	0	0	0	0	1	0	0	0	0	0	0	0	0	0	0	0	0	0	0	0	0	0	0	0	0	0	0	0	0	0	0	0	0	0	0	0	0	0	0	0	0	0	0	0	0
157176	d__Bacteria_ Nitrospirae_ Nitrospira_ Nitrospirales_ Nitrospiraceae_ Nitrospira_ environmental samples	0	0	0	0	0	0	0	0	0	0	0	0	0	0	0	0	0	0	0	0	0	0	0	0	0	0	0	0	0	0	0	0	0	0	0	0	0	0	0	0	0	0	0	0	0	0	0	1
111830	d__Bacteria_ Proteobacteria_ Alphaproteobacteria_ Rhodospirillales_ Rhodospirillaceae	0	0	0	0	0	0	0	1	0	0	0	0	0	0	0	0	0	0	0	0	0	0	0	0	0	0	0	0	0	0	0	0	0	0	0	0	0	0	0	0	0	0	0	0	0	0	0	0
1852776	d__Bacteria_ Proteobacteria_ Gammaproteobacteria_ Pseudomonadales_ Perlucidibacaceae_ Perlucidibaca	0	0	0	0	0	0	0	0	0	0	0	0	0	0	0	0	0	0	0	0	0	0	0	0	0	0	0	0	0	0	0	0	0	0	0	0	0	0	0	0	0	0	0	0	0	0	0	0
135616	d__Bacteria_ Proteobacteria_ Gammaproteobacteria_ Thiotrichales	0	0	0	0	0	0	0	0	0	0	0	0	0	0	0	0	0	0	0	0	0	0	0	0	0	0	0	0	0	0	0	0	0	0	0	0	1	0	0	0	0	0	0	0	0	0	0	0
413334	d__Bacteria_ Proteobacteria_ Oligoflexia_ Bacteriovoracales_ Bacteriovoracaceae_ Bacteriovorax_ unclassified Bacteriovorax	0	0	0	0	0	0	0	0	0	0	0	0	0	0	0	0	0	0	0	0	0	0	0	0	0	0	0	0	0	0	0	0	0	0	0	0	0	0	0	0	0	0	0	0	0	0	0	0
239744	d__Bacteria_ Proteobacteria_ Oligoflexia_ Bdellovibrionales_ Bdellovibrionaceae_ Bdellovibrio_ environmental samples	0	0	0	0	0	0	0	0	0	0	0	0	0	0	0	0	0	0	0	0	0	0	0	0	0	0	0	0	0	0	0	0	0	0	0	0	0	0	0	0	0	0	0	0	0	0	0	0
68942	d__Bacteria_ PVC group_ Verrucomicrobia_ Verrucomicrobiae_ Verrucomicrobiales_ Verrucomicrobia subdivision 3_ environmental samples	0	0	0	0	0	0	0	1	0	0	0	0	0	0	0	0	0	0	0	0	0	0	0	0	0	0	0	0	0	0	0	0	0	0	0	0	0	0	0	0	0	0	0	0	0	0	0	0
2037	d__Bacteria_ Terrabacteria group_ Actinobacteria_ Actinomycetia	0	0	0	0	0	0	0	0	0	0	0	0	0	0	0	0	0	0	0	0	0	0	0	0	0	0	0	0	0	0	0	0	0	0	0	0	0	0	0	0	0	0	0	0	0	0	0	0
2623841	d__Bacteria_ Terrabacteria group_ Actinobacteria_ Actinomycetia_ Micrococcales_ Dermabacteraceae_ Brachybacterium	0	0	0	0	0	0	0	0	0	0	0	0	0	0	0	0	0	0	0	0	0	0	0	0	0	0	0	0	0	0	0	0	0	0	0	0	0	0	0	0	0	0	0	0	0	0	0	0
1673726	d__Bacteria_ Terrabacteria group_ Firmicutes_ Clostridia_ Eubacteriales_ unclassified Eubacteriales	0	0	0	0	0	0	0	0	0	0	0	0	0	0	0	0	0	0	0	0	0	0	0	0	0	0	0	0	0	0	0	0	0	0	0	0	0	0	0	0	0	0	0	0	0	0	0	0
1042321	d__Bacteria_ Terrabacteria group_ Tenericutes_ Mollicutes_ Mycoplasmatales_ Mycoplasmataceae_ Ureaplasma	0	0	0	0	0	0	0	0	0	0	0	0	0	0	0	0	0	0	0	0	0	0	0	0	0	0	0	0	0	0	0	0	0	0	0	0	0	0	0	0	0	0	0	0	0	0	0	0
44578	d__Eukaryota,k__Metazoa,p__Rotifera,c__Bdelloidea	0	0	0	0	0	0	0	0	0	0	0	0	0	0	0	0	0	0	0	0	0	0	0	0	0	0	0	0	0	0	0	0	0	0	0	0	0	0	0	0	0	0	0	0	0	0	0	0
279890	d__Eukaryota,p__Amoebozoa,o__Longamoebia,f__Acanthamoebidae,g__Acanthamoeba,	0	0	0	0	0	0	0	0	0	0	0	0	0	0	0	0	0	0	0	0	0	0	0	0	0	0	0	0	0	0	0	0	0	0	0	0	0	0	0	0	0	0	0	0	0	0	0	0
1959286	d__Eukaryota,p__Aphelidiomycota,c__Aphelidea,f__Aphelidiaceae,g__Aphelidium,s__Aphelidium desmodesmi,	0	0	0	0	0	0	0	0	0	0	0	0	0	0	0	0	0	0	0	0	0	0	0	0	0	0	0	0	0	0	0	0	0	0	0	0	0	0	0	0	0	0	0	0	0	0	0	0
1723665	d__Eukaryota,p__Arthropoda,c__Arachnida,o__Mesostigmata,	0	0	0	0	0	0	0	0	0	0	0	0	0	0	0	0	0	0	0	0	0	0	0	0	0	0	0	0	0	0	0	0	0	0	0	0	0	0	0	0	0	0	0	0	0	0	0	0
116571	d__Eukaryota,p__Arthropoda,c__Hexanauplia,	0	0	0	0	0	0	0	0	0	0	0	0	0	0	0	0	0	0	0	0	0	0	0	0	0	0	0	0	0	0	0	0	0	0	0	0	1	0	0	0	0	0	0	0	0	0	0	0
6833	d__Eukaryota,p__Arthropoda,c__Hexanauplia,o__Calanoida,	0	0	0	0	0	0	0	0	0	0	0	0	0	0	0	0	0	0	0	0	0	0	0	0	0	0	0	0	0	0	0	0	12	6	6	6	6	7	7	7	0	0	0	0	0	0	0	0
33339	d__Eukaryota,p__Arthropoda,c__Insecta,	0	0	0	0	0	0	0	0	0	0	0	0	0	0	0	0	0	0	0	0	0	0	0	0	0	0	0	0	0	0	0	0	0	0	0	0	0	0	0	0	0	0	0	0	0	0	0	0
7041	d__Eukaryota,p__Arthropoda,c__Insecta,o__Coleoptera,	0	0	0	0	0	0	0	0	0	0	0	0	0	0	0	0	0	0	0	0	0	0	0	0	0	0	0	0	0	0	0	0	0	0	0	0	0	0	0	0	0	0	0	0	0	0	0	0
7227	d__Eukaryota,p__Arthropoda,c__Insecta,o__Diptera,f__Drosophilidae,g__Drosophila,s__Drosophila melanogaster,	0	0	0	0	0	0	0	0	0	0	0	0	0	0	0	0	0	0	0	0	0	0	0	0	0	0	0	0	0	0	0	0	0	0	0	0	0	0	0	0	0	0	0	0	0	0	0	0
528091	d__Eukaryota,p__Arthropoda,c__Insecta,o__Hemiptera,f__Saldidae,g__Salda,s__Salda sp. S548,	0	0	0	0	0	0	0	0	0	0	0	0	0	0	0	0	0	0	0	0	0	0	0	0	0	0	0	0	0	0	0	0	0	0	0	0	0	0	0	0	0	0	0	0	0	0	0	0
2029065	d__Eukaryota,p__Arthropoda,c__Insecta,o__Neuroptera,	0	0	0	0	0	0	0	0	0	0	0	0	0	0	0	0	0	0	0	0	0	0	0	0	0	0	0	0	0	0	0	0	0	0	0	0	0	0	0	0	0	0	0	0	0	0	0	0
121621	d__Eukaryota,p__Ascomycota,c__Dothideomycetes,o__Botryosphaeriales,f__Phyllostictaceae,g__Phyllosticta,	0	0	0	0	0	0	0	0	0	0	0	0	0	0	0	0	0	0	0	0	0	0	0	0	0	0	0	0	0	0	0	0	0	0	0	0	0	0	0	0	0	0	0	0	0	0	0	0
5474	d__Eukaryota,p__Ascomycota,c__Dothideomycetes,o__Capnodiales,f__Capnodiaceae,g__Leptoxyphium,s__Leptoxyphium fumago,	0	0	0	0	0	0	0	0	0	0	0	0	0	0	0	0	0	0	0	0	0	0	0	0	0	0	0	0	0	0	0	0	0	0	0	0	0	0	0	0	0	0	0	0	0	0	0	0
5498	d__Eukaryota,p__Ascomycota,c__Dothideomycetes,o__Capnodiales,f__Cladosporiaceae,g__Cladosporium,	0	0	0	0	0	0	0	0	0	0	0	0	0	0	0	0	0	0	0	0	0	0	0	0	0	0	0	0	0	0	0	0	0	0	0	0	0	0	0	0	0	0	0	0	0	0	0	0
706555	d__Eukaryota,p__Ascomycota,c__Dothideomycetes,o__Capnodiales,f__Mycosphaerellaceae,g__Mycosphaerella,s__Mycosphaerella rosigena,	0	0	0	0	0	0	0	0	0	0	0	0	0	0	0	0	0	0	0	0	0	0	0	0	0	0	0	0	0	0	0	0	0	0	0	0	0	0	0	0	0	0	0	0	0	0	0	0
483074	d__Eukaryota,p__Ascomycota,c__Dothideomycetes,o__Capnodiales,f__Teratosphaeriaceae,g__Baudoinia,	0	0	0	0	0	0	0	0	0	0	0	0	0	0	0	0	0	0	0	0	0	0	0	0	0	0	0	0	0	0	0	0	0	0	0	0	0	0	0	0	0	0	0	0	0	0	0	0
1431937	d__Eukaryota,p__Ascomycota,c__Dothideomycetes,o__Capnodiales,f__Teratosphaeriaceae,g__Neocatenulostroma,s__Neocatenulostroma microsporum,	0	0	0	0	0	0	0	0	0	0	0	0	0	0	0	0	0	0	0	0	0	0	0	0	0	0	0	0	0	0	0	0	0	0	0	0	0	0	0	0	0	0	0	0	0	0	0	0
715340	d__Eukaryota,p__Ascomycota,c__Dothideomycetes,o__Pleosporales,	0	0	0	0	0	0	0	0	0	0	0	0	0	0	0	0	0	0	0	0	0	0	0	0	0	0	0	0	0	0	0	0	0	0	0	0	0	0	0	0	0	0	0	0	0	0	0	0
1131492	d__Eukaryota,p__Ascomycota,c__Eurotiomycetes,o__Eurotiales,f__Aspergillaceae,	0	0	0	0	0	0	0	0	0	0	0	0	0	0	0	0	0	0	0	0	0	0	0	0	0	0	0	0	0	0	0	0	0	0	0	0	0	0	0	0	0	0	0	0	0	0	0	0
5039	d__Eukaryota,p__Ascomycota,c__Eurotiomycetes,o__Onygenales,f__Ajellomycetaceae,g__Blastomyces,s__Blastomyces dermatitidis,	0	0	0	0	0	1	1	0	10	0	0	0	0	0	0	0	0	0	0	0	0	0	0	0	0	0	0	0	0	0	0	0	0	0	0	0	0	0	0	0	0	0	0	0	0	0	0	0
5104	d__Eukaryota,p__Ascomycota,c__Eurotiomycetes,o__Onygenales,f__Ascosphaeraceae,g__Ascosphaera,	0	0	0	0	0	0	0	0	0	0	0	0	0	0	0	0	0	0	0	0	0	0	0	0	0	0	0	0	0	0	0	0	0	0	0	0	0	0	0	0	0	0	0	0	0	0	0	0
4932	d__Eukaryota,p__Ascomycota,c__Saccharomycetes,o__Saccharomycetales,f__Saccharomycetaceae,g__Saccharomyces,s__Saccharomyces cerevisiae,	0	0	0	0	0	0	0	0	0	0	0	0	0	0	0	0	0	0	0	0	0	0	0	0	0	0	0	0	0	0	0	0	0	0	0	0	0	0	0	0	0	0	0	0	0	0	0	0
222544	d__Eukaryota,p__Ascomycota,c__Sordariomycetes,	0	0	0	0	0	0	0	0	0	0	0	0	0	0	0	0	0	0	0	0	0	0	0	0	0	0	0	0	0	0	0	0	0	0	0	0	0	0	0	0	0	0	0	0	0	0	0	0
468837	d__Eukaryota,p__Ascomycota,c__Sordariomycetes,o__Hypocreales,f__Cordycipitaceae,g__Lecanicillium,s__Lecanicillium saksenae,	0	0	0	0	0	0	0	0	0	0	0	0	0	0	0	0	0	0	0	0	0	0	0	0	0	0	0	0	0	0	0	0	0	0	0	0	0	0	0	0	0	0	0	0	0	0	0	0
2856	d__Eukaryota,p__Bacillariophyta,c__Bacillariophyceae,o__Bacillariales,f__Bacillariaceae,g__Cylindrotheca,s__Cylindrotheca closterium,	0	0	0	0	0	0	0	0	0	0	0	0	0	0	0	0	0	0	0	0	0	0	0	0	0	0	0	0	0	0	0	0	0	0	0	0	0	0	0	0	0	0	0	0	0	0	0	0
63141	d__Eukaryota,p__Bacillariophyta,c__Bacillariophyceae,o__Naviculales,f__Naviculaceae,g__Navicula,s__Navicula salinicola,	0	0	0	0	0	0	0	0	0	0	0	0	0	0	0	0	0	0	0	0	0	0	0	0	0	0	0	0	0	0	0	0	6	2	2	2	2	2	2	2	0	0	0	0	0	0	0	0
589449	d__Eukaryota,p__Bacillariophyta,c__Mediophyceae,	0	0	0	0	0	0	0	0	0	0	0	0	0	0	0	0	0	0	0	0	0	0	0	0	0	0	0	0	0	0	0	0	28	9	9	9	9	9	9	9	0	0	0	0	0	0	0	0
5322	d__Eukaryota,p__Basidiomycota,c__Agaricomycetes,o__Agaricales,f__Pleurotaceae,g__Pleurotus,s__Pleurotus ostreatus,	0	0	0	0	0	0	0	0	0	0	0	0	0	0	0	0	0	0	0	0	0	0	0	0	0	0	0	0	0	0	0	0	0	0	0	0	0	0	0	0	0	0	0	0	0	0	0	0
1149909	d__Eukaryota,p__Basidiomycota,c__Agaricomycetes,o__Cantharellales,f__Clavulinaceae,g__Clavulicium,s__Clavulicium macounii,	0	0	0	0	0	0	0	0	0	0	0	0	0	0	0	0	0	0	0	0	0	0	0	0	0	0	0	0	0	0	0	0	0	0	0	0	0	0	0	0	0	0	0	0	0	0	0	0
468600	d__Eukaryota,p__Basidiomycota,c__Pucciniomycetes,o__Pucciniales,f__Pucciniaceae,g__Gymnosporangium,s__Gymnosporangium asiaticum,	0	0	0	0	0	0	0	0	0	0	0	0	0	0	0	0	0	0	0	0	0	0	0	0	0	0	0	0	0	0	0	0	0	0	0	0	0	0	0	0	0	0	0	0	0	0	0	0
5209	d__Eukaryota,p__Basidiomycota,c__Tremellomycetes,o__Filobasidiales,f__Filobasidiaceae,g__Filobasidium,	0	0	0	0	0	0	0	0	0	0	0	0	0	0	0	0	0	0	0	0	0	0	0	0	0	0	0	0	0	0	0	0	0	0	0	0	0	0	0	0	0	0	0	0	0	0	0	0
105983	d__Eukaryota,p__Basidiomycota,c__Tremellomycetes,o__Trichosporonales,f__Trichosporonaceae,g__Apiotrichum,	0	0	0	0	0	0	0	0	0	0	0	0	0	0	0	0	0	0	0	0	0	0	0	0	0	0	0	0	0	0	0	0	0	0	0	0	0	0	0	0	0	0	0	0	0	0	0	0
82508	d__Eukaryota,p__Basidiomycota,c__Tremellomycetes,o__Trichosporonales,f__Trichosporonaceae,g__Trichosporon,s__Trichosporon asahii,	0	0	0	0	0	0	0	0	0	0	0	0	0	0	0	0	0	0	0	0	0	0	0	0	0	0	0	0	0	0	0	0	0	0	0	0	0	0	0	0	0	0	0	0	0	0	0	0
1004930	d__Eukaryota,p__Cercozoa,c__Thecofilosea,	0	0	0	0	0	0	0	0	1590	713	709	709	486	2007	2007	2007	15	14	14	14	7	7	7	7	212	167	163	163	36	154	154	154	0	0	0	0	0	0	0	0	0	0	0	0	1	0	0	0
1683226	d__Eukaryota,p__Chlorophyta,c__Chlorophyceae,o__Chaetophorales,f__Barrancaceae,g__Barranca,s__Barranca multiflagellata,	0	0	0	0	0	0	0	0	0	0	0	0	0	0	0	0	0	0	0	0	0	0	0	0	0	0	0	0	0	0	0	0	0	0	0	0	0	0	0	0	0	0	0	0	0	0	0	0
1683228	d__Eukaryota,p__Chlorophyta,c__Chlorophyceae,o__Chaetophorales,f__Chaetophoraceae,g__Chaetophora,s__Chaetophora sp. BEA 0173B,	0	0	0	0	0	0	0	0	0	0	0	0	0	0	0	0	0	0	0	0	0	0	0	0	0	0	0	0	0	0	0	0	0	0	0	0	0	0	0	0	0	0	0	0	0	0	0	0
3052	d__Eukaryota,p__Chlorophyta,c__Chlorophyceae,o__Chlamydomonadales,f__Chlamydomonadaceae,g__Chlamydomonas,	0	0	0	0	0	0	0	0	0	0	0	0	0	0	0	0	0	0	0	0	0	0	0	0	0	0	0	0	0	0	0	0	0	0	0	0	0	0	0	0	0	0	0	0	0	0	0	0
2172983	d__Eukaryota,p__Chlorophyta,c__Chlorophyceae,o__Chlamydomonadales,f__Dunaliellaceae,g__Dunaliella,	0	0	0	0	0	0	0	0	0	0	0	0	0	0	0	0	0	0	0	0	0	0	0	0	0	0	0	0	0	0	0	0	0	0	0	0	0	0	0	0	0	0	0	0	0	0	0	0
3046	d__Eukaryota,p__Chlorophyta,c__Chlorophyceae,o__Chlamydomonadales,f__Dunaliellaceae,g__Dunaliella,s__Dunaliella salina,	0	0	0	0	0	0	0	0	0	0	0	0	0	0	0	0	0	0	0	0	0	0	0	0	0	0	0	0	0	0	0	0	0	0	0	0	0	0	0	0	0	0	0	0	0	0	0	0
341163	d__Eukaryota,p__Chlorophyta,c__Chlorophyceae,o__Chlamydomonadales,f__Dunaliellaceae,s__uncultured Dunaliella,	0	0	0	0	0	0	0	0	0	0	0	0	0	0	0	0	0	0	0	0	0	0	0	0	0	0	0	0	0	0	0	0	0	0	0	0	0	0	0	0	0	0	0	0	0	0	0	0
3086	d__Eukaryota,p__Chlorophyta,c__Chlorophyceae,o__Sphaeropleales,f__Scenedesmaceae,	0	0	0	0	0	0	0	0	0	0	0	0	0	0	0	0	0	0	0	0	0	0	0	0	0	0	0	0	0	0	0	0	0	0	0	0	0	0	0	0	0	0	0	0	0	0	0	0
464287	d__Eukaryota,p__Chlorophyta,c__Trebouxiophyceae,g__Coccomyxa,s__Coccomyxa simplex,	0	0	0	0	0	0	0	0	0	0	0	0	0	0	0	0	0	0	0	0	0	0	0	0	0	0	0	0	0	0	0	0	0	0	0	0	0	0	0	0	0	0	0	0	0	0	0	0
189348	d__Eukaryota,p__Chlorophyta,c__Ulvophyceae,o__Ulvales,f__Monostromataceae,g__Monostroma,s__Monostroma angicava,	0	0	0	0	0	0	0	0	0	0	0	0	0	0	0	0	0	0	0	0	0	0	0	0	0	0	0	0	0	0	0	0	0	0	0	0	0	0	0	0	0	0	0	0	0	0	0	0
215358	d__Eukaryota,p__Chordata,c__Actinopteri,f__Sciaenidae,g__Larimichthys,s__Larimichthys crocea,	0	0	0	0	0	0	0	0	0	0	0	0	0	0	0	0	0	0	0	0	0	0	0	0	0	0	0	0	0	0	0	0	0	0	0	0	0	0	0	0	0	0	0	0	0	0	0	0
7955	d__Eukaryota,p__Chordata,c__Actinopteri,o__Cypriniformes,f__Cyprinidae,g__Danio,s__Danio rerio,	0	0	0	0	0	0	0	0	0	0	0	0	0	0	0	0	0	0	0	0	0	0	0	0	0	0	0	0	0	0	0	0	0	0	0	0	0	0	0	0	0	0	0	0	0	0	0	0
8030	d__Eukaryota,p__Chordata,c__Actinopteri,o__Salmoniformes,f__Salmonidae,g__Salmo,s__Salmo salar,	0	0	0	0	0	0	0	0	15	0	0	0	0	26	26	26	0	0	0	0	0	0	0	0	0	0	0	0	0	0	0	0	17	0	0	0	0	31	31	31	6	0	0	0	0	0	0	0
8825	d__Eukaryota,p__Chordata,c__Aves,	0	0	0	0	0	0	0	0	0	0	0	0	0	0	0	0	0	0	0	0	0	0	0	0	0	0	0	0	0	0	0	0	0	0	0	0	0	0	0	0	0	0	0	0	0	0	0	0
642599	d__Eukaryota,p__Chytridiomycota,c__Chytridiomycetes,o__Lobulomycetales,f__Lobulomycetaceae,	0	0	0	0	0	0	0	0	0	0	0	0	0	0	0	0	0	0	0	0	0	0	0	0	0	0	0	0	0	0	0	0	0	0	0	0	1	0	0	0	0	0	0	0	0	0	0	0
5935	d__Eukaryota,p__Ciliophora,c__Spirotrichea,o__Euplotida,f__Euplotidae,g__Euplotes,	0	0	0	0	0	0	0	0	0	0	0	0	0	0	0	0	0	0	0	0	0	0	0	0	0	0	0	0	0	0	0	0	0	0	0	0	0	0	0	0	0	0	0	0	0	0	0	0
200604	d__Eukaryota,p__Ciliophora,c__Spirotrichea,o__Tintinnida,	0	0	0	0	0	0	0	0	0	0	0	0	0	0	0	0	0	0	0	0	0	0	0	0	0	0	0	0	0	0	0	0	0	0	0	0	0	0	0	0	0	0	0	0	0	0	0	0
312471	d__Eukaryota,p__Euglenozoa,o__Kinetoplastida,f__Bodonidae,g__Neobodo,s__Neobodo designis,	0	0	0	0	0	0	0	0	0	0	0	0	0	0	0	0	0	0	0	0	0	0	0	0	0	0	0	0	0	0	0	0	0	0	0	0	1	0	0	0	0	0	0	0	0	0	0	0
127150	d__Eukaryota,p__Euglenozoa,o__Kinetoplastida,f__Bodonidae,g__Rhynchomonas,s__Rhynchomonas nasuta,	0	0	0	0	0	0	0	0	0	0	0	0	0	0	0	0	0	0	0	0	0	0	0	0	0	0	0	0	0	0	0	0	0	0	0	0	1	0	0	0	0	0	0	0	0	0	0	0
1659748	d__Eukaryota,p__Foraminifera,c__Globothalamea,	0	0	0	0	0	0	0	0	0	0	0	0	0	0	0	0	0	0	0	0	0	0	0	0	0	0	0	0	0	0	0	0	0	0	0	0	0	0	0	0	0	0	0	0	0	0	0	0
418969	d__Eukaryota,p__Haptista,c__Haptophyta,o__Pavlovales,f__Pavlovaceae,	0	0	0	0	0	0	0	0	0	0	0	0	0	0	0	0	0	0	0	0	0	0	0	0	0	0	0	0	0	0	0	0	0	2	2	2	2	2	2	2	0	0	0	0	0	0	0	0
1217108	d__Eukaryota,p__Heterolobosea,f__Acrasidae,g__Allovahlkampfia,	0	0	0	0	0	0	0	0	0	0	0	0	0	0	0	0	0	0	0	0	0	0	0	0	0	0	0	0	0	0	0	0	6	0	0	0	0	0	0	0	0	0	0	0	0	0	0	0
556282	d__Eukaryota,p__Jakobida,	0	0	0	0	0	0	0	0	0	0	0	0	0	0	0	0	0	0	0	0	0	0	0	0	0	0	0	0	0	0	0	0	0	0	0	0	0	0	0	0	0	0	0	0	0	0	0	0
157728	d__Eukaryota,p__Mollusca,c__Bivalvia,o__Ostreoida,f__Ostreidae,g__Saccostrea,s__Saccostrea glomerata,	0	0	0	0	0	0	0	0	0	0	0	0	0	0	0	0	0	0	0	0	0	0	0	0	0	0	0	0	0	0	0	0	0	0	0	0	0	0	0	0	0	0	0	0	0	0	0	0
101127	d__Eukaryota,p__Mucoromycota,c__Mucoromycetes,o__Mucorales,f__Cunninghamellaceae,g__Hesseltinella,s__Hesseltinella vesiculosa,	0	0	0	0	0	0	0	0	0	0	0	0	0	0	0	0	0	0	0	0	0	0	0	0	0	0	0	0	0	0	0	0	0	0	0	0	0	0	0	0	0	0	0	0	0	0	0	0
6304	d__Eukaryota,p__Nematoda,c__Chromadorea,o__Rhabditida,f__Meloidogynidae,g__Meloidogyne,s__Meloidogyne arenaria,	0	0	0	0	0	0	0	0	0	0	0	0	0	0	0	0	0	0	0	0	0	0	0	0	0	0	0	0	0	0	0	0	0	0	0	0	1	0	0	0	0	0	0	0	0	0	0	0
6303	d__Eukaryota,p__Nematoda,c__Chromadorea,o__Rhabditida,f__Meloidogynidae,g__Meloidogyne,s__Meloidogyne javanica,	0	0	0	0	0	0	0	0	0	0	0	0	0	0	0	0	0	0	0	0	0	0	0	0	0	0	0	0	0	0	0	0	0	0	0	0	0	0	0	0	0	0	0	0	0	0	0	0
70669	d__Eukaryota,p__Platyhelminthes,c__Cestoda,o__Amphilinidea,f__Schizochoeridae,g__Schizocoerus,s__Schizocoerus liguloideus,	0	0	0	0	0	0	0	0	29	0	0	0	0	20	20	20	0	0	0	0	0	0	0	0	0	0	0	0	0	0	0	0	0	0	0	0	0	0	0	0	0	0	0	0	0	0	0	0
135513	d__Eukaryota,p__Platyhelminthes,c__Cestoda,o__Bothriocephalidea,f__Bothriocephalidae,g__Schyzocotyle,s__Schyzocotyle acheilognathi,	0	0	0	0	0	0	0	0	0	0	0	0	0	0	0	0	0	0	0	0	0	0	0	0	0	0	0	0	0	0	0	0	0	0	0	0	0	0	0	0	0	0	0	0	0	0	0	0
218196	d__Eukaryota,p__Platyhelminthes,c__Cestoda,o__Cyclophyllidea,f__Anoplocephalidae,g__Moniezia,s__Moniezia benedeni,	0	0	0	0	0	0	0	0	0	0	0	0	0	0	0	0	0	0	0	0	0	0	0	0	0	0	0	0	0	0	0	0	0	0	0	0	0	2	2	2	0	0	0	0	0	0	0	0
66787	d__Eukaryota,p__Platyhelminthes,c__Cestoda,o__Cyclophyllidea,f__Dipylidiidae,g__Dipylidium,s__Dipylidium caninum,	0	0	0	0	0	0	0	0	0	0	0	0	0	0	0	0	0	0	0	0	0	0	0	0	0	0	0	0	0	0	0	0	0	0	0	0	0	0	0	0	0	0	0	0	0	0	0	0
1403059	d__Eukaryota,p__Platyhelminthes,c__Cestoda,o__Cyclophyllidea,f__Paruterinidae,g__Anonchotaenia,s__Anonchotaenia macrocephala,	0	0	0	0	0	0	0	0	0	0	0	0	0	0	0	0	0	0	0	0	0	0	0	0	0	0	0	0	0	0	0	0	5	0	0	0	0	3	3	2	0	0	0	0	0	0	0	0
1434709	d__Eukaryota,p__Platyhelminthes,c__Cestoda,o__Cyclophyllidea,f__Taeniidae,g__Hydatigera,s__Hydatigera krepkogorski,	0	0	0	0	0	0	0	0	0	0	0	0	0	0	0	0	0	0	0	0	0	0	0	0	0	0	0	0	0	0	0	0	0	0	0	0	0	0	0	0	0	0	0	0	0	0	0	0
1434711	d__Eukaryota,p__Platyhelminthes,c__Cestoda,o__Cyclophyllidea,f__Taeniidae,g__Hydatigera,s__Hydatigera parva,	0	0	0	0	0	0	0	0	0	0	0	0	0	0	0	0	0	0	0	0	0	0	0	0	0	0	0	0	0	0	0	0	0	0	0	0	0	0	0	0	0	0	0	0	0	0	0	0
6205	d__Eukaryota,p__Platyhelminthes,c__Cestoda,o__Cyclophyllidea,f__Taeniidae,g__Hydatigera,s__Hydatigera taeniaeformis,	0	0	0	0	0	0	0	0	0	0	0	0	0	0	0	0	0	0	0	0	0	0	0	0	0	0	0	0	0	0	0	0	0	0	0	0	0	0	0	0	0	0	0	0	0	0	0	0
6207	d__Eukaryota,p__Platyhelminthes,c__Cestoda,o__Cyclophyllidea,f__Taeniidae,g__Taenia,s__Taenia crassiceps,	0	0	0	0	0	0	0	0	0	0	0	0	0	0	0	0	0	0	0	0	0	0	0	0	0	0	0	0	0	0	0	0	0	0	0	0	0	0	0	0	0	0	0	0	0	0	0	0
159981	d__Eukaryota,p__Platyhelminthes,c__Cestoda,o__Cyclophyllidea,f__Taeniidae,g__Taenia,s__Taenia martis,	0	0	0	0	0	0	0	0	0	0	0	0	0	0	0	0	0	0	0	0	0	0	0	0	0	0	0	0	0	0	0	0	0	0	0	0	0	0	0	0	0	0	0	0	0	0	0	0
94034	d__Eukaryota,p__Platyhelminthes,c__Cestoda,o__Cyclophyllidea,f__Taeniidae,g__Taenia,s__Taenia multiceps,	0	0	0	0	0	0	0	0	0	0	0	0	0	0	0	0	0	0	0	0	0	0	0	0	0	0	0	0	0	0	0	0	0	0	0	0	0	0	0	0	0	0	0	0	0	0	0	0
6203	d__Eukaryota,p__Platyhelminthes,c__Cestoda,o__Cyclophyllidea,f__Taeniidae,g__Taenia,s__Taenia ovis,	0	0	0	0	0	0	0	0	0	0	0	0	0	0	0	0	0	0	0	0	0	0	0	0	0	0	0	0	0	0	0	0	0	0	0	0	0	0	0	0	0	0	0	0	0	0	0	0
529880	d__Eukaryota,p__Platyhelminthes,c__Cestoda,o__Cyclophyllidea,f__Taeniidae,g__Taenia,s__Taenia twitchelli,	0	0	0	0	0	0	0	0	0	0	0	0	0	0	0	0	0	0	0	0	0	1	1	1	0	0	0	0	0	0	0	0	0	0	0	0	0	0	0	0	0	0	0	0	0	0	0	0
1069743	d__Eukaryota,p__Radiozoa,c__Acantharea,o__Arthracanthida,f__Phyllostauridae,g__Acanthostaurus,s__Acanthostaurus nordgaardi,	0	0	0	0	0	0	0	0	0	0	0	0	0	0	0	0	0	0	0	0	0	0	0	0	0	0	0	0	0	0	0	0	0	0	0	0	0	0	0	0	0	0	0	0	0	0	0	0
1054395	d__Eukaryota,p__Radiozoa,c__Polycystinea,o__Spumellaria,f__Pyloniidae,g__Phorticium,s__Phorticium clevei,	0	0	0	0	0	0	0	0	0	0	0	0	0	0	0	0	0	0	0	0	0	0	0	0	0	0	0	0	0	0	0	0	0	0	0	0	0	0	0	0	0	0	0	0	0	0	0	0
2771	d__Eukaryota,p__Rhodophyta,c__Bangiophyceae,o__Cyanidiales,f__Cyanidiaceae,g__Cyanidium,s__Cyanidium caldarium,	0	0	0	0	0	0	0	0	0	0	0	0	0	0	0	0	0	0	0	0	0	0	0	0	0	0	0	0	0	0	0	0	0	0	0	0	0	0	0	0	0	0	0	0	0	0	0	0
98651	d__Eukaryota,p__Stramenopiles,c__Chrysophyceae,o__Chromulinales,f__Chromulinaceae,	0	0	0	0	0	0	0	0	0	0	0	0	0	0	0	0	0	0	0	0	0	0	0	0	0	0	0	0	0	0	0	0	0	0	0	0	0	0	0	0	0	0	0	0	0	0	0	0
4783	d__Eukaryota,p__Stramenopiles,c__Oomycetes,o__Peronosporales,f__Peronosporaceae,g__Phytophthora,	0	0	0	0	0	0	0	0	0	0	0	0	0	0	0	0	0	0	0	0	0	0	0	0	0	0	0	0	0	0	0	0	0	0	0	0	1	0	0	0	0	0	0	0	0	0	0	0
12968	d__Eukaryota,p__Stramenopiles,f__Blastocystidae,g__Blastocystis,s__Blastocystis hominis,	0	0	0	0	0	0	0	0	11	0	0	0	0	0	0	0	0	0	0	0	0	0	0	0	0	0	0	0	0	0	0	0	0	0	0	0	0	0	0	0	0	0	0	0	0	0	0	0
13579	d__Eukaryota,p__Streptophyta,c__Liliopsida,o__Poales,f__Juncaceae,g__Juncus,s__Juncus effusus,	0	0	0	0	0	0	0	0	0	0	0	0	0	0	0	0	0	0	0	0	0	0	0	0	0	0	0	0	0	0	0	0	0	0	0	0	0	0	0	0	0	0	0	0	0	0	0	0
37682	d__Eukaryota,p__Streptophyta,c__Liliopsida,o__Poales,f__Poaceae,g__Aegilops,s__Aegilops tauschii,	0	0	0	0	0	0	0	0	0	0	0	0	0	0	0	0	0	0	0	0	0	0	0	0	0	0	0	0	5	0	0	0	0	0	0	0	0	0	0	0	0	0	0	0	0	0	0	0
4513	d__Eukaryota,p__Streptophyta,c__Liliopsida,o__Poales,f__Poaceae,g__Hordeum,s__Hordeum vulgare,	0	0	0	0	0	0	0	0	0	0	0	0	0	0	0	0	0	0	0	0	0	0	0	0	0	0	0	0	0	0	0	0	0	0	0	0	0	0	0	0	0	0	0	0	0	0	0	0
4527	d__Eukaryota,p__Streptophyta,c__Liliopsida,o__Poales,f__Poaceae,g__Oryza,	0	0	0	0	0	0	0	0	0	0	0	0	0	0	0	0	0	0	0	0	0	0	0	0	0	0	0	0	0	0	0	0	0	0	0	0	0	0	0	0	0	0	0	0	0	0	0	0
4565	d__Eukaryota,p__Streptophyta,c__Liliopsida,o__Poales,f__Poaceae,g__Triticum,s__Triticum aestivum,	0	0	0	0	0	0	0	0	0	0	0	0	0	0	0	0	0	0	0	0	0	0	0	0	0	0	0	0	0	0	0	0	0	0	0	0	0	0	0	0	4	2	2	2	2	0	0	0
4209	d__Eukaryota,p__Streptophyta,o__Asterales,	0	0	0	0	0	0	0	0	0	0	0	0	0	0	0	0	0	0	0	0	0	0	0	0	0	0	0	0	0	0	0	0	0	0	0	0	0	0	0	0	0	0	0	0	0	0	0	0
126911	d__Eukaryota,p__Streptophyta,o__Fabales,f__Fabaceae,g__Ammopiptanthus,s__Ammopiptanthus mongolicus,	0	22	22	22	22	0	0	0	137	108	108	108	108	108	108	108	0	0	0	0	0	0	0	0	70	43	43	43	42	43	43	43	17	2	2	2	2	2	2	2	0	0	0	0	0	0	0	0
130454	d__Eukaryota,p__Streptophyta,o__Fabales,f__Fabaceae,g__Arachis,s__Arachis ipaensis,	0	0	0	0	0	0	0	0	0	0	0	0	0	0	0	0	0	0	0	0	0	0	0	0	0	0	0	0	0	0	0	0	0	0	0	0	1	0	0	0	0	0	0	0	0	0	0	0
33129	d__Eukaryota,p__Streptophyta,o__Fabales,f__Fabaceae,g__Phaseolus,s__Phaseolus acutifolius,	0	0	0	0	0	0	0	0	0	0	0	0	0	0	0	0	0	0	0	0	0	0	0	0	0	0	0	0	0	0	0	0	0	0	0	0	0	0	0	0	0	0	0	0	0	0	0	0
3981	d__Eukaryota,p__Streptophyta,o__Malpighiales,f__Euphorbiaceae,g__Hevea,s__Hevea brasiliensis,	0	0	0	0	0	0	0	0	0	0	0	0	0	11	11	11	0	0	0	0	0	0	0	0	0	0	0	0	0	0	0	0	0	0	0	0	0	0	0	0	0	0	0	0	0	0	0	0
29729	d__Eukaryota,p__Streptophyta,o__Malvales,f__Malvaceae,g__Gossypium,s__Gossypium arboreum,	0	0	0	0	0	0	0	0	0	0	0	0	0	0	0	0	0	0	0	0	0	0	0	0	0	0	0	0	0	0	0	0	0	0	0	0	1	0	0	0	0	0	0	0	0	0	0	0
3634	d__Eukaryota,p__Streptophyta,o__Malvales,f__Malvaceae,g__Gossypium,s__Gossypium barbadense,	0	0	0	0	0	0	0	0	0	0	0	0	0	0	0	0	0	0	0	0	0	0	0	0	0	0	0	0	0	0	0	0	0	0	0	0	0	0	0	0	0	0	0	0	0	0	0	0
3635	d__Eukaryota,p__Streptophyta,o__Malvales,f__Malvaceae,g__Gossypium,s__Gossypium hirsutum,	0	0	0	0	0	0	0	0	0	0	0	0	0	0	0	0	0	0	0	0	0	0	0	0	0	0	0	0	0	0	0	0	0	0	0	0	0	0	0	0	0	0	0	0	0	0	0	0
4432	d__Eukaryota,p__Streptophyta,o__Proteales,f__Nelumbonaceae,g__Nelumbo,s__Nelumbo nucifera,	0	0	0	0	0	0	0	0	0	0	0	0	0	0	0	0	0	0	0	0	0	0	0	0	0	0	0	0	0	0	0	0	0	0	0	0	0	0	0	0	0	0	0	0	0	0	0	0
37334	d__Eukaryota,p__Streptophyta,o__Sapindales,f__Rutaceae,g__Citrus,s__Citrus maxima,	0	0	0	0	0	0	0	0	0	0	0	0	0	0	0	0	0	0	0	0	0	0	0	0	0	0	0	0	0	0	0	0	6	0	0	0	1	0	0	0	0	0	0	0	0	0	0	0
35883	d__Eukaryota,p__Streptophyta,o__Solanales,f__Convolvulaceae,g__Ipomoea,s__Ipomoea nil,	0	0	0	0	0	0	0	0	0	0	0	0	0	0	0	0	0	0	0	0	0	0	0	0	0	0	0	0	0	0	0	0	0	0	0	0	0	0	0	0	0	0	0	0	0	0	0	0
4072	d__Eukaryota,p__Streptophyta,o__Solanales,f__Solanaceae,g__Capsicum,s__Capsicum annuum,	0	0	0	0	0	0	0	0	0	0	0	0	0	0	0	0	0	0	0	0	0	0	0	0	0	0	0	0	0	0	0	0	0	0	0	0	0	0	0	0	0	0	0	0	0	0	0	0
49451	d__Eukaryota,p__Streptophyta,o__Solanales,f__Solanaceae,g__Nicotiana,s__Nicotiana attenuata,	0	0	0	0	0	0	0	0	0	0	0	0	0	0	0	0	0	0	0	0	0	0	0	0	0	0	0	0	0	0	0	0	0	0	0	0	0	0	0	0	0	0	0	0	0	0	0	0
5708	d__Eukaryota_ Discoba_ Euglenozoa_ Kinetoplastea_ Metakinetoplastina_ Eubodonida	0	0	0	0	0	0	0	0	0	0	0	0	0	0	0	0	0	0	0	0	0	0	0	0	0	0	0	0	0	0	0	0	5	1	1	1	0	1	1	1	0	0	0	0	0	0	0	0
45109	d__Eukaryota_ Sar_ Rhizaria_ Cercozoa_ Cercomonadida_ Cercomonadidae	0	0	0	0	0	0	0	0	0	0	0	0	0	0	0	0	0	0	0	0	0	0	0	0	0	0	0	0	0	0	0	0	0	0	0	0	0	0	0	0	0	0	0	0	0	0	0	0
[truncated: 112 more columns]

## Sheet: Table S2D
Post-decontamination samples DATA SETS from collapsed reads
Feature ID	Feature taxonomy	1CP2	1CP2_30kx	1CP2_55kx	1CP2_55kx_2mm	1CP2_70kx	1CP2_fastp_30kx	1CP2_fastp_30kx_2mm	1CP2_fastp_55kx	1PB2	1PB2_30kx	1PB2_55kx	1PB2_55kx_2mm	1PB2_70kx	1PB2_fastp_30kx	1PB2_fastp_30kx_2mm	1PB2_fastp_55kx	1PHCH3	1PHCH3_30kx	1PHCH3_55kx	1PHCH3_55kx_2mm	1PHCH3_70kx	1PHCH3_fastp_30kx	1PHCH3_fastp_30kx_2mm	1PHCH3_fastp_55kx	1PL2	1PL2_30kx	1PL2_55kx	1PL2_55kx_2mm	1PL2_70kx	1PL2_fastp_30kx	1PL2_fastp_30kx_2mm	1PL2_fastp_55kx	1QG2	1QG2_30kx	1QG2_55kx	1QG2_55kx_2mm	1QG2_70kx	1QG2_fastp_30kx	1QG2_fastp_30kx_2mm	1QG2_fastp_55kx	2CP2	2CP2_30kx	2CP2_55kx	2CP2_55kx_2mm	2CP2_70kx	2CP2_fastp_30kx	2CP2_fastp_30kx_2mm	2CP2_fastp_55kx
1852841	d__Archaea,p__Candidatus Diapherotrites,s__Candidatus Diapherotrites archaeon ADurb.Bin253,	0	0	0	0	0	0	0	0	0	0	0	0	0	0	0	0	0	0	0	0	0	0	0	0	0	0	0	0	0	0	0	0	0	0	0	0	0	0	0	0	3	0	0	0	1	0	0	0
529375	d__Archaea,p__Crenarchaeota,s__uncultured crenarchaeote MCG,	0	0	0	0	0	0	0	0	0	0	0	0	0	0	0	0	0	0	0	0	0	0	0	0	0	0	0	0	0	0	0	0	0	0	0	0	0	0	0	0	0	0	0	0	0	0	0	0
29281	d__Archaea,p__Crenarchaeota,s__uncultured crenarchaeote,	0	0	0	0	0	0	0	0	0	0	0	0	0	0	0	0	0	0	0	0	0	0	0	0	0	0	0	0	0	0	0	0	0	0	0	0	0	0	0	0	14	5	4	4	2	0	0	0
2235	d__Archaea,p__Euryarchaeota,c__Halobacteria,o__Halobacteriales	0	0	0	0	0	0	0	0	0	0	0	0	0	0	0	0	0	0	0	0	0	0	0	0	0	0	0	0	0	0	0	0	29	12	12	12	11	12	12	12	0	0	0	0	0	0	0	0
394295	d__Archaea,p__Euryarchaeota,c__Methanobacteria,o__Methanobacteriales,f__Methanobacteriaceae,g__Methanothermobacter,s__Methanothermobacter sp. THUT3,	0	0	0	0	0	0	0	0	0	0	0	0	0	0	0	0	0	0	0	0	0	0	0	0	0	0	0	0	0	0	0	0	0	0	0	0	0	0	0	0	0	0	0	0	0	0	0	0
224756	d__Archaea,p__Euryarchaeota,c__Methanomicrobia,	0	0	0	0	0	0	0	0	10	7	7	7	0	0	0	0	0	0	0	0	0	0	0	0	0	0	0	0	0	0	0	0	0	0	0	0	0	0	0	0	0	0	0	0	0	0	0	0
1235850	d__Archaea,p__Euryarchaeota,c__Thermoplasmata,o__Methanomassiliicoccales,	29	0	0	0	3	0	0	0	22	15	15	15	15	17	17	17	0	0	0	0	0	0	0	0	13	11	11	11	10	11	11	11	0	0	0	0	0	0	0	0	3	2	2	2	2	0	0	0
46659	d__Archaea,p__Euryarchaeota,c__Thermoplasmata,o__Thermoplasmatales,f__Thermoplasmataceae,	0	0	0	0	0	0	0	0	0	0	0	0	0	0	0	0	0	0	0	0	0	0	0	0	0	0	0	0	0	0	0	0	0	0	0	0	0	0	0	0	0	0	0	0	0	0	0	0
215775	d__Archaea,p__Euryarchaeota,c__Thermoplasmata,o__Thermoplasmatales,s__uncultured Thermoplasmatales archaeon,	0	0	0	0	0	0	0	0	15	12	12	12	12	12	12	11	0	0	0	0	0	0	0	0	0	0	0	0	0	0	0	0	0	0	0	0	0	0	0	0	0	0	0	0	0	0	0	0
376542	d__Archaea,p__Euryarchaeota,c__Thermoplasmata,s__uncultured Thermoplasmata archaeon,	0	0	0	0	0	0	0	0	0	0	0	0	0	0	0	0	0	0	0	0	0	0	0	0	0	0	0	0	0	0	0	0	0	0	0	0	0	0	0	0	6	3	3	3	1	0	0	0
114243	d__Archaea,p__Euryarchaeota,s__uncultured euryarchaeote,	0	6	6	6	6	1	1	1	10	8	8	8	8	10	10	10	0	0	0	0	0	0	0	0	14	13	13	13	13	13	13	13	0	0	0	0	0	0	0	0	0	0	0	0	1	0	0	0
743729	d__Archaea,p__Nanoarchaeota,s__Nanoarchaeota archaeon SCGC AAA011-D5,	0	7	7	7	3	0	0	0	33	23	23	23	23	22	22	22	0	0	0	0	0	0	0	0	45	42	42	42	42	43	43	43	0	0	0	0	0	0	0	0	0	0	0	0	0	0	0	0
497727	d__Archaea,p__Thaumarchaeota,c__Nitrososphaeria,o__Nitrososphaerales,f__Nitrososphaeraceae,g__Nitrososphaera,s__Candidatus Nitrososphaera gargensis,	0	0	0	0	0	0	0	0	0	0	0	0	0	0	0	0	0	0	0	0	0	0	0	0	0	0	0	0	0	0	0	0	22	7	7	7	7	6	6	6	0	0	0	0	0	0	0	0
1579370	d__Archaea,s__archaeon GW2011_AR10,	0	0	0	0	0	0	0	0	0	0	0	0	0	0	0	0	0	0	0	0	0	0	0	0	0	0	0	0	0	0	0	0	0	0	0	0	0	0	0	0	0	0	0	0	0	0	0	0
115547	d__Archaea,s__uncultured archaeon,	0	0	0	0	0	0	0	0	0	0	0	0	0	0	0	0	0	0	0	0	0	0	0	0	0	0	0	0	0	0	0	0	0	3	2	2	0	3	3	3	0	0	0	0	1	0	0	0
114706	d__Bacteria,p__Acidobacteria,c__Acidobacteriia,o__Acidobacteriales,f__Acidobacteriaceae,g__Acidobacterium,s__uncultured Acidobacterium sp.,	385	210	207	207	150	19	19	15	659	534	534	534	522	535	535	533	25	16	16	16	12	15	15	15	414	302	302	302	272	303	303	303	0	0	0	0	0	0	0	0	0	0	0	0	0	0	0	0
658061	d__Bacteria,p__Acidobacteria,c__Acidobacteriia,o__Acidobacteriales,f__Acidobacteriaceae,g__Candidatus Koribacter,	0	0	0	0	0	0	0	0	0	0	0	0	0	0	0	0	0	0	0	0	0	0	0	0	0	0	0	0	0	0	0	0	0	0	0	0	0	0	0	0	3	0	0	0	1	0	0	0
940557	d__Bacteria,p__Acidobacteria,c__Acidobacteriia,o__Acidobacteriales,f__Acidobacteriaceae,g__Granulicella,	0	0	0	0	0	0	0	0	0	0	0	0	0	0	0	0	0	0	0	0	0	0	0	0	12	8	8	8	7	9	9	9	10	4	4	4	4	4	4	4	0	0	0	0	0	0	0	0
1742983	d__Bacteria,p__Acidobacteria,c__Acidobacteriia,o__Acidobacteriales,f__Acidobacteriaceae,g__Occallatibacter,	0	0	0	0	0	0	0	0	0	0	0	0	0	0	0	0	0	1	1	1	1	1	1	1	0	0	0	0	0	0	0	0	0	0	0	0	0	0	0	0	0	0	0	0	0	0	0	0
194844	d__Bacteria,p__Acidobacteria,c__Acidobacteriia,o__Acidobacteriales,f__Acidobacteriaceae,g__unclassified Acidobacteriaceae,s__uncultured Acidobacteriaceae bacterium,	0	0	0	0	0	0	0	0	27	20	20	20	18	20	20	20	0	1	1	1	0	1	1	1	45	32	32	32	26	31	31	31	158	58	58	58	41	57	57	57	5	2	2	2	1	0	0	0
190530	d__Bacteria,p__Acidobacteria,c__Acidobacteriia,o__Acidobacteriales,f__unclassified Acidobacteriales,g__unclassified Acidobacteriales,s__uncultured Acidobacteriales bacterium,	0	0	0	0	4	0	0	0	14	10	10	10	10	10	10	10	0	0	0	0	0	0	0	0	11	7	7	7	7	7	7	7	18	4	4	4	4	5	5	5	0	0	0	0	0	0	0	0
1748767	d__Bacteria,p__Acidobacteria,c__Blastocatellia,o__Blastocatellales,f__Blastocatellaceae,g__Stenotrophobacter,	34	8	8	8	4	0	0	0	13	9	9	9	9	9	9	9	0	0	0	0	0	0	0	0	15	11	11	11	10	11	11	11	0	0	0	0	0	0	0	0	0	0	0	0	0	0	0	0
2048906	d__Bacteria,p__Acidobacteria,c__Blastocatellia,o__Blastocatellales,f__Pyrinomonadaceae,g__unclassified Pyrinomonadaceae	55	16	16	16	13	0	0	0	11	8	8	8	8	0	0	0	0	0	0	0	0	0	0	0	27	20	20	20	17	19	19	19	0	0	0	0	0	0	0	0	0	0	0	0	0	0	0	0
904990	d__Bacteria,p__Acidobacteria,c__Holophagae,o__Holophagales,f__Holophagaceae,g__unclassified Holophagaceae,s__uncultured Holophagaceae bacterium,	0	0	0	0	0	0	0	0	0	0	0	0	0	0	0	0	0	0	0	0	0	0	0	0	0	0	0	0	0	0	0	0	0	0	0	0	0	0	0	0	0	0	0	0	0	0	0	0
1387461	d__Bacteria,p__Acidobacteria,c__unclassified Acidobacteria,o__unclassified Acidobacteria,f__unclassified Acidobacteria,g__unclassified Acidobacteria,s__Acidobacteria bacterium LX3,	0	0	0	0	0	0	0	0	0	0	0	0	0	0	0	0	0	0	0	0	0	0	0	0	0	0	0	0	0	0	0	0	9	0	0	0	1	0	0	0	0	0	0	0	0	0	0	0
171953	d__Bacteria,p__Acidobacteria,c__unclassified Acidobacteria,o__unclassified Acidobacteria,f__unclassified Acidobacteria,g__unclassified Acidobacteria,s__uncultured Acidobacteria bacterium,	39	23	22	22	13	0	0	0	44	32	32	32	31	31	31	31	0	0	0	0	0	0	0	0	62	49	49	49	38	49	49	49	0	2	2	2	2	2	2	2	0	0	0	0	0	0	0	0
120793	d__Bacteria,p__Actinobacteria <actinobacteria>,c__Actinobacteria,o__Corynebacteriales,f__Mycobacteriaceae,g__Mycobacterium,	0	0	0	0	0	0	0	0	0	0	0	0	0	0	0	0	0	0	0	0	0	0	0	0	0	0	0	0	0	0	0	0	0	0	0	0	0	0	0	0	0	0	0	0	0	0	0	0
2642494	d__Bacteria,p__Actinobacteria <actinobacteria>,c__Actinobacteria,o__Corynebacteriales,f__Mycobacteriaceae,g__Mycobacterium,	0	0	0	0	0	0	0	0	0	0	0	0	0	0	0	0	0	0	0	0	0	0	0	0	0	0	0	0	0	0	0	0	0	0	0	0	0	0	0	0	0	0	0	0	0	0	0	0
1789	d__Bacteria,p__Actinobacteria <actinobacteria>,c__Actinobacteria,o__Corynebacteriales,f__Mycobacteriaceae,g__Mycobacterium,s__Mycobacterium xenopi,	0	0	0	0	0	0	0	0	0	0	0	0	0	0	0	0	0	0	0	0	0	0	0	0	0	0	0	0	0	0	0	0	0	0	0	0	0	0	0	0	0	0	0	0	0	0	0	0
1827	d__Bacteria,p__Actinobacteria <actinobacteria>,c__Actinobacteria,o__Corynebacteriales,f__Nocardiaceae,g__Rhodococcus,	0	0	0	0	0	0	0	0	0	0	0	0	0	0	0	0	0	0	0	0	0	0	0	0	0	0	0	0	0	0	0	0	0	0	0	0	0	0	0	0	0	0	0	0	0	0	0	0
1909291	d__Bacteria,p__Actinobacteria <actinobacteria>,c__Actinobacteria,o__Frankiales,f__unclassified Frankiales,g__unclassified Frankiales,s__Frankiales bacterium,	0	0	0	0	0	0	0	0	0	0	0	0	0	0	0	0	0	0	0	0	0	0	0	0	0	0	0	0	0	0	0	0	0	0	0	0	0	0	0	0	0	0	0	0	0	0	0	0
125287	d__Bacteria,p__Actinobacteria <actinobacteria>,c__Actinobacteria,o__Micrococcales,f__Intrasporangiaceae,g__Ornithinimicrobium,	22	0	0	0	0	0	0	0	0	0	0	0	0	0	0	0	0	0	0	0	0	0	0	0	0	0	0	0	0	0	0	0	0	0	0	0	0	0	0	0	0	0	0	0	0	0	0	0
69578	d__Bacteria,p__Actinobacteria <actinobacteria>,c__Actinobacteria,o__Micrococcales,f__Microbacteriaceae,g__Cryobacterium,	0	0	0	0	0	0	0	0	0	0	0	0	0	0	0	0	0	0	0	0	0	0	0	0	0	0	0	0	0	0	0	0	7	0	0	0	1	0	0	0	0	0	0	0	0	0	0	0
55968	d__Bacteria,p__Actinobacteria <actinobacteria>,c__Actinobacteria,o__Micrococcales,f__Microbacteriaceae,g__Leucobacter,	0	0	0	0	0	0	0	0	0	0	0	0	0	0	0	0	0	0	0	0	0	0	0	0	0	0	0	0	0	0	0	0	0	0	0	0	0	0	0	0	0	0	0	0	0	0	0	0
942092	d__Bacteria,p__Actinobacteria <actinobacteria>,c__Actinobacteria,o__Micrococcales,f__Microbacteriaceae,g__Microbacterium,s__Microbacterium sp. CO81,	0	0	0	0	3	0	0	0	0	0	0	0	0	0	0	0	0	0	0	0	0	0	0	0	0	0	0	0	0	0	0	0	0	0	0	0	0	0	0	0	0	0	0	0	0	0	0	0
235627	d__Bacteria,p__Actinobacteria <actinobacteria>,c__Actinobacteria,o__Micrococcales,f__Micrococcaceae,g__Arthrobacter,	0	0	0	0	0	0	0	0	0	0	0	0	0	0	0	0	0	0	0	0	0	0	0	0	0	0	0	0	0	0	0	0	0	0	0	0	0	0	0	0	0	0	0	0	0	0	0	0
57493	d__Bacteria,p__Actinobacteria <actinobacteria>,c__Actinobacteria,o__Micrococcales,f__Micrococcaceae,g__Kocuria,	0	0	0	0	0	0	0	0	0	0	0	0	0	0	0	0	0	0	0	0	0	0	0	0	0	0	0	0	0	0	0	0	0	0	0	0	0	0	0	0	0	0	0	0	0	0	0	0
2617518	d__Bacteria,p__Actinobacteria <actinobacteria>,c__Actinobacteria,o__Micromonosporales,f__Micromonosporaceae,g__Micromonospora,	0	0	0	0	0	0	0	0	0	0	0	0	0	0	0	0	0	0	0	0	0	0	0	0	0	0	0	0	0	0	0	0	0	0	0	0	0	0	0	0	0	0	0	0	0	0	0	0
1867775	d__Bacteria,p__Actinobacteria <actinobacteria>,c__Actinobacteria,o__Propionibacteriales,f__Nocardioidaceae,g__Nocardioides,s__Nocardioides phosphati,	0	0	0	0	0	0	0	0	0	0	0	0	0	0	0	0	0	0	0	0	0	0	0	0	0	0	0	0	0	0	0	0	0	0	0	0	0	0	0	0	0	0	0	0	0	0	0	0
35761	d__Bacteria,p__Actinobacteria <actinobacteria>,c__Actinobacteria,o__Propionibacteriales,f__Nocardioidaceae,g__Nocardioides,s__Nocardioides sp.,	0	0	0	0	0	0	0	0	0	0	0	0	0	0	0	0	0	0	0	0	0	0	0	0	0	0	0	0	0	0	0	0	0	0	0	0	0	0	0	0	0	0	0	0	0	0	0	0
696763	d__Bacteria,p__Actinobacteria <actinobacteria>,c__Actinobacteria,o__Propionibacteriales,f__Nocardioidaceae,g__Thermasporomyces,s__Thermasporomyces composti,	0	0	0	0	0	0	0	0	0	0	0	0	0	0	0	0	0	0	0	0	0	0	0	0	0	0	0	0	0	0	0	0	0	0	0	0	0	0	0	0	0	0	0	0	0	0	0	0
29404	d__Bacteria,p__Actinobacteria <actinobacteria>,c__Actinobacteria,o__Propionibacteriales,f__Propionibacteriaceae,g__Microlunatus,	0	0	0	0	0	0	0	0	0	0	0	0	0	0	0	0	0	2	2	2	0	2	2	2	0	0	0	0	0	0	0	0	0	0	0	0	0	0	0	0	0	0	0	0	0	0	0	0
130795	d__Bacteria,p__Actinobacteria <actinobacteria>,c__Actinobacteria,o__Pseudonocardiales,f__Pseudonocardiaceae,g__Crossiella,	88	34	34	34	10	4	4	2	0	0	0	0	0	0	0	0	0	0	0	0	0	0	0	0	31	26	26	26	14	26	26	26	0	0	0	0	0	0	0	0	0	0	0	0	0	0	0	0
1847	d__Bacteria,p__Actinobacteria <actinobacteria>,c__Actinobacteria,o__Pseudonocardiales,f__Pseudonocardiaceae,g__Pseudonocardia,	0	8	8	8	4	1	1	1	0	0	0	0	0	0	0	0	0	0	0	0	0	0	0	0	24	18	18	18	10	18	18	18	0	0	0	0	0	0	0	0	0	0	0	0	0	0	0	0
1463877	d__Bacteria,p__Actinobacteria <actinobacteria>,c__Actinobacteria,o__Streptomycetales,f__Streptomycetaceae,g__Streptomyces,s__Streptomyces sp. NRRL F-6674,	0	0	0	0	0	0	0	0	0	0	0	0	0	0	0	0	0	0	0	0	0	0	0	0	0	0	0	0	0	0	0	0	0	0	0	0	0	0	0	0	0	0	0	0	0	0	0	0
152507	d__Bacteria,p__Actinobacteria <actinobacteria>,c__Actinobacteria,o__unclassified Actinobacteria,f__unclassified Actinobacteria,g__unclassified Actinobacteria,s__uncultured actinobacterium,	38	10	10	10	7	1	1	4	12	12	12	12	12	12	12	11	0	0	0	0	0	0	0	0	47	34	34	34	18	35	35	35	0	0	0	0	1	0	0	0	0	0	0	0	0	0	0	0
157466	d__Bacteria,p__Armatimonadetes,c__unclassified Armatimonadetes,o__unclassified Armatimonadetes,f__unclassified Armatimonadetes,g__unclassified Armatimonadetes,s__uncultured Armatimonadetes bacterium,	0	0	0	0	0	0	0	0	0	0	0	0	0	0	0	0	0	0	0	0	0	0	0	0	0	0	0	0	0	0	0	0	6	0	0	0	0	0	0	0	0	0	0	0	0	0	0	0
816	d__Bacteria,p__Bacteroidetes,c__Bacteroidia,o__Bacteroidales,f__Bacteroidaceae,g__Bacteroides,	0	0	0	0	0	0	0	0	0	0	0	0	0	0	0	0	0	0	0	0	0	0	0	0	0	0	0	0	0	0	0	0	0	0	0	0	0	0	0	0	0	0	0	0	0	0	0	0
70720	d__Bacteria,p__Bacteroidetes,c__Bacteroidia,o__Bacteroidales,f__Bacteroidaceae,g__unclassified Bacteroidaceae,s__benzene mineralizing consortium clone SB-5,	0	0	0	0	0	0	0	0	0	0	0	0	0	0	0	0	0	0	0	0	0	0	0	0	0	0	0	0	0	0	0	0	0	0	0	0	1	0	0	0	0	0	0	0	0	0	0	0
2005523	d__Bacteria,p__Bacteroidetes,c__Bacteroidia,o__Bacteroidales,f__Paludibacteraceae,g__unclassified Paludibacteraceae	0	0	0	0	0	0	0	0	0	0	0	0	0	0	0	0	0	0	0	0	0	0	0	0	0	0	0	0	0	0	0	0	0	0	0	0	1	0	0	0	0	0	0	0	0	0	0	0
838	d__Bacteria,p__Bacteroidetes,c__Bacteroidia,o__Bacteroidales,f__Prevotellaceae,g__Prevotella,	0	0	0	0	0	0	0	0	0	0	0	0	0	0	0	0	0	0	0	0	0	0	0	0	0	0	0	0	0	0	0	0	0	0	0	0	0	0	0	0	0	0	0	0	0	0	0	0
1433126	d__Bacteria,p__Bacteroidetes,c__Bacteroidia,o__Bacteroidales,f__Rikenellaceae,g__Mucinivorans,s__Mucinivorans hirudinis,	0	0	0	0	0	0	0	0	0	0	0	0	0	0	0	0	0	0	0	0	0	0	0	0	0	0	0	0	0	0	0	0	5	0	0	0	1	0	0	0	0	0	0	0	0	0	0	0
28138	d__Bacteria,p__Bacteroidetes,c__Bacteroidia,o__Bacteroidales,f__Rikenellaceae,g__Rikenella,	0	0	0	0	0	0	0	0	0	0	0	0	0	0	0	0	0	0	0	0	0	0	0	0	0	0	0	0	0	0	0	0	0	0	0	0	1	0	0	0	0	0	0	0	0	0	0	0
712710	d__Bacteria,p__Bacteroidetes,c__Bacteroidia,o__Bacteroidales,f__Tannerellaceae,g__Tannerella,s__Tannerella sp. oral taxon HOT-286,	0	0	0	0	0	0	0	0	0	0	0	0	0	0	0	0	0	0	0	0	0	0	0	0	0	0	0	0	0	0	0	0	0	0	0	0	1	0	0	0	0	0	0	0	0	0	0	0
194843	d__Bacteria,p__Bacteroidetes,c__Bacteroidia,o__Bacteroidales,f__unclassified Bacteroidales,g__unclassified Bacteroidales,s__uncultured Bacteroidales bacterium,	0	0	0	0	0	0	0	0	0	0	0	0	0	0	0	0	0	0	0	0	0	0	0	0	0	0	0	0	0	0	0	0	0	0	0	0	0	0	0	0	0	0	0	0	0	0	0	0
693075	d__Bacteria,p__Caldiserica,c__Caldisericia,o__Caldisericales,f__Caldisericaceae,g__Caldisericum,s__Caldisericum exile,	0	0	0	0	0	0	0	0	0	0	0	0	0	0	0	0	0	0	0	0	0	0	0	0	0	0	0	0	0	0	0	0	0	0	0	0	0	0	0	0	0	0	0	0	1	0	0	0
904071	d__Bacteria,p__Caldiserica,c__Caldisericia,o__Caldisericales,f__Caldisericaceae,g__Caldisericum,s__uncultured Caldisericum sp.,	0	0	0	0	0	0	0	0	0	0	0	0	0	0	0	0	0	0	0	0	0	0	0	0	0	0	0	0	0	0	0	0	0	0	0	0	0	0	0	0	7	0	0	0	1	0	0	0
1170227	d__Bacteria,p__candidate division NC10,c__unclassified candidate division NC10,o__unclassified candidate division NC10,f__unclassified candidate division NC10,g__Candidatus Methylomirabilis,	21	6	6	6	4	0	0	0	25	19	19	19	19	19	19	19	0	0	0	0	0	0	0	0	17	15	15	15	9	14	14	14	0	0	0	0	0	0	0	0	0	0	0	0	0	0	0	0
1802784	d__Bacteria,p__candidate division Zixibacteria,c__unclassified candidate division Zixibacteria,o__unclassified candidate division Zixibacteria,f__unclassified candidate division Zixibacteria,g__unclassified candidate division Zixibacteria,s__candidate division Zixibacteria bacterium RBG_16_43_9,	0	0	0	0	0	0	0	0	0	0	0	0	0	0	0	0	0	0	0	0	0	0	0	0	0	0	0	0	0	0	0	0	0	0	0	0	0	0	0	0	0	0	0	0	0	0	0	0
1703424	d__Bacteria,p__candidate division Zixibacteria,c__unclassified candidate division Zixibacteria,o__unclassified candidate division Zixibacteria,f__unclassified candidate division Zixibacteria,g__unclassified candidate division Zixibacteria,s__candidate division Zixibacteria bacterium SM1_73,	0	0	0	0	0	0	0	0	0	0	0	0	0	0	0	0	0	0	0	0	0	0	0	0	0	0	0	0	0	0	0	0	0	0	0	0	0	0	0	0	0	0	0	0	0	0	0	0
1752736	d__Bacteria,p__Candidatus Adlerbacteria,c__unclassified Candidatus Adlerbacteria,o__unclassified Candidatus Adlerbacteria,f__unclassified Candidatus Adlerbacteria,g__unclassified Candidatus Adlerbacteria	0	0	0	0	0	0	0	0	0	0	0	0	0	0	0	0	0	0	0	0	0	0	0	0	0	0	0	0	0	0	0	0	0	0	0	0	0	0	0	0	0	0	0	0	0	0	0	0
1752730	d__Bacteria,p__Candidatus Amesbacteria,c__unclassified Candidatus Amesbacteria,o__unclassified Candidatus Amesbacteria,f__unclassified Candidatus Amesbacteria,g__unclassified Candidatus Amesbacteria	0	0	0	0	0	0	0	0	0	0	0	0	0	0	0	0	0	0	0	0	0	0	0	0	0	0	0	0	0	0	0	0	0	0	0	0	0	0	0	0	0	0	0	0	1	0	0	0
1618621	d__Bacteria,p__Candidatus Azambacteria,c__unclassified Candidatus Azambacteria,o__unclassified Candidatus Azambacteria,f__unclassified Candidatus Azambacteria,g__unclassified Candidatus Azambacteria,s__Candidatus Azambacteria bacterium GW2011_GWC2_45_7b,	0	0	0	0	0	0	0	0	0	0	0	0	0	0	0	0	0	0	0	0	0	0	0	0	0	0	0	0	0	0	0	0	0	0	0	0	0	0	0	0	0	0	0	0	0	0	0	0
1618627	d__Bacteria,p__Candidatus Azambacteria,c__unclassified Candidatus Azambacteria,o__unclassified Candidatus Azambacteria,f__unclassified Candidatus Azambacteria,g__unclassified Candidatus Azambacteria,s__Candidatus Azambacteria bacterium GW2011_GWF2_42_22,	0	0	0	0	0	0	0	0	0	0	0	0	0	0	0	0	0	0	0	0	0	0	0	0	0	0	0	0	0	0	0	0	0	0	0	0	1	0	0	0	0	0	0	0	0	0	0	0
1817902	d__Bacteria,p__Candidatus Brennerbacteria,c__unclassified Candidatus Brennerbacteria,o__unclassified Candidatus Brennerbacteria,f__unclassified Candidatus Brennerbacteria,g__unclassified Candidatus Brennerbacteria	0	0	0	0	0	0	0	0	0	0	0	0	0	0	0	0	0	0	0	0	0	0	0	0	0	0	0	0	0	0	0	0	0	0	0	0	0	0	0	0	0	0	0	0	0	0	0	0
1752727	d__Bacteria,p__Candidatus Campbellbacteria,c__unclassified Candidatus Campbellbacteria,o__unclassified Candidatus Campbellbacteria,f__unclassified Candidatus Campbellbacteria,g__unclassified Candidatus Campbellbacteria	0	0	0	0	0	0	0	0	0	0	0	0	0	0	0	0	0	0	0	0	0	0	0	0	0	0	0	0	0	0	0	0	0	0	0	0	1	0	0	0	0	0	0	0	0	0	0	0
1817900	d__Bacteria,p__Candidatus Chisholmbacteria,c__unclassified Candidatus Chisholmbacteria,o__unclassified Candidatus Chisholmbacteria,f__unclassified Candidatus Chisholmbacteria,g__unclassified Candidatus Chisholmbacteria	0	0	0	0	0	0	0	0	0	0	0	0	0	0	0	0	0	0	0	0	0	0	0	0	0	0	0	0	0	0	0	0	0	0	0	0	0	0	0	0	0	0	0	0	1	0	0	0
1752718	d__Bacteria,p__Candidatus Daviesbacteria,c__unclassified Candidatus Daviesbacteria,o__unclassified Candidatus Daviesbacteria,f__unclassified Candidatus Daviesbacteria,g__unclassified Candidatus Daviesbacteria	0	0	0	0	0	1	1	1	0	0	0	0	0	0	0	0	0	0	0	0	0	0	0	0	0	0	0	0	0	0	0	0	0	0	0	0	0	0	0	0	0	0	0	0	0	0	0	0
1752720	d__Bacteria,p__Candidatus Gottesmanbacteria,c__unclassified Candidatus Gottesmanbacteria,o__unclassified Candidatus Gottesmanbacteria,f__unclassified Candidatus Gottesmanbacteria,g__unclassified Candidatus Gottesmanbacteria	0	0	0	0	0	0	0	0	0	0	0	0	0	0	0	0	0	0	0	0	0	0	0	0	0	0	0	0	0	0	0	0	0	0	0	0	1	0	0	0	0	0	0	0	0	0	0	0
1618660	d__Bacteria,p__Candidatus Jorgensenbacteria,c__unclassified Candidatus Jorgensenbacteria,o__unclassified Candidatus Jorgensenbacteria,f__unclassified Candidatus Jorgensenbacteria,g__unclassified Candidatus Jorgensenbacteria,s__Candidatus Jorgensenbacteria bacterium GW2011_GWA1_48_11,	0	0	0	0	0	0	0	0	0	0	0	0	0	0	0	0	0	0	0	0	0	0	0	0	0	0	0	0	5	0	0	0	0	0	0	0	0	0	0	0	0	0	0	0	0	0	0	0
1618665	d__Bacteria,p__Candidatus Jorgensenbacteria,c__unclassified Candidatus Jorgensenbacteria,o__unclassified Candidatus Jorgensenbacteria,f__unclassified Candidatus Jorgensenbacteria,g__unclassified Candidatus Jorgensenbacteria,s__Candidatus Jorgensenbacteria bacterium GW2011_GWB1_50_10,	0	0	0	0	0	0	0	0	0	0	0	0	0	0	0	0	0	0	0	0	0	0	0	0	11	0	0	0	6	0	0	0	0	0	0	0	0	0	0	0	0	0	0	0	0	0	0	0
1798531	d__Bacteria,p__Candidatus Kaiserbacteria,c__unclassified Candidatus Kaiserbacteria,o__unclassified Candidatus Kaiserbacteria,f__unclassified Candidatus Kaiserbacteria,g__unclassified Candidatus Kaiserbacteria,s__Candidatus Kaiserbacteria bacterium RIFOXYB1_FULL_46_14,	0	0	0	0	0	0	0	0	0	0	0	0	0	0	0	0	0	0	0	0	0	0	0	0	0	0	0	0	0	0	0	0	0	0	0	0	0	0	0	0	0	0	0	0	0	0	0	0
1817907	d__Bacteria,p__Candidatus Kerfeldbacteria,c__unclassified Candidatus Kerfeldbacteria,o__unclassified Candidatus Kerfeldbacteria,f__unclassified Candidatus Kerfeldbacteria,g__unclassified Candidatus Kerfeldbacteria	0	0	0	0	4	0	0	0	0	0	0	0	0	0	0	0	0	0	0	0	0	0	0	0	0	0	0	0	0	0	0	0	0	0	0	0	0	0	0	0	0	0	0	0	1	1	1	1
74015	d__Bacteria,p__Candidatus Latescibacteria,c__unclassified Candidatus Latescibacteria,o__unclassified Candidatus Latescibacteria,f__unclassified Candidatus Latescibacteria,g__unclassified Candidatus Latescibacteria	0	0	0	0	0	0	0	0	0	0	0	0	0	0	0	0	0	0	0	0	0	0	0	0	0	0	0	0	0	0	0	0	0	0	0	0	0	0	0	0	0	0	0	0	0	0	0	0
1752719	d__Bacteria,p__Candidatus Levybacteria,c__unclassified Candidatus Levybacteria,o__unclassified Candidatus Levybacteria,f__unclassified Candidatus Levybacteria,g__unclassified Candidatus Levybacteria	0	0	0	0	0	0	0	0	0	0	0	0	0	0	0	0	0	0	0	0	0	0	0	0	0	0	0	0	5	0	0	0	8	6	6	6	6	5	5	5	0	0	0	0	0	0	0	0
1817909	d__Bacteria,p__Candidatus Liptonbacteria,c__unclassified Candidatus Liptonbacteria,o__unclassified Candidatus Liptonbacteria,f__unclassified Candidatus Liptonbacteria,g__unclassified Candidatus Liptonbacteria	0	0	0	0	0	0	0	0	0	0	0	0	0	0	0	0	0	1	1	1	1	1	1	1	0	8	8	8	5	8	8	8	0	0	0	0	0	0	0	0	0	0	0	0	0	0	0	0
1798705	d__Bacteria,p__Candidatus Magasanikbacteria,c__unclassified Candidatus Magasanikbacteria,o__unclassified Candidatus Magasanikbacteria,f__unclassified Candidatus Magasanikbacteria,g__unclassified Candidatus Magasanikbacteria,s__Candidatus Magasanikbacteria bacterium RIFOXYD1_FULL_40_23,	0	0	0	0	0	0	0	0	0	0	0	0	0	0	0	0	0	0	0	0	0	0	0	0	0	0	0	0	0	0	0	0	0	0	0	0	0	0	0	0	0	0	0	0	0	0	0	0
1752737	d__Bacteria,p__Candidatus Moranbacteria,c__unclassified Candidatus Moranbacteria,o__unclassified Candidatus Moranbacteria,f__unclassified Candidatus Moranbacteria,g__unclassified Candidatus Moranbacteria,	0	0	0	0	0	1	1	1	0	0	0	0	0	0	0	0	0	0	0	0	0	0	0	0	0	0	0	0	0	0	0	0	0	0	0	0	1	0	0	0	0	0	0	0	0	0	0	0
1752729	d__Bacteria,p__Candidatus Nomurabacteria,c__unclassified Candidatus Nomurabacteria,o__unclassified Candidatus Nomurabacteria,f__unclassified Candidatus Nomurabacteria,g__unclassified Candidatus Nomurabacteria,	0	0	0	0	0	0	0	0	0	0	0	0	0	0	0	0	0	0	0	0	0	0	0	0	0	0	0	0	0	0	0	0	0	0	0	0	0	0	0	0	0	0	0	0	0	0	0	0
1431823	d__Bacteria,p__Candidatus Omnitrophica,c__unclassified Candidatus Omnitrophica,o__unclassified Candidatus Omnitrophica,f__unclassified Candidatus Omnitrophica,g__Candidatus Omnitrophus,	0	0	0	0	3	1	1	1	9	8	8	8	8	0	0	0	0	0	0	0	0	0	0	0	0	7	7	7	6	7	7	7	0	0	0	0	0	0	0	0	0	0	0	0	0	0	0	0
1801911	d__Bacteria,p__Candidatus Peregrinibacteria,c__Candidatus Peribacteria,o__unclassified Candidatus Peribacteria,f__unclassified Candidatus Peribacteria,g__unclassified Candidatus Peribacteria	0	0	0	0	0	0	0	0	0	7	7	7	7	0	0	0	0	0	0	0	0	0	0	0	0	0	0	0	0	0	0	0	0	0	0	0	0	0	0	0	0	0	0	0	0	0	0	0
1805340	d__Bacteria,p__Candidatus Roizmanbacteria,c__unclassified Candidatus Roizmanbacteria,o__unclassified Candidatus Roizmanbacteria,f__unclassified Candidatus Roizmanbacteria,g__unclassified Candidatus Roizmanbacteria,s__Candidatus Roizmanbacteria bacterium CG2_30_33_16,	0	0	0	0	0	0	0	0	0	0	0	0	0	0	0	0	0	0	0	0	0	0	0	0	0	0	0	0	0	0	0	0	0	0	0	0	0	0	0	0	0	0	0	0	0	0	0	0
1817915	d__Bacteria,p__Candidatus Spechtbacteria,c__unclassified Candidatus Spechtbacteria,o__unclassified Candidatus Spechtbacteria,f__unclassified Candidatus Spechtbacteria,g__unclassified Candidatus Spechtbacteria	0	0	0	0	0	0	0	0	0	0	0	0	0	0	0	0	0	0	0	0	0	0	0	0	0	0	0	0	0	0	0	0	8	4	4	4	0	4	4	4	0	0	0	0	0	0	0	0
1618980	d__Bacteria,p__Candidatus Uhrbacteria,c__unclassified Candidatus Uhrbacteria,o__unclassified Candidatus Uhrbacteria,f__unclassified Candidatus Uhrbacteria,g__unclassified Candidatus Uhrbacteria,s__Candidatus Uhrbacteria bacterium GW2011_GWA2_53_10,	0	0	0	0	0	0	0	0	0	0	0	0	0	0	0	0	0	0	0	0	0	0	0	0	0	0	0	0	0	0	0	0	0	0	0	0	1	0	0	0	0	0	0	0	0	0	0	0
1618570	d__Bacteria,p__Candidatus Woesebacteria,c__unclassified Candidatus Woesebacteria,o__unclassified Candidatus Woesebacteria,f__unclassified Candidatus Woesebacteria,g__unclassified Candidatus Woesebacteria,s__Candidatus Woesebacteria bacterium GW2011_GWB1_38_8,	0	0	0	0	0	0	0	0	0	0	0	0	0	0	0	0	0	0	0	0	0	0	0	0	0	0	0	0	0	0	0	0	0	0	0	0	1	0	0	0	0	0	0	0	0	0	0	0
1817899	d__Bacteria,p__Candidatus Woykebacteria,c__unclassified Candidatus Woykebacteria,o__unclassified Candidatus Woykebacteria,f__unclassified Candidatus Woykebacteria,g__unclassified Candidatus Woykebacteria	44	10	10	10	5	0	0	0	0	0	0	0	0	0	0	0	0	0	0	0	0	0	0	0	12	9	9	9	8	10	10	10	0	0	0	0	0	0	0	0	0	0	0	0	0	0	0	0
1619027	d__Bacteria,p__Candidatus Yanofskybacteria,c__unclassified Candidatus Yanofskybacteria,o__unclassified Candidatus Yanofskybacteria,f__unclassified Candidatus Yanofskybacteria,g__unclassified Candidatus Yanofskybacteria,s__Candidatus Yanofskybacteria bacterium GW2011_GWC1_48_11,	0	0	0	0	0	0	0	0	9	0	0	0	0	0	0	0	0	0	0	0	0	0	0	0	12	8	8	8	7	9	9	9	0	0	0	0	0	0	0	0	0	0	0	0	0	0	0	0
1619034	d__Bacteria,p__Candidatus Yanofskybacteria,c__unclassified Candidatus Yanofskybacteria,o__unclassified Candidatus Yanofskybacteria,f__unclassified Candidatus Yanofskybacteria,g__unclassified Candidatus Yanofskybacteria,s__Candidatus Yanofskybacteria bacterium GW2011_GWF1_44_227,	0	0	0	0	0	0	0	0	9	9	9	9	9	9	9	9	0	0	0	0	0	0	0	0	0	0	0	0	0	0	0	0	0	0	0	0	0	0	0	0	0	0	0	0	0	0	0	0
1802707	d__Bacteria,p__Candidatus Yanofskybacteria,c__unclassified Candidatus Yanofskybacteria,o__unclassified Candidatus Yanofskybacteria,f__unclassified Candidatus Yanofskybacteria,g__unclassified Candidatus Yanofskybacteria,s__Candidatus Yanofskybacteria bacterium RIFCSPLOWO2_02_FULL_45_18,	0	0	0	0	0	0	0	0	0	0	0	0	0	0	0	0	0	1	1	1	1	1	1	1	0	0	0	0	0	0	0	0	0	0	0	0	0	0	0	0	0	0	0	0	0	0	0	0
199738	d__Bacteria,p__Chlamydiae,c__Chlamydiia,o__Chlamydiales,f__Chlamydiaceae,g__Chlamydia,s__uncultured Chlamydia sp.,	0	0	0	0	0	0	0	0	0	0	0	0	0	0	0	0	0	0	0	0	0	0	0	0	0	0	0	0	0	0	0	0	0	0	0	0	0	0	0	0	0	0	0	0	0	0	0	0
434307	d__Bacteria,p__Chlamydiae,c__Chlamydiia,o__Chlamydiales,f__unclassified Chlamydiales,g__unclassified Chlamydiales	0	0	0	0	0	0	0	0	0	0	0	0	0	0	0	0	0	0	0	0	0	0	0	0	0	0	0	0	0	0	0	0	0	0	0	0	0	0	0	0	0	0	0	0	0	0	0	0
430695	d__Bacteria,p__Chloroflexi,c__Anaerolineae,o__Anaerolineales,f__Anaerolineaceae,g__Anaerolinea,s__uncultured Anaerolinea sp.,	0	0	0	0	0	0	0	0	0	0	0	0	0	0	0	0	0	0	0	0	0	0	0	0	0	0	0	0	0	0	0	0	0	2	2	2	2	2	2	2	0	0	0	0	0	0	0	0
310067	d__Bacteria,p__Chloroflexi,c__Anaerolineae,o__Anaerolineales,f__Anaerolineaceae,g__Anaerolineaceae,s__uncultured Anaerolineaceae bacterium,	0	0	0	0	0	0	0	0	0	0	0	0	0	0	0	0	0	0	0	0	0	0	0	0	0	8	8	8	7	8	8	8	66	18	18	18	12	19	19	19	0	0	0	0	0	0	0	0
527659	d__Bacteria,p__Chloroflexi,c__Anaerolineae,o__Anaerolineales,f__Anaerolineaceae,g__Bellilinea,s__uncultured Bellilinea sp.,	0	0	0	0	0	0	0	0	0	0	0	0	0	0	0	0	0	0	0	0	0	0	0	0	0	0	0	0	0	0	0	0	0	0	0	0	1	0	0	0	6	3	3	3	2	0	0	0
475961	d__Bacteria,p__Chloroflexi,c__Anaerolineae,o__Anaerolineales,f__Anaerolineaceae,g__Longilinea,	0	0	0	0	0	0	0	0	0	0	0	0	0	0	0	0	0	0	0	0	0	0	0	0	0	0	0	0	0	0	0	0	0	0	0	0	1	0	0	0	0	0	0	0	0	0	0	0
1434028	d__Bacteria,p__Chloroflexi,c__Anaerolineae,o__Anaerolineales,f__Anaerolineaceae,g__Ornatilinea,	0	0	0	0	0	0	0	0	0	0	0	0	0	0	0	0	0	0	0	0	0	0	0	0	0	0	0	0	0	0	0	0	0	0	0	0	0	0	0	0	0	0	0	0	1	0	0	0
1649478	d__Bacteria,p__Chloroflexi,c__Anaerolineae,o__Anaerolineales,f__Anaerolineaceae,g__Pelolinea,	0	0	0	0	0	0	0	0	0	0	0	0	0	0	0	0	0	0	0	0	0	0	0	0	0	0	0	0	0	0	0	0	15	4	4	4	3	3	3	3	0	0	0	0	0	0	0	0
1081799	d__Bacteria,p__Chloroflexi,c__Anaerolineae,o__Anaerolineales,f__Anaerolineaceae,g__Thermomarinilinea,s__Thermomarinilinea lacunifontana,	0	0	0	0	0	0	0	0	0	0	0	0	0	0	0	0	0	0	0	0	0	0	0	0	0	0	0	0	0	0	0	0	0	0	0	0	1	0	0	0	0	0	0	0	0	0	0	0
32061	d__Bacteria,p__Chloroflexi,c__Chloroflexia,o__unclassified Chloroflexia,f__unclassified Chloroflexia,g__unclassified Chloroflexia,	0	10	10	10	0	0	0	0	12	12	12	12	12	12	12	12	0	0	0	0	0	0	0	0	20	18	18	18	8	18	18	18	13	7	7	7	4	7	7	7	0	0	0	0	0	0	0	0
1318599	d__Bacteria,p__Chloroflexi,c__Dehalococcoidia,__unclassified Dehalococcoidia,f__unclassified Dehalococcoidia,g__unclassified Dehalococcoidia,s__Dehalococcoidia bacterium SCGC AB-539-J10,	0	0	0	0	0	0	0	0	0	0	0	0	0	0	0	0	0	0	0	0	0	0	0	0	0	0	0	0	0	0	0	0	0	0	0	0	0	0	0	0	0	0	0	0	0	0	0	0
1759436	d__Bacteria,p__Chloroflexi,c__Dehalococcoidia,__unclassified Dehalococcoidia,f__unclassified Dehalococcoidia,g__unclassified Dehalococcoidia,s__Dehalococcoidia bacterium SCGC AB-540-C11,	0	0	0	0	0	0	0	0	0	0	0	0	0	0	0	0	0	0	0	0	0	0	0	0	0	0	0	0	0	0	0	0	0	0	0	0	0	0	0	0	0	0	0	0	1	0	0	0
498747	d__Bacteria,p__Chloroflexi,c__Dehalococcoidia,__unclassified Dehalococcoidia,f__unclassified Dehalococcoidia,g__unclassified Dehalococcoidia,s__uncultured Dehalococcoidia bacterium,	0	0	0	0	0	0	0	0	0	0	0	0	0	0	0	0	0	0	0	0	0	0	0	0	0	0	0	0	0	0	0	0	0	0	0	0	0	0	0	0	0	0	0	0	0	0	0	0
171952	d__Bacteria,p__Chloroflexi,c__Dehalococcoidia,o__Dehalococcoidales,f__Dehalococcoidaceae,g__Dehalococcoides,s__uncultured Dehalococcoides sp.,	0	0	0	0	0	0	0	0	0	0	0	0	0	0	0	0	0	0	0	0	0	0	0	0	0	0	0	0	0	0	0	0	0	0	0	0	0	0	0	0	0	0	0	0	0	0	0	0
1805102	d__Bacteria,p__Chloroflexi,c__Dehalococcoidia,o__unclassified Dehalococcoidia,f__unclassified Dehalococcoidia,g__unclassified Dehalococcoidia,s__Dehalococcoidia bacterium CG2_30_46_19,	0	0	0	0	0	0	0	0	0	0	0	0	0	0	0	0	0	0	0	0	0	0	0	0	0	0	0	0	0	0	0	0	0	0	0	0	0	0	0	0	0	0	0	0	0	0	0	0
166587	d__Bacteria,p__Chloroflexi,c__unclassified Chloroflexi,o__unclassified Chloroflexi,f__unclassified Chloroflexi,g__unclassified Chloroflexi,s__uncultured Chloroflexi bacterium,	59	35	35	35	14	0	0	0	16	11	11	11	11	11	11	11	0	0	0	0	0	0	0	0	63	41	41	41	30	41	41	41	132	52	52	52	42	54	54	54	0	0	0	0	0	0	0	0
259957	d__Bacteria,p__Cyanobacteria,c__Chroococcidiopsidales,o__Chroococcidiopsidales,f__Chroococcidiopsidaceae,g__Chroococcidiopsis,s__uncultured Chroococcidiopsis sp.,	0	0	0	0	0	0	0	0	0	0	0	0	0	0	0	0	0	0	0	0	0	0	0	0	0	0	0	0	0	0	0	0	0	0	0	0	0	0	0	0	0	0	0	0	0	0	0	0
1647413	d__Bacteria,p__Cyanobacteria,c__Cyanobacteria,o__Nostocales,f__Nostocaceae,g__Anabaena,s__Anabaena sp. WA102,	0	0	0	0	3	0	0	0	0	0	0	0	0	0	0	0	0	0	0	0	0	0	0	0	0	0	0	0	0	0	0	0	0	0	0	0	0	0	0	0	0	0	0	0	0	0	0	0
155978	d__Bacteria,p__Cyanobacteria,c__Cyanobacteria,o__Synechococcales,f__Acaryochloridaceae,g__Acaryochloris,s__Acaryochloris marina,	0	0	0	0	0	0	0	0	0	0	0	0	0	0	0	0	0	0	0	0	0	0	0	0	0	0	0	0	0	0	0	0	0	0	0	0	0	0	0	0	0	0	0	0	0	0	0	0
47251	d__Bacteria,p__Cyanobacteria,c__cyanobacteria,o__Synechococcales,f__Leptolyngbyaceae,g__Leptolyngbya,	0	0	0	0	0	0	0	0	0	0	0	0	0	0	0	0	0	0	0	0	0	0	0	0	0	0	0	0	0	0	0	0	0	0	0	0	0	0	0	0	0	0	0	0	0	0	0	0
195251	d__Bacteria,p__Cyanobacteria,c__Cyanobacteria,o__Synechococcales,f__Synechococcaceae,g__Synechococcus,s__Synechococcus sp. IR11,	0	0	0	0	0	0	0	0	0	0	0	0	0	0	0	0	0	0	0	0	0	0	0	0	0	0	0	0	0	0	0	0	0	0	0	0	0	0	0	0	0	0	0	0	0	0	0	0
1890422	d__Bacteria,p__Cyanobacteria,c__Gloeobacteria,o__Gloeobacterales,f__Gloeobacteraceae,g__unclassified Gloeobacteraceae	0	0	0	0	0	0	0	0	0	0	0	0	0	0	0	0	0	0	0	0	0	0	0	0	0	0	0	0	0	0	0	0	0	0	0	0	0	0	0	0	0	0	0	0	0	0	0	0
751952	d__Bacteria,p__Cyanobacteria,c__Oscillatoriophycideae,o__Chroococcales,f__Cyanobacteriaceae,g__Cyanobacterium,s__uncultured Cyanobacterium sp.,	0	0	0	0	0	0	0	0	0	0	0	0	0	0	0	0	0	0	0	0	0	0	0	0	0	0	0	0	0	0	0	0	0	0	0	0	0	0	0	0	0	0	0	0	0	0	0	0
1211	d__Bacteria,p__Cyanobacteria,c__unclassified Cyanobacteria,o__unclassified Cyanobacteria,f__unclassified Cyanobacteria,g__unclassified Cyanobacteria,s__uncultured cyanobacterium,	0	0	0	0	0	0	0	0	0	0	0	0	0	0	0	0	0	0	0	0	0	0	0	0	0	0	0	0	0	0	0	0	11	6	6	6	3	6	6	6	0	0	0	0	0	0	0	0
215611	d__Bacteria,p__Cyanobacteria,c__unclassified Cyanobacteria,o__unclassified Cyanobacteria,f__unclassified Cyanobacteria,g__unclassified Cyanobacteria,s__uncultured marine cyanobacterium,	0	0	0	0	0	0	0	0	0	0	0	0	0	0	0	0	0	0	0	0	0	0	0	0	0	0	0	0	0	0	0	0	0	0	0	0	0	0	0	0	0	0	0	0	0	0	0	0
1837115	d__Bacteria,p__Elusimicrobia,c__Endomicrobia,o__Endomicrobiales,f__Endomicrobiaceae,g__Endomicrobium,s__Candidatus Endomicrobium sp. MdDo-005,	0	0	0	0	0	0	0	0	0	0	0	0	0	0	0	0	0	0	0	0	0	0	0	0	0	0	0	0	0	0	0	0	0	0	0	0	0	0	0	0	0	0	0	0	1	0	0	0
1797919	d__Bacteria,p__Elusimicrobia,c__unclassified Elusimicrobia,o__unclassified Elusimicrobia,f__unclassified Elusimicrobia,g__unclassified Elusimicrobia	0	0	0	0	0	0	0	0	0	0	0	0	0	0	0	0	0	0	0	0	0	0	0	0	0	0	0	0	0	0	0	0	0	0	0	0	0	0	0	0	0	0	0	0	0	0	0	0
167965	d__Bacteria,p__Elusimicrobia,c__unclassified Elusimicrobia,o__unclassified Elusimicrobia,f__unclassified Elusimicrobia,g__unclassified Elusimicrobia,s__uncultured Termite group 1 bacterium,	0	7	7	7	7	0	0	0	15	10	10	10	10	10	10	10	0	0	0	0	0	0	0	0	12	0	0	0	0	0	0	0	0	0	0	0	1	0	0	0	0	0	0	0	0	0	0	0
296141	d__Bacteria,p__Fibrobacteres,c__Chitinivibrionia,o__unclassified Chitinivibrionia,f__unclassified Chitinivibrionia,g__unclassified Chitinivibrionia	0	0	0	0	0	0	0	0	0	0	0	0	0	0	0	0	0	0	0	0	0	0	0	0	0	0	0	0	0	0	0	0	0	0	0	0	0	0	0	0	0	0	0	0	0	0	0	0
204431	d__Bacteria,p__Fibrobacteres,c__Fibrobacteria,o__Fibrobacterales,f__Fibrobacteraceae,g__unclassified Fibrobacteraceae	0	0	0	0	0	0	0	0	0	8	8	8	7	0	0	0	0	0	0	0	0	0	0	0	0	0	0	0	0	0	0	0	12	3	3	3	3	3	3	3	0	0	0	0	0	0	0	0
1396	d__Bacteria,p__Firmicutes,c__Bacilli,o__Bacillales,f__Bacillaceae,g__Bacillus,s__Bacillus cereus,	0	0	0	0	0	0	0	0	0	0	0	0	0	0	0	0	0	0	0	0	0	0	0	0	0	0	0	0	0	0	0	0	0	0	0	0	0	0	0	0	0	0	0	0	0	0	0	0
1816693	d__Bacteria,p__Firmicutes,c__Bacilli,o__Bacillales,f__Bacillaceae,g__Bacillus,s__Bacillus massiliglaciei,	0	0	0	0	0	0	0	0	10	7	7	7	7	0	0	0	0	0	0	0	0	0	0	0	0	0	0	0	0	0	0	0	0	0	0	0	0	0	0	0	0	0	0	0	0	0	0	0
115979	d__Bacteria,p__Firmicutes,c__Bacilli,o__Bacillales,f__Bacillaceae,g__Bacillus,s__Bacillus nealsonii,	0	0	0	0	3	0	0	0	89	66	66	66	66	67	67	67	0	0	0	0	0	0	0	0	0	0	0	0	0	0	0	0	14	8	8	8	8	8	8	8	0	0	0	0	0	0	0	0
1720202	d__Bacteria,p__Firmicutes,c__Bacilli,o__Bacillales,f__Bacillaceae,g__Bacillus,s__Bacillus phocaeensis,	0	0	0	0	0	0	0	0	0	0	0	0	0	0	0	0	0	0	0	0	0	0	0	0	0	0	0	0	0	0	0	0	0	0	0	0	0	0	0	0	0	0	0	0	0	0	0	0
1717989	d__Bacteria,p__Firmicutes,c__Bacilli,o__Bacillales,f__Bacillaceae,g__Bacillus,s__Bacillus sp. mixed culture X4-7F,	0	0	0	0	0	0	0	0	0	0	0	0	0	0	0	0	0	0	0	0	0	0	0	0	0	0	0	0	0	0	0	0	0	0	0	0	0	0	0	0	0	0	0	0	0	0	0	0
1423	d__Bacteria,p__Firmicutes,c__Bacilli,o__Bacillales,f__Bacillaceae,g__Bacillus,s__Bacillus subtilis,	0	0	0	0	0	0	0	0	0	0	0	0	0	0	0	0	0	0	0	0	0	0	0	0	0	0	0	0	0	0	0	0	0	0	0	0	1	0	0	0	0	0	0	0	0	0	0	0
55080	d__Bacteria,p__Firmicutes,c__Bacilli,o__Bacillales,f__Paenibacillaceae,g__Brevibacillus,	0	0	0	0	0	0	0	0	0	0	0	0	0	0	0	0	0	0	0	0	0	0	0	0	0	0	0	0	0	0	0	0	0	0	0	0	0	0	0	0	0	0	0	0	0	0	0	0
185978	d__Bacteria,p__Firmicutes,c__Bacilli,o__Bacillales,f__Paenibacillaceae,g__Paenibacillus,	0	0	0	0	3	0	0	0	0	0	0	0	0	0	0	0	0	0	0	0	0	0	0	0	33	23	23	23	18	23	23	23	0	0	0	0	0	0	0	0	0	0	0	0	0	0	0	0
651660	d__Bacteria,p__Firmicutes,c__Bacilli,o__Bacillales,f__Planococcaceae,g__Paenisporosarcina,	0	0	0	0	0	0	0	0	0	0	0	0	0	0	0	0	0	0	0	0	0	0	0	0	0	0	0	0	0	0	0	0	0	0	0	0	0	0	0	0	0	0	0	0	0	0	0	0
1280	d__Bacteria,p__Firmicutes,c__Bacilli,o__Bacillales,f__Staphylococcaceae,g__Staphylococcus,s__Staphylococcus aureus,	0	8	8	8	7	1	1	1	23	19	19	19	17	19	19	19	0	0	0	0	0	0	0	0	12	9	9	9	7	9	9	9	0	0	0	0	0	0	0	0	0	0	0	0	0	0	0	0
186828	d__Bacteria,p__Firmicutes,c__Bacilli,o__Lactobacillales,f__Carnobacteriaceae,g__unclassified Carnobacteriaceae	0	0	0	0	0	0	0	0	0	0	0	0	0	0	0	0	0	0	0	0	0	0	0	0	0	0	0	0	0	0	0	0	0	0	0	0	1	0	0	0	0	0	0	0	0	0	0	0
1354	d__Bacteria,p__Firmicutes,c__Bacilli,o__Lactobacillales,f__Enterococcaceae,g__Enterococcus,s__Enterococcus hirae,	0	0	0	0	0	0	0	0	0	0	0	0	0	0	0	0	0	0	0	0	0	0	0	0	0	0	0	0	0	0	0	0	0	0	0	0	0	0	0	0	0	0	0	0	0	0	0	0
1590	d__Bacteria,p__Firmicutes,c__Bacilli,o__Lactobacillales,f__Lactobacillaceae,g__Lactobacillus,s__Lactobacillus plantarum,	0	30	30	30	30	0	0	0	280	209	209	209	209	209	209	209	0	0	0	0	0	0	0	0	56	55	55	55	55	54	54	54	0	0	0	0	0	0	0	0	0	0	0	0	0	0	0	0
931533	d__Bacteria,p__Firmicutes,c__Bacilli,o__Lactobacillales,f__Lactobacillaceae,g__Lactobacillus,s__Lactobacillus saniviri,	0	25	25	25	3	0	0	0	14	14	14	14	12	14	14	14	0	0	0	0	0	0	0	0	41	29	29	29	0	30	30	30	13	2	2	2	2	2	2	2	0	0	0	0	0	0	0	0
1311	d__Bacteria,p__Firmicutes,c__Bacilli,o__Lactobacillales,f__Streptococcaceae,g__Streptococcus,s__Streptococcus agalactiae,	0	0	0	0	4	0	0	0	29	27	27	27	26	27	27	27	0	0	0	0	0	0	0	0	13	8	8	8	7	9	9	9	9	2	2	2	1	2	2	2	3	0	0	0	1	0	0	0
1491	d__Bacteria,p__Firmicutes,c__Clostridia,o__Clostridiales,f__Clostridiaceae,g__Clostridium,s__Clostridium botulinum,	0	0	0	0	0	0	0	0	0	0	0	0	0	0	0	0	0	0	0	0	0	0	0	0	0	0	0	0	5	7	7	7	35	11	11	11	8	12	12	12	0	0	0	0	0	0	0	0
1493	d__Bacteria,p__Firmicutes,c__Clostridia,o__Clostridiales,f__Clostridiaceae,g__Clostridium,s__Clostridium cellulovorans,	21	0	0	0	0	0	0	0	21	16	16	16	16	16	16	16	0	0	0	0	0	0	0	0	23	14	14	14	11	13	13	13	0	0	0	0	0	0	0	0	0	0	0	0	0	0	0	0
1737424	d__Bacteria,p__Firmicutes,c__Clostridia,o__Clostridiales,f__Lachnospiraceae,g__Blautia,s__Blautia massiliensis,	0	0	0	0	0	0	0	0	0	0	0	0	0	0	0	0	0	0	0	0	0	0	0	0	0	0	0	0	0	0	0	0	0	0	0	0	0	0	0	0	0	0	0	0	0	0	0	0
97383	d__Bacteria,p__Firmicutes,c__Clostridia,o__Clostridiales,f__Peptococcaceae,g__Desulfosporosinus,s__Desulfosporosinus sp. 5apy,	61	0	0	0	3	0	0	0	0	0	0	0	0	0	0	0	4	1	1	1	0	1	1	1	19	13	13	13	0	14	14	14	0	0	0	0	0	0	0	0	0	0	0	0	0	0	0	0
201088	d__Bacteria,p__Firmicutes,c__Clostridia,o__Clostridiales,f__Peptococcaceae,g__Desulfosporosinus,s__uncultured Desulfosporosinus sp.,	0	0	0	0	0	0	0	0	0	0	0	0	0	0	0	0	0	0	0	0	0	0	0	0	11	9	9	9	9	9	9	9	0	0	0	0	0	0	0	0	0	0	0	0	0	0	0	0
1720299	d__Bacteria,p__Firmicutes,c__Clostridia,o__Clostridiales,f__Peptostreptococcaceae,g__Romboutsia,s__Romboutsia sp. MT17,	0	11	11	11	7	0	0	0	17	11	11	11	11	11	11	11	0	0	0	0	0	0	0	0	29	22	21	21	14	23	23	23	8	6	6	6	3	6	6	6	0	0	0	0	0	0	0	0
338648	d__Bacteria,p__Firmicutes,c__Clostridia,o__Clostridiales,f__Syntrophomonadaceae,g__Candidatus Contubernalis,	0	0	0	0	0	0	0	0	0	0	0	0	0	0	0	0	0	0	0	0	0	0	0	0	0	0	0	0	0	0	0	0	10	4	4	4	0	5	5	5	0	0	0	0	0	0	0	0
172733	d__Bacteria,p__Firmicutes,c__Clostridia,o__Clostridiales,f__unclassified Clostridiales,g__unclassified Clostridiales,s__uncultured Clostridiales bacterium,	0	0	0	0	0	0	0	0	0	0	0	0	0	0	0	0	0	0	0	0	0	0	0	0	0	0	0	0	0	0	0	0	0	0	0	0	0	0	0	0	0	0	0	0	0	0	0	0
307249	d__Bacteria,p__Firmicutes,c__Negativicutes,o__Selenomonadales,f__Sporomusaceae,g__Sporomusa,s__uncultured Sporomusa sp.,	0	0	0	0	0	0	0	0	0	0	0	0	0	0	0	0	0	0	0	0	0	0	0	0	11	0	0	0	0	0	0	0	0	0	0	0	0	0	0	0	0	0	0	0	0	0	0	0
519944	d__Bacteria,p__Fusobacteria,c__Fusobacteriia,o__Fusobacteriales,f__Fusobacteriaceae,g__Fusobacterium,s__Fusobacterium sp. CSL-7530,	0	0	0	0	0	0	0	0	0	0	0	0	0	0	0	0	0	0	0	0	0	0	0	0	0	0	0	0	0	0	0	0	0	0	0	0	0	0	0	0	0	0	0	0	0	0	0	0
1379270	d__Bacteria,p__Gemmatimonadetes,c__Gemmatimonadetes <class>,o__Gemmatimonadales,f__Gemmatimonadaceae,g__Gemmatimonas,s__Gemmatimonas phototrophica,	0	0	0	0	0	0	0	0	11	7	7	7	7	0	0	0	0	0	0	0	0	0	0	0	0	0	0	0	0	0	0	0	0	0	0	0	0	0	0	0	0	0	0	0	0	0	0	0
221169	d__Bacteria,p__Gemmatimonadetes,c__Gemmatimonadetes <class>,o__Gemmatimonadales,f__Gemmatimonadaceae,g__Gemmatimonas,s__uncultured Gemmatimonas sp.,	78	33	33	33	17	1	1	1	86	68	68	68	65	66	66	66	0	2	2	2	0	2	2	2	164	115	115	115	87	116	116	116	170	60	60	60	36	58	58	58	0	0	0	0	0	0	0	0
246130	d__Bacteria,p__Gemmatimonadetes,c__Gemmatimonadetes <class>,o__Gemmatimonadales,f__Gemmatimonadaceae,g__unclassified Gemmatimonadaceae,s__uncultured Gemmatimonadaceae bacterium,	0	0	0	0	0	0	0	0	0	0	0	0	0	0	0	0	0	1	1	1	0	1	1	1	0	0	0	0	0	0	0	0	0	0	0	0	1	0	0	0	0	0	0	0	0	0	0	0
1804993	d__Bacteria,p__Gemmatimonadetes,c__Longimicrobia,o__Longimicrobiales,f__Longimicrobiaceae,g__unclassified Longimicrobiaceae	0	0	0	0	0	0	0	0	0	0	0	0	0	0	0	0	0	0	0	0	0	0	0	0	0	0	0	0	0	0	0	0	22	10	10	10	6	11	11	11	0	0	0	0	0	0	0	0
203437	d__Bacteria,p__Gemmatimonadetes,c__unclassified Gemmatimonadetes,o__unclassified Gemmatimonadetes,f__unclassified Gemmatimonadetes,g__unclassified Gemmatimonadetes,s__uncultured Gemmatimonadetes bacterium,	0	0	0	0	0	0	0	0	0	0	0	0	0	0	0	0	0	0	0	0	0	0	0	0	0	0	0	0	5	0	0	0	14	2	2	2	1	2	2	2	0	0	0	0	0	0	0	0
1921781	d__Bacteria,p__Kiritimatiellaeota,c__Kiritimatiellae,o__unclassified Kiritimatiellae,f__unclassified Kiritimatiellae,g__unclassified Kiritimatiellae	0	0	0	0	0	0	0	0	0	0	0	0	0	0	0	0	0	0	0	0	0	0	0	0	0	0	0	0	0	0	0	0	0	0	0	0	1	0	0	0	0	0	0	0	1	0	0	0
1313208	d__Bacteria,p__Lentisphaerae,c__Oligosphaeria,o__Oligosphaerales,f__unclassified Oligosphaerales,g__unclassified Oligosphaerales	0	0	0	0	0	0	0	0	0	0	0	0	0	0	0	0	0	0	0	0	0	0	0	0	0	0	0	0	0	0	0	0	0	0	0	0	0	0	0	0	0	0	0	0	1	0	0	0
35800	d__Bacteria,p__Nitrospinae,c__Nitrospinia,o__Nitrospinales,f__Nitrospinaceae,g__Nitrospina,	0	7	7	7	0	1	1	1	0	0	0	0	0	0	0	0	0	0	0	0	0	0	0	0	13	10	10	10	7	10	10	10	0	0	0	0	0	0	0	0	0	0	0	0	0	0	0	0
170969	d__Bacteria,p__Nitrospirae,c__unclassified Nitrospirae,o__unclassified Nitrospirae,f__unclassified Nitrospirae,g__unclassified Nitrospirae,s__uncultured Nitrospirae bacterium,	0	0	0	0	0	0	0	0	0	0	0	0	0	0	0	0	0	0	0	0	0	0	0	0	0	0	0	0	0	0	0	0	0	0	0	0	0	0	0	0	0	2	2	2	0	0	0	0
876113	d__Bacteria,p__Planctomycetes,c__Phycisphaerae,o__Phycisphaerales,f__Phycisphaeraceae,g__Phycisphaera,s__uncultured Phycisphaera sp.,	0	0	0	0	0	1	1	1	0	0	0	0	0	0	0	0	0	0	0	0	0	0	0	0	0	0	0	0	0	0	0	0	0	0	0	0	0	0	0	0	0	0	0	0	0	0	0	0
1674905	d__Bacteria,p__Planctomycetes,c__Phycisphaerae,o__Phycisphaerales,f__unclassified Phycisphaerales,g__unclassified Phycisphaerales,s__Phycisphaerales bacterium Planc_01,	0	0	0	0	0	0	0	0	0	0	0	0	0	0	0	0	0	0	0	0	0	0	0	0	0	0	0	0	0	0	0	0	0	0	0	0	0	0	0	0	0	0	0	0	0	0	0	0
1703411	d__Bacteria,p__Planctomycetes,c__Phycisphaerae,o__unclassified Phycisphaerae,f__unclassified Phycisphaerae,g__unclassified Phycisphaerae,s__Phycisphaerae bacterium SM23_30,	26	0	0	0	0	0	0	0	0	0	0	0	0	0	0	0	0	0	0	0	0	0	0	0	10	7	7	7	5	7	7	7	0	0	0	0	0	0	0	0	0	0	0	0	0	0	0	0
904963	d__Bacteria,p__Planctomycetes,c__Phycisphaerae,o__unclassified Phycisphaerae,f__unclassified,g__unclassified Phycisphaerae,s__uncultured Phycisphaerae bacterium,	0	0	0	0	0	0	0	0	0	0	0	0	0	0	0	0	0	0	0	0	0	0	0	0	0	0	0	0	0	0	0	0	0	0	0	0	0	0	0	0	0	0	0	0	0	0	0	0
1914234	d__Bacteria,p__Planctomycetes,c__Planctomycetia,o__Planctomycetales,f__Gemmataceae,g__Fimbriiglobus,	0	0	0	0	0	0	0	0	0	0	0	0	0	0	0	0	0	0	0	0	0	0	0	0	0	0	0	0	0	0	0	0	5	3	3	3	3	3	3	3	3	0	0	0	1	0	0	0
113	d__Bacteria,p__Planctomycetes,c__Planctomycetia,o__Planctomycetales,f__Gemmataceae,g__Gemmata,	0	0	0	0	0	0	0	0	0	0	0	0	0	0	0	0	0	0	0	0	0	0	0	0	0	0	0	0	0	0	0	0	0	2	2	2	2	2	2	2	0	0	0	0	0	0	0	0
904986	d__Bacteria,p__Planctomycetes,c__Planctomycetia,o__Planctomycetales,f__Gemmataceae,g__Zavarzinella,s__uncultured Zavarzinella sp.,	0	0	0	0	0	0	0	0	0	0	0	0	0	0	0	0	0	0	0	0	0	0	0	0	0	0	0	0	0	0	0	0	0	0	0	0	1	0	0	0	0	0	0	0	0	0	0	0
1647562	d__Bacteria,p__Planctomycetes,c__Planctomycetia,o__Planctomycetales,f__Isosphaeraceae,g__Aquisphaera,s__uncultured Aquisphaera sp.,	0	0	0	0	0	0	0	0	0	0	0	0	0	0	0	0	0	0	0	0	0	0	0	0	0	0	0	0	0	0	0	0	0	0	0	0	0	0	0	0	0	0	0	0	0	0	0	0
298571	d__Bacteria,p__Planctomycetes,c__Planctomycetia,o__Planctomycetales,f__Planctomycetaceae,g__Pirellula,s__uncultured Pirellula sp.,	0	0	0	0	0	0	0	0	0	0	0	0	0	0	0	0	0	0	0	0	0	0	0	0	0	0	0	0	0	0	0	0	11	5	5	5	1	5	5	5	0	0	0	0	0	0	0	0
1576369	d__Bacteria,p__Planctomycetes,c__Planctomycetia,o__Planctomycetales,f__Planctomycetaceae,g__Planctomicrobium,s__Planctomicrobium piriforme,	0	0	0	0	0	1	1	1	0	0	0	0	0	0	0	0	0	0	0	0	0	0	0	0	0	0	0	0	0	0	0	0	0	0	0	0	0	0	0	0	0	0	0	0	0	0	0	0
179110	d__Bacteria,p__Planctomycetes,c__Planctomycetia,o__Planctomycetales,f__Planctomycetaceae,g__Planctomyces,s__uncultured Planctomyces sp.,	0	0	0	0	0	0	0	0	0	0	0	0	0	0	0	0	0	0	0	0	0	0	0	0	0	0	0	0	0	0	0	0	37	3	3	3	1	3	3	3	0	0	0	0	0	0	0	0
120	d__Bacteria,p__Planctomycetes,c__Planctomycetia,o__Planctomycetales,f__Planctomycetaceae,g__Planctopirus,s__Planctopirus limnophila,	0	0	0	0	0	0	0	0	0	0	0	0	0	0	0	0	0	0	0	0	0	0	0	0	0	0	0	0	0	0	0	0	0	0	0	0	0	0	0	0	0	0	0	0	0	0	0	0
265488	d__Bacteria,p__Planctomycetes,c__Planctomycetia,o__Planctomycetales,f__Planctomycetaceae,g__Rhodopirellula,	0	0	0	0	0	0	0	0	0	0	0	0	0	0	0	0	0	0	0	0	0	0	0	0	0	0	0	0	0	0	0	0	10	7	7	7	1	5	5	5	0	0	0	0	0	0	0	0
1579506	d__Bacteria,p__Planctomycetes,c__Planctomycetia,o__Planctomycetales,f__Planctomycetaceae,g__Roseimaritima,	0	0	0	0	0	0	0	0	0	0	0	0	0	0	0	0	0	0	0	0	0	0	0	0	0	0	0	0	0	0	0	0	0	0	0	0	1	0	0	0	0	0	0	0	0	0	0	0
100233	d__Bacteria,p__Planctomycetes,c__Planctomycetia,o__Planctomycetales,f__Planctomycetaceae,g__unclassified Planctomycetaceae,s__uncultured Planctomycetaceae bacterium,	0	0	0	0	0	0	0	0	0	0	0	0	0	0	0	0	0	0	0	0	0	0	0	0	0	0	0	0	0	0	0	0	6	0	0	0	0	0	0	0	0	0	0	0	0	0	0	0
100371	d__Bacteria,p__Planctomycetes,c__Planctomycetia,o__Planctomycetales,f__unclassified Planctomycetales,g__unclassified Planctomycetales,s__uncultured Planctomycetales bacterium,	0	6	0	0	4	0	0	0	0	0	0	0	0	0	0	0	0	0	0	0	0	0	0	0	0	0	0	0	0	0	0	0	0	0	0	0	0	0	0	0	0	0	0	0	0	0	0	0
120965	d__Bacteria,p__Planctomycetes,c__Planctomycetia,o__Planctomycetales,f__unclassified Planctomycetales,g__unclassified Planctomycetales,s__uncultured planctomycete,	32	22	21	21	13	1	1	1	81	59	59	59	59	60	60	57	6	0	0	0	0	0	0	0	72	52	52	52	44	52	52	52	6	0	0	0	0	0	0	0	0	0	0	0	0	0	0	0
110979	d__Bacteria,p__Planctomycetes,c__Planctomycetia,o__Planctomycetales,f__unclassified Planctomycetales,g__unclassified Planctomycetales,s__uncultured soil bacterium PBS-114,	0	0	0	0	0	0	0	0	0	0	0	0	0	0	0	0	0	0	0	0	0	0	0	0	0	0	0	0	0	0	0	0	0	0	0	0	0	0	0	0	0	0	0	0	1	0	0	0
2622653	d__Bacteria,p__Proteobacteria,c__Alphaproteobacteria,o__Caulobacterales,f__Caulobacteraceae,g__Brevundimonas,	0	0	0	0	0	0	0	0	0	0	0	0	0	0	0	0	0	0	0	0	0	0	0	0	0	0	0	0	0	0	0	0	0	0	0	0	0	0	0	0	0	0	0	0	0	0	0	0
597359	d__Bacteria,p__Proteobacteria,c__Alphaproteobacteria,o__Kiloniellales,f__Kiloniellaceae,g__unclassified Kiloniellaceae	0	0	0	0	0	0	0	0	13	12	12	12	11	12	12	12	0	0	0	0	0	0	0	0	10	0	0	0	0	7	7	7	0	0	0	0	0	0	0	0	0	0	0	0	0	0	0	0
45404	d__Bacteria,p__Proteobacteria,c__Alphaproteobacteria,o__Rhizobiales,f__Beijerinckiaceae,g__unclassified Beijerinckiaceae	0	0	0	0	5	0	0	0	0	0	0	0	0	0	0	0	0	0	0	0	0	0	0	0	0	0	0	0	0	0	0	0	0	0	0	0	0	0	0	0	0	0	0	0	0	0	0	0
46913	d__Bacteria,p__Proteobacteria,c__Alphaproteobacteria,o__Rhizobiales,f__Hyphomicrobiaceae,g__Devosia,	0	0	0	0	0	0	0	0	0	0	0	0	0	0	0	0	0	0	0	0	0	0	0	0	0	0	0	0	0	0	0	0	0	0	0	0	0	0	0	0	0	0	0	0	0	0	0	0
81	d__Bacteria,p__Proteobacteria,c__Alphaproteobacteria,o__Rhizobiales,f__Hyphomicrobiaceae,g__Hyphomicrobium,	0	0	0	0	0	0	0	0	0	0	0	0	0	0	0	0	0	0	0	0	0	0	0	0	0	0	0	0	0	0	0	0	0	0	0	0	0	0	0	0	0	0	0	0	0	0	0	0
47494	d__Bacteria,p__Proteobacteria,c__Alphaproteobacteria,o__Rhizobiales,f__Hyphomicrobiaceae,g__Pedomicrobium,	0	0	0	0	0	0	0	0	0	0	0	0	0	0	0	0	0	0	0	0	0	0	0	0	0	0	0	0	0	0	0	0	0	0	0	0	0	0	0	0	0	0	0	0	0	0	0	0
1068	d__Bacteria,p__Proteobacteria,c__Alphaproteobacteria,o__Rhizobiales,f__Hyphomicrobiaceae,g__Rhodomicrobium,	0	0	0	0	0	0	0	0	0	0	0	0	0	0	0	0	0	0	0	0	0	0	0	0	0	0	0	0	0	0	0	0	0	0	0	0	0	0	0	0	0	0	0	0	0	0	0	0
1394737	d__Bacteria,p__Proteobacteria,c__Alphaproteobacteria,o__Rhizobiales,f__Rhizobiaceae,g__Agrobacterium,s__Agrobacterium sp. PJE5,	0	0	0	0	0	0	0	0	0	0	0	0	0	0	0	0	0	0	0	0	0	0	0	0	0	0	0	0	0	0	0	0	0	0	0	0	0	0	0	0	0	0	0	0	0	0	0	0
1221564	d__Bacteria,p__Proteobacteria,c__Alphaproteobacteria,o__Rhizobiales,f__Rhizobiaceae,g__Agrobacterium,s__Agrobacterium sp. SL26,	0	0	0	0	0	0	0	0	0	0	0	0	0	0	0	0	0	0	0	0	0	0	0	0	0	0	0	0	0	0	0	0	0	0	0	0	0	0	0	0	0	0	0	0	0	0	0	0
1145345	d__Bacteria,p__Proteobacteria,c__Alphaproteobacteria,o__Rhizobiales,f__Rhizobiales incertae sedis,g__Bauldia,	0	0	0	0	3	0	0	0	0	0	0	0	0	0	0	0	0	0	0	0	0	0	0	0	0	0	0	0	0	0	0	0	0	0	0	0	0	0	0	0	0	0	0	0	0	0	0	0
1484898	d__Bacteria,p__Proteobacteria,c__Alphaproteobacteria,o__Rhizobiales,f__Rhizobiales insertae sedis,g__Methyloceanibacter,	0	0	0	0	0	0	0	0	0	0	0	0	0	0	0	0	0	0	0	0	0	0	0	0	0	0	0	0	0	0	0	0	0	0	0	0	0	0	0	0	0	0	0	0	0	0	0	0
169056	d__Bacteria,p__Proteobacteria,c__Alphaproteobacteria,o__Rhizobiales,f__Rhizobiales insertae sedis,g__Nordella,s__Nordella oligomobilis,	0	0	0	0	3	0	0	0	0	0	0	0	0	0	0	0	0	0	0	0	0	0	0	0	0	0	0	0	0	0	0	0	0	0	0	0	0	0	0	0	0	0	0	0	0	0	0	0
119043	d__Bacteria,p__Proteobacteria,c__Alphaproteobacteria,o__Rhizobiales,f__Rhodobiaceae,g__unclassified Rhodobiaceae	0	0	0	0	0	0	0	0	0	0	0	0	0	0	0	0	0	0	0	0	0	0	0	0	11	8	8	8	0	8	8	8	0	0	0	0	0	0	0	0	0	0	0	0	0	0	0	0
1862950	d__Bacteria,p__Proteobacteria,c__Alphaproteobacteria,o__Rhizobiales,f__unclassified Rhizobiales,g__unclassified Rhizobiales,s__Rhizobiales bacterium NRL2,	0	0	0	0	0	0	0	0	0	0	0	0	0	0	0	0	0	0	0	0	0	0	0	0	0	0	0	0	0	0	0	0	8	0	0	0	0	0	0	0	0	0	0	0	0	0	0	0
208549	d__Bacteria,p__Proteobacteria,c__Alphaproteobacteria,o__Rhizobiales,f__unclassified Rhizobiales,g__unclassified Rhizobiales,s__uncultured Rhizobiales bacterium,	58	11	11	11	0	1	1	0	0	0	0	0	0	0	0	0	0	0	0	0	0	0	0	0	13	9	9	9	9	9	9	9	35	16	16	16	6	14	14	14	0	0	0	0	0	0	0	0
665900	d__Bacteria,p__Proteobacteria,c__Alphaproteobacteria,o__Rhizobiales,f__Xanthobacteraceae,g__Pseudolabrys,s__uncultured Pseudolabrys sp.,	0	0	0	0	0	0	0	0	0	0	0	0	0	0	0	0	0	0	0	0	0	0	0	0	0	0	0	0	0	0	0	0	0	0	0	0	0	0	0	0	0	0	0	0	0	0	0	0
1648492	d__Bacteria,p__Proteobacteria,c__Alphaproteobacteria,o__Rhodobacterales,f__Rhodobacteraceae,g__Ascidiaceihabitans,	0	0	0	0	0	0	0	0	0	0	0	0	0	0	0	0	0	0	0	0	0	0	0	0	0	0	0	0	0	0	0	0	6	2	2	2	0	2	2	2	0	0	0	0	0	0	0	0
238783	d__Bacteria,p__Proteobacteria,c__Alphaproteobacteria,o__Rhodobacterales,f__Rhodobacteraceae,g__Pseudorhodobacter,	0	0	0	0	0	0	0	0	0	0	0	0	0	0	0	0	0	0	0	0	0	0	0	0	0	0	0	0	0	0	0	0	0	0	0	0	0	0	0	0	0	0	0	0	0	0	0	0
1060	d__Bacteria,p__Proteobacteria,c__Alphaproteobacteria,o__Rhodobacterales,f__Rhodobacteraceae,g__Rhodobacter,	0	0	0	0	0	0	0	0	0	0	0	0	0	0	0	0	0	0	0	0	0	0	0	0	0	0	0	0	0	0	0	0	0	0	0	0	0	0	0	0	0	0	0	0	0	0	0	0
34009	d__Bacteria,p__Proteobacteria,c__Alphaproteobacteria,o__Rhodobacterales,f__Rhodobacteraceae,g__Rhodovulum,s__Rhodovulum sp.,	0	0	0	0	0	0	0	0	0	0	0	0	0	0	0	0	0	0	0	0	0	0	0	0	0	0	0	0	0	0	0	0	5	4	4	4	0	4	4	4	0	0	0	0	0	0	0	0
293400	d__Bacteria,p__Proteobacteria,c__Alphaproteobacteria,o__Rhodobacterales,f__unclassified Rhodobacterales,g__unclassified Rhodobacterales,s__uncultured Rhodobacterales bacterium,	0	0	0	0	0	0	0	0	0	0	0	0	0	0	0	0	0	0	0	0	0	0	0	0	0	0	0	0	0	0	0	0	0	0	0	0	0	0	0	0	0	0	0	0	0	0	0	0
50709	d__Bacteria,p__Proteobacteria,c__Alphaproteobacteria,o__Rhodospirillales,f__Acetobacteraceae,g__Acidocella,	0	0	0	0	0	0	0	0	0	0	0	0	0	0	0	0	0	0	0	0	0	0	0	0	0	0	0	0	0	0	0	0	0	0	0	0	0	0	0	0	0	0	0	0	0	0	0	0
169975	d__Bacteria,p__Proteobacteria,c__Alphaproteobacteria,o__Rhodospirillales,f__Acetobacteraceae,g__unclassified Acetobacteraceae,s__uncultured Acetobacteraceae bacterium,	0	0	0	0	0	0	0	0	0	0	0	0	0	0	0	0	0	0	0	0	0	0	0	0	0	0	0	0	0	0	0	0	0	0	0	0	0	0	0	0	0	0	0	0	0	0	0	0
2066434	d__Bacteria,p__Proteobacteria,c__Alphaproteobacteria,o__Rhodospirillales,f__Geminicoccaceae,g__unclassified Geminicoccaceae	43	12	13	13	8	1	1	0	14	10	10	10	10	10	10	10	0	0	0	0	0	0	0	0	0	0	0	0	0	0	0	0	21	5	5	5	5	4	4	4	0	0	0	0	0	0	0	0
85274	d__Bacteria,p__Proteobacteria,c__Alphaproteobacteria,o__Rhodospirillales,f__Rhodospirillaceae,g__Rhodovibrio,	0	0	0	0	0	0	0	0	0	0	0	0	0	0	0	0	0	0	0	0	0	0	0	0	0	0	0	0	0	0	0	0	0	0	0	0	1	0	0	0	0	0	0	0	0	0	0	0
352351	d__Bacteria,p__Proteobacteria,c__Alphaproteobacteria,o__Rhodospirillales,f__Rhodospirillaceae,g__unclassified Rhodospirillaceae,s__uncultured Rhodospirillaceae bacterium,	0	0	0	0	0	0	0	0	0	0	0	0	0	0	0	0	0	0	0	0	0	0	0	0	0	0	0	0	0	0	0	0	0	0	0	0	0	0	0	0	0	0	0	0	0	0	0	0
445219	d__Bacteria,p__Proteobacteria,c__Alphaproteobacteria,o__Rhodospirillales,f__Rhodospirillales incertae sedis,g__Reyranella,	0	0	0	0	0	0	0	0	0	0	0	0	0	0	0	0	0	0	0	0	0	0	0	0	0	0	0	0	0	0	0	0	0	0	0	0	0	0	0	0	0	0	0	0	0	0	0	0
953	d__Bacteria,p__Proteobacteria,c__Alphaproteobacteria,o__Rickettsiales,f__Anaplasmataceae,g__Wolbachia,	0	0	0	0	0	0	0	0	0	0	0	0	0	0	0	0	0	0	0	0	0	0	0	0	0	0	0	0	0	0	0	0	0	0	0	0	0	0	0	0	0	0	0	0	0	0	0	0
510685	d__Bacteria,p__Proteobacteria,c__Alphaproteobacteria,o__Sneathiellales,f__Sneathiellaceae,g_unclassified Sneathiellaceae	0	6	6	6	5	0	0	0	16	16	16	16	14	16	16	16	0	0	0	0	0	0	0	0	19	17	17	17	12	17	17	17	0	0	0	0	0	0	0	0	0	0	0	0	0	0	0	0
158500	d__Bacteria,p__Proteobacteria,c__Alphaproteobacteria,o__Sphingomonadales,f__Sphingomonadaceae,g__Novosphingobium,s__Novosphingobium resinovorum,	0	0	0	0	0	1	1	0	0	0	0	0	0	0	0	0	0	0	0	0	0	0	0	0	0	0	0	0	0	0	0	0	0	0	0	0	0	0	0	0	0	0	0	0	0	0	0	0
1508451	d__Bacteria,p__Proteobacteria,c__Alphaproteobacteria,o__Sphingomonadales,f__Sphingomonadaceae,g__Polymorphobacter,	0	0	0	0	0	0	0	0	0	0	0	0	0	0	0	0	0	0	0	0	0	0	0	0	0	0	0	0	0	0	0	0	5	0	0	0	1	0	0	0	0	0	0	0	0	0	0	0
196159	d__Bacteria,p__Proteobacteria,c__Alphaproteobacteria,o__Sphingomonadales,f__Sphingomonadaceae,g__Sphingomonas,	0	0	0	0	0	0	0	0	0	0	0	0	0	0	0	0	0	0	0	0	0	0	0	0	0	0	0	0	0	0	0	0	0	0	0	0	0	0	0	0	0	0	0	0	0	0	0	0
158754	d__Bacteria,p__Proteobacteria,c__Alphaproteobacteria,o__Sphingomonadales,f__Sphingomonadaceae,g__Sphingomonas,s__uncultured Sphingomonas sp.,	0	0	0	0	0	1	1	0	0	0	0	0	0	0	0	0	0	0	0	0	0	0	0	0	0	0	0	0	0	0	0	0	0	0	0	0	0	0	0	0	0	0	0	0	0	0	0	0
169976	d__Bacteria,p__Proteobacteria,c__Alphaproteobacteria,o__Sphingomonadales,f__Sphingomonadaceae,g__unclassified Sphingomonadaceae,s__uncultured Sphingomonadaceae bacterium,	0	0	0	0	0	0	0	0	0	0	0	0	0	0	0	0	0	0	0	0	0	0	0	0	0	0	0	0	0	0	0	0	0	0	0	0	0	0	0	0	0	0	0	0	0	0	0	0
767891	d__Bacteria,p__Proteobacteria,c__Alphaproteobacteria,o__unclassified SAR 116 cluster,f__unclassified SAR 116 cluster,g__Candidatus Puniceispirillum,	0	0	0	0	0	0	0	0	0	0	0	0	0	0	0	0	0	0	0	0	0	0	0	0	0	0	0	0	0	0	0	0	0	0	0	0	0	0	0	0	0	0	0	0	0	0	0	0
1548548	d__Bacteria,p__Proteobacteria,c__Deltaproteobacteria,o__Bradymonadales,f__Bradymonadaceae,g__Bradymonas,s__Bradymonas sediminis,	0	0	0	0	0	0	0	0	0	0	0	0	0	0	0	0	0	0	0	0	0	0	0	0	0	0	0	0	0	0	0	0	0	0	0	0	0	0	0	0	0	0	0	0	0	0	0	0
453228	d__Bacteria,p__Proteobacteria,c__Deltaproteobacteria,o__Desulfarculales,f__Desulfarculaceae,g__unclassified Desulfarculaceae	0	0	0	0	0	0	0	0	9	7	7	7	0	0	0	0	0	0	0	0	0	0	0	0	11	7	7	7	0	7	7	7	5	3	3	3	3	3	3	3	0	0	0	0	1	0	0	0
115780	d__Bacteria,p__Proteobacteria,c__Deltaproteobacteria,o__Desulfobacterales,f__Desulfobacteraceae,g__Desulfotignum,	0	0	0	0	0	0	0	0	0	0	0	0	0	0	0	0	0	0	0	0	0	0	0	0	0	0	0	0	0	0	0	0	0	3	3	3	3	3	3	3	0	0	0	0	0	0	0	0
213121	d__Bacteria,p__Proteobacteria,c__Deltaproteobacteria,o__Desulfobacterales,f__Desulfobulbaceae,g__unclassified Desulfobulbaceae	0	0	0	0	0	0	0	0	0	0	0	0	0	0	0	0	0	0	0	0	0	0	0	0	0	0	0	0	0	0	0	0	0	0	0	0	1	0	0	0	0	0	0	0	0	0	0	0
458711	d__Bacteria,p__Proteobacteria,c__Deltaproteobacteria,o__Desulfovibrionales,f__Desulfovibrionaceae,g__Halodesulfovibrio,s__Halodesulfovibrio marinisediminis,	0	0	0	0	0	0	0	0	10	8	8	8	8	0	0	0	0	0	0	0	0	0	0	0	0	0	0	0	0	0	0	0	0	0	0	0	0	0	0	0	0	0	0	0	0	0	0	0
186741	d__Bacteria,p__Proteobacteria,c__Deltaproteobacteria,o__Desulfuromonadales,f__Geobacteraceae,g__Geobacter,s__uncultured Geobacter sp.,	0	0	0	0	0	0	0	0	0	0	0	0	0	0	0	0	0	0	0	0	0	0	0	0	0	0	0	0	0	0	0	0	0	0	0	0	0	0	0	0	0	0	0	0	0	0	0	0
39	d__Bacteria,p__Proteobacteria,c__Deltaproteobacteria,o__Myxococcales,f__Archangiaceae,g__unclassified Archangiaceae	0	0	0	0	0	1	1	0	10	7	7	7	7	0	0	0	0	0	0	0	0	0	0	0	0	0	0	0	0	0	0	0	0	0	0	0	0	0	0	0	0	0	0	0	0	0	0	0
373538	d__Bacteria,p__Proteobacteria,c__Deltaproteobacteria,o__Myxococcales,f__Kofleriaceae,g__Haliangium,s__uncultured Haliangium sp.,	0	0	0	0	0	0	0	0	19	15	15	15	15	15	15	15	0	0	0	0	0	0	0	0	0	7	7	7	7	7	7	7	0	0	0	0	0	0	0	0	0	0	0	0	0	0	0	0
83461	d__Bacteria,p__Proteobacteria,c__Deltaproteobacteria,o__Myxococcales,f__Myxococcaceae,g__Corallococcus,	0	0	0	0	0	0	0	0	0	0	0	0	0	0	0	0	0	0	0	0	0	0	0	0	0	0	0	0	0	0	0	0	6	0	0	0	1	0	0	0	0	0	0	0	0	0	0	0
442868	d__Bacteria,p__Proteobacteria,c__Deltaproteobacteria,o__Myxococcales,f__Nannocystaceae,g__Pseudenhygromyxa,s__Pseudenhygromyxa salsuginis,	0	0	0	0	0	0	0	0	0	0	0	0	0	0	0	0	0	0	0	0	0	0	0	0	0	0	0	0	0	0	0	0	0	0	0	0	1	0	0	0	0	0	0	0	0	0	0	0
1882917	d__Bacteria,p__Proteobacteria,c__Deltaproteobacteria,o__Myxococcales,f__Polyangiaceae,g__Pajaroellobacter,	0	9	9	9	4	0	0	0	34	28	28	28	26	27	27	27	0	1	1	1	0	1	1	1	22	14	14	14	11	13	13	13	0	0	0	0	0	0	0	0	0	0	0	0	0	0	0	0
1055686	d__Bacteria,p__Proteobacteria,c__Deltaproteobacteria,o__Myxococcales,f__Sandaracinaceae,g__unclassified Sandaracinaceae	0	0	0	0	0	0	0	0	0	0	0	0	0	0	0	0	0	0	0	0	0	0	0	0	0	0	0	0	0	0	0	0	9	0	0	0	1	0	0	0	0	0	0	0	0	0	0	0
253830	d__Bacteria,p__Proteobacteria,c__Deltaproteobacteria,o__Myxococcales,f__unclassified Myxococcales,g__unclassified Myxococcales,s__uncultured Myxococcales bacterium,	0	0	0	0	3	1	1	0	32	11	11	11	11	13	13	13	0	0	0	0	0	0	0	0	53	45	45	45	34	44	44	44	6	0	0	0	1	0	0	0	0	0	0	0	0	0	0	0
581185	d__Bacteria,p__Proteobacteria,c__Deltaproteobacteria,o__Myxococcales,f__unclassified Myxococcales,g__unclassified Myxococcales,s__uncultured Sorangiineae bacterium,	0	0	0	0	0	0	0	0	0	0	0	0	0	0	0	0	0	0	0	0	0	0	0	0	0	0	0	0	0	0	0	0	0	0	0	0	0	0	0	0	0	0	0	0	0	0	0	0
452825	d__Bacteria,p__Proteobacteria,c__Deltaproteobacteria,o__Syntrophobacterales,f__Syntrophaceae,g__Desulfobacca,s__uncultured Desulfobacca sp.,	0	0	0	0	0	0	0	0	0	0	0	0	0	0	0	0	0	0	0	0	0	0	0	0	0	0	0	0	0	0	0	0	0	0	0	0	0	0	0	0	4	2	2	2	0	0	0	0
169962	d__Bacteria,p__Proteobacteria,c__Deltaproteobacteria,o__Syntrophobacterales,f__Syntrophaceae,g__Desulfomonile,s__uncultured Desulfomonile sp.,	0	0	0	0	0	0	0	0	0	0	0	0	0	0	0	0	0	0	0	0	0	0	0	0	0	0	0	0	0	0	0	0	0	0	0	0	0	0	0	0	0	0	0	0	1	0	0	0
228671	d__Bacteria,p__Proteobacteria,c__Deltaproteobacteria,o__Syntrophobacterales,f__Syntrophaceae,g__Syntrophus,s__uncultured Syntrophus sp.,	0	0	0	0	0	0	0	0	0	0	0	0	0	0	0	0	0	0	0	0	0	0	0	0	0	0	0	0	0	0	0	0	0	0	0	0	0	0	0	0	0	0	0	0	0	0	0	0
293303	d__Bacteria,p__Proteobacteria,c__Deltaproteobacteria,o__Syntrophobacterales,f__Syntrophaceae,g__unclassified Syntrophaceae,s__uncultured Syntrophaceae bacterium,	0	0	0	0	0	0	0	0	0	0	0	0	0	0	0	0	0	0	0	0	0	0	0	0	0	0	0	0	0	0	0	0	0	0	0	0	0	0	0	0	0	0	0	0	1	0	0	0
213465	d__Bacteria,p__Proteobacteria,c__Deltaproteobacteria,o__Syntrophobacterales,f__Syntrophobacteraceae,g__unclassified Syntrophobacteraceae	0	0	0	0	0	0	0	0	0	0	0	0	0	0	0	0	0	0	0	0	0	0	0	0	0	0	0	0	0	0	0	0	0	0	0	0	0	0	0	0	0	0	0	0	0	0	0	0
34034	d__Bacteria,p__Proteobacteria,c__Deltaproteobacteria,o__unclassified Deltaproteobacteria,f__unclassified Deltaproteobacteria,g__unclassified Deltaproteobacteria,s__uncultured delta proteobacterium,	56	16	17	17	11	0	0	0	30	21	21	21	21	21	21	21	0	0	0	0	0	0	0	0	98	45	45	45	28	45	45	45	14	5	5	5	5	5	5	5	14	6	6	6	3	1	1	1
57665	d__Bacteria,p__Proteobacteria,c__Epsilonproteobacteria,o__Campylobacterales,f__Campylobacteraceae,g__Sulfurospirillum,	0	0	0	0	0	0	0	0	0	0	0	0	0	0	0	0	0	0	0	0	0	0	0	0	0	0	0	0	0	0	0	0	0	0	0	0	0	0	0	0	0	0	0	0	0	0	0	0
209	d__Bacteria,p__Proteobacteria,c__Epsilonproteobacteria,o__Campylobacterales,f__Helicobacteraceae,g__Helicobacter,	0	0	0	0	0	0	0	0	0	0	0	0	0	0	0	0	0	0	0	0	0	0	0	0	0	0	0	0	0	0	0	0	0	0	0	0	1	0	0	0	0	0	0	0	0	0	0	0
1249480	d__Bacteria,p__Proteobacteria,c__Epsilonproteobacteria,o__Campylobacterales,f__Helicobacteraceae,g__Sulfuricurvum,s__Candidatus Sulfuricurvum sp. RIFRC-1,	0	0	0	0	0	0	0	0	0	0	0	0	0	0	0	0	0	0	0	0	0	0	0	0	0	0	0	0	0	0	0	0	0	0	0	0	0	0	0	0	5	0	0	0	0	0	0	0
148813	d__Bacteria,p__Proteobacteria,c__Epsilonproteobacteria,o__Campylobacterales,f__Helicobacteraceae,g__Sulfuricurvum,s__Sulfuricurvum kujiense,	0	0	0	0	0	1	1	0	0	0	0	0	0	0	0	0	0	0	0	0	0	0	0	0	0	0	0	0	0	0	0	0	0	0	0	0	0	0	0	0	0	0	0	0	0	0	0	0
291845	d__Bacteria,p__Proteobacteria,c__Epsilonproteobacteria,o__Campylobacterales,f__Helicobacteraceae,g__Sulfurimonas,s__uncultured Sulfurimonas sp.,	0	0	0	0	0	0	0	0	0	0	0	0	0	0	0	0	0	0	0	0	0	0	0	0	0	0	0	0	0	0	0	0	0	0	0	0	0	0	0	0	4	0	0	0	0	0	0	0
1126672	d__Bacteria,p__Proteobacteria,c__Gammaproteobacteria,o__Acidiferrobacterales,f__Acidiferrobacteraceae,g__Acidiferrobacter,s__uncultured Acidiferrobacter sp.,	0	0	0	0	0	0	0	0	0	0	0	0	0	0	0	0	0	0	0	0	0	0	0	0	0	0	0	0	0	0	0	0	0	0	0	0	0	0	0	0	0	0	0	0	0	0	0	0
1675686	d__Bacteria,p__Proteobacteria,c__Gammaproteobacteria,o__Acidiferrobacterales,f__Acidiferrobacteraceae,g__Sulfurifustis,s__Sulfurifustis variabilis,	0	0	0	0	0	0	0	0	0	0	0	0	0	0	0	0	0	0	0	0	0	0	0	0	0	0	0	0	0	0	0	0	0	0	0	0	0	0	0	0	3	0	0	0	1	1	1	0
642	d__Bacteria,p__Proteobacteria,c__Gammaproteobacteria,o__Aeromonadales,f__Aeromonadaceae,g__Aeromonas,	0	0	0	0	0	0	0	0	0	0	0	0	0	0	0	0	0	0	0	0	0	0	0	0	0	0	0	0	0	0	0	0	0	0	0	0	0	0	0	0	0	0	0	0	0	0	0	0
83889	d__Bacteria,p__Proteobacteria,c__Gammaproteobacteria,o__Alteromonadales,f__Alteromonadaceae,g__Marinobacter,	0	0	0	0	0	0	0	0	0	0	0	0	0	0	0	0	0	0	0	0	0	0	0	0	0	0	0	0	0	0	0	0	0	2	2	2	2	2	2	2	0	0	0	0	0	0	0	0
22	d__Bacteria,p__Proteobacteria,c__Gammaproteobacteria,o__Alteromonadales,f__Shewanellaceae,g__Shewanella,	0	0	0	0	0	0	0	0	0	0	0	0	0	0	0	0	0	0	0	0	0	0	0	0	0	0	0	0	0	0	0	0	0	0	0	0	0	0	0	0	0	0	0	0	0	0	0	0
1617891	d__Bacteria,p__Proteobacteria,c__Gammaproteobacteria,o__Arenicellales,f__Arenicellaceae,g__unclassified Arenicellaceae	0	0	0	0	0	1	1	1	0	0	0	0	0	0	0	0	0	0	0	0	0	0	0	0	0	0	0	0	0	0	0	0	0	0	0	0	0	0	0	0	0	0	0	0	0	0	0	0
155077	d__Bacteria,p__Proteobacteria,c__Gammaproteobacteria,o__Cellvibrionales,f__Cellvibrionaceae,g__Cellvibrio,s__Cellvibrio japonicus,	0	0	0	0	0	0	0	0	0	0	0	0	0	0	0	0	0	0	0	0	0	0	0	0	0	0	0	0	0	0	0	0	0	0	0	0	0	0	0	0	0	0	0	0	0	0	0	0
1706372	d__Bacteria,p__Proteobacteria,c__Gammaproteobacteria,o__Cellvibrionales,f__Halieaceae,g__unclassified Halieaceae	0	0	0	0	0	0	0	0	0	0	0	0	0	0	0	0	0	0	0	0	0	0	0	0	0	0	0	0	0	0	0	0	0	0	0	0	0	0	0	0	0	0	0	0	0	0	0	0
745004	d__Bacteria,p__Proteobacteria,c__Gammaproteobacteria,o__Cellvibrionales,f__Porticoccaceae,g__unclassified Porticoccaceae	0	0	0	0	0	0	0	0	15	11	11	11	11	12	12	12	0	0	0	0	0	0	0	0	0	0	0	0	0	0	0	0	0	0	0	0	0	0	0	0	0	0	0	0	0	0	0	0
85074	d__Bacteria,p__Proteobacteria,c__Gammaproteobacteria,o__Chromatiales,f__Chromatiaceae,g__Halochromatium,	0	0	0	0	0	0	0	0	0	0	0	0	0	0	0	0	0	0	0	0	0	0	0	0	0	0	0	0	0	0	0	0	0	0	0	0	0	0	0	0	0	0	0	0	1	0	0	0
53452	d__Bacteria,p__Proteobacteria,c__Gammaproteobacteria,o__Chromatiales,f__Chromatiaceae,g__Lamprocystis,	0	0	0	0	0	0	0	0	0	0	0	0	0	0	0	0	0	0	0	0	0	0	0	0	0	0	0	0	0	0	0	0	0	0	0	0	0	0	0	0	0	0	0	0	0	0	0	0
160660	d__Bacteria,p__Proteobacteria,c__Gammaproteobacteria,o__Chromatiales,f__Ectothiorhodospiraceae,g__Acidihalobacter,s__Acidihalobacter prosperus,	0	21	20	20	12	0	0	1	10	0	0	0	0	0	0	0	3	2	2	2	0	2	2	2	35	25	25	25	20	25	25	25	16	4	4	4	3	6	6	6	0	0	0	0	0	0	0	0
1335746	d__Bacteria,p__Proteobacteria,c__Gammaproteobacteria,o__Chromatiales,f__Ectothiorhodospiraceae,g__Spiribacter,s__Spiribacter salinus,	0	0	0	0	0	0	0	0	0	0	0	0	0	0	0	0	0	0	0	0	0	0	0	0	0	0	0	0	0	0	0	0	6	0	0	0	1	0	0	0	0	0	0	0	0	0	0	0
186931	d__Bacteria,p__Proteobacteria,c__Gammaproteobacteria,o__Chromatiales,f__Ectothiorhodospiraceae,g__Thioalkalivibrio,s__Thioalkalivibrio nitratireducens,	0	0	0	0	0	0	0	0	0	0	0	0	0	0	0	0	0	0	0	0	0	0	0	0	0	0	0	0	0	0	0	0	0	0	0	0	0	0	0	0	0	0	0	0	0	0	0	0
2636392	d__Bacteria,p__Proteobacteria,c__Gammaproteobacteria,o__Chromatiales,f__Halothiobacillaceae,g__Halothiobacillus,	0	0	0	0	0	1	1	0	0	0	0	0	0	0	0	0	0	0	0	0	0	0	0	0	0	0	0	0	0	0	0	0	0	0	0	0	0	0	0	0	0	0	0	0	0	0	0	0
138072	d__Bacteria,p__Proteobacteria,c__Gammaproteobacteria,o__Enterobacterales,f__Enterobacteriaceae,g__Candidatus Hamiltonella,s__Candidatus Hamiltonella defensa,	0	12	12	12	9	1	1	1	29	18	18	18	18	18	18	18	0	0	0	0	0	0	0	0	15	12	12	12	10	12	12	12	0	0	0	0	1	0	0	0	3	3	3	3	1	0	0	0
624	d__Bacteria,p__Proteobacteria,c__Gammaproteobacteria,o__Enterobacterales,f__Enterobacteriaceae,g__Shigella,s__Shigella sonnei,	0	0	0	0	0	0	0	0	0	0	0	0	0	0	0	0	0	0	0	0	0	0	0	0	0	0	0	0	0	0	0	0	0	0	0	0	0	0	0	0	0	0	0	0	1	0	0	0
1934947	d__Bacteria,p__Proteobacteria,c__Gammaproteobacteria,o__Immundisolibacterales,f__Immundisolibacteraceae,g__Immundisolibacter,	0	0	0	0	0	0	0	0	0	0	0	0	0	0	0	0	0	0	0	0	0	0	0	0	0	0	0	0	0	0	0	0	0	0	0	0	0	0	0	0	0	0	0	0	0	0	0	0
776	d__Bacteria,p__Proteobacteria,c__Gammaproteobacteria,o__Legionellales,f__Coxiellaceae,g__Coxiella,	0	0	0	0	0	0	0	0	0	0	0	0	0	0	0	0	0	0	0	0	0	0	0	0	0	0	0	0	0	0	0	0	0	0	0	0	0	0	0	0	0	0	0	0	0	0	0	0
59195	d__Bacteria,p__Proteobacteria,c__Gammaproteobacteria,o__Legionellales,f__Coxiellaceae,g__Rickettsiella,	0	0	0	0	0	0	0	0	0	0	0	0	0	0	0	0	0	0	0	0	0	0	0	0	0	0	0	0	0	0	0	0	0	0	0	0	1	0	0	0	0	0	0	0	0	0	0	0
446	d__Bacteria,p__Proteobacteria,c__Gammaproteobacteria,o__Legionellales,f__Legionellaceae,g__Legionella,s__Legionella pneumophila,	0	0	0	0	0	1	1	1	0	0	0	0	0	0	0	0	0	0	0	0	0	0	0	0	0	0	0	0	0	0	0	0	0	0	0	0	0	0	0	0	0	0	0	0	0	0	0	0
351057	d__Bacteria,p__Proteobacteria,c__Gammaproteobacteria,o__Legionellales,f__unclassified Legionellales,g__unclassified Legionellales,s__uncultured Legionellales bacterium,	0	0	0	0	0	0	0	0	0	0	0	0	0	0	0	0	0	0	0	0	0	0	0	0	0	0	0	0	0	0	0	0	0	0	0	0	0	0	0	0	0	0	0	0	0	0	0	0
429	d__Bacteria,p__Proteobacteria,c__Gammaproteobacteria,o__Methylococcales,f__Methylococcaceae,g__Methylobacter,	0	0	0	0	0	0	0	0	0	0	0	0	0	0	0	0	0	0	0	0	0	0	0	0	0	0	0	0	0	0	0	0	0	0	0	0	0	0	0	0	0	0	0	0	0	0	0	0
414	d__Bacteria,p__Proteobacteria,c__Gammaproteobacteria,o__Methylococcales,f__Methylococcaceae,g__Methylococcus,s__Methylococcus capsulatus,	0	0	0	0	0	0	0	0	0	0	0	0	0	0	0	0	0	0	0	0	0	0	0	0	0	0	0	0	0	0	0	0	0	0	0	0	0	0	0	0	0	0	0	0	0	0	0	0
863253	d__Bacteria,p__Proteobacteria,c__Gammaproteobacteria,o__Oceanospirillales,f__Alcanivoracaceae,g__Marinicella,	0	0	0	0	0	0	0	0	0	0	0	0	0	0	0	0	0	0	0	0	0	0	0	0	0	0	0	0	0	0	0	0	0	0	0	0	0	0	0	0	0	0	0	0	0	0	0	0
2745	d__Bacteria,p__Proteobacteria,c__Gammaproteobacteria,o__Oceanospirillales,f__Halomonadaceae,g__Halomonas	0	0	0	0	0	0	0	0	0	0	0	0	0	0	0	0	0	0	0	0	0	0	0	0	0	0	0	0	0	0	0	0	0	0	0	0	0	0	0	0	0	0	0	0	0	0	0	0
196814	d__Bacteria,p__Proteobacteria,c__Gammaproteobacteria,o__Oceanospirillales,f__Oceanospirillaceae,g__Marinomonas,	0	0	0	0	0	0	0	0	0	0	0	0	0	0	0	0	0	0	0	0	0	0	0	0	0	0	0	0	0	0	0	0	0	0	0	0	1	0	0	0	0	0	0	0	0	0	0	0
267849	d__Bacteria,p__Proteobacteria,c__Gammaproteobacteria,o__Oceanospirillales,f__Oceanospirillaceae,g__Nitrincola,	0	0	0	0	0	0	0	0	0	0	0	0	0	0	0	0	0	0	0	0	0	0	0	0	0	0	0	0	0	0	0	0	0	0	0	0	1	0	0	0	0	0	0	0	0	0	0	0
255527	d__Bacteria,p__Proteobacteria,c__Gammaproteobacteria,o__Oceanospirillales,f__Saccharospirillaceae,g__unclassified Saccharospirillaceae	0	0	0	0	0	0	0	0	0	0	0	0	0	0	0	0	0	0	0	0	0	0	0	0	0	0	0	0	0	0	0	0	8	2	2	2	2	4	4	4	0	0	0	0	0	0	0	0
470	d__Bacteria,p__Proteobacteria,c__Gammaproteobacteria,o__Pseudomonadales,f__Moraxellaceae,g__Acinetobacter,s__Acinetobacter baumannii,	0	0	0	0	0	0	0	0	0	0	0	0	0	0	0	0	0	0	0	0	0	0	0	0	0	0	0	0	0	0	0	0	0	0	0	0	0	0	0	0	0	0	0	0	0	0	0	0
28090	d__Bacteria,p__Proteobacteria,c__Gammaproteobacteria,o__Pseudomonadales,f__Moraxellaceae,g__Acinetobacter,s__Acinetobacter lwoffii,	0	0	0	0	0	0	0	0	0	0	0	0	0	0	0	0	0	0	0	0	0	0	0	0	0	0	0	0	0	0	0	0	0	0	0	0	0	0	0	0	0	0	0	0	0	0	0	0
447680	d__Bacteria,p__Proteobacteria,c__Gammaproteobacteria,o__Pseudomonadales,f__Moraxellaceae,g__Acinetobacter,s__Acinetobacter sp. HB-1,	0	0	0	0	0	0	0	0	0	0	0	0	0	0	0	0	0	0	0	0	0	0	0	0	0	0	0	0	0	0	0	0	0	0	0	0	0	0	0	0	0	0	0	0	0	0	0	0
1717889	d__Bacteria,p__Proteobacteria,c__Gammaproteobacteria,o__Pseudomonadales,f__Moraxellaceae,g__Acinetobacter,s__Acinetobacter sp. mixed culture X20-33,	0	0	0	0	0	0	0	0	0	0	0	0	0	0	0	0	0	0	0	0	0	0	0	0	0	0	0	0	0	0	0	0	0	0	0	0	0	0	0	0	0	0	0	0	0	0	0	0
165433	d__Bacteria,p__Proteobacteria,c__Gammaproteobacteria,o__Pseudomonadales,f__Moraxellaceae,g__Acinetobacter,s__uncultured Acinetobacter sp.,	0	0	0	0	0	0	0	0	0	0	0	0	0	0	0	0	0	0	0	0	0	0	0	0	0	0	0	0	0	0	0	0	0	0	0	0	0	0	0	0	0	0	0	0	0	0	0	0
197183	d__Bacteria,p__Proteobacteria,c__Gammaproteobacteria,o__Pseudomonadales,f__Moraxellaceae,g__Alkanindiges,s__Alkanindiges illinoisensis,	0	0	0	0	0	0	0	0	0	0	0	0	0	0	0	0	0	0	0	0	0	0	0	0	0	0	0	0	0	0	0	0	0	0	0	0	0	0	0	0	0	0	0	0	0	0	0	0
326292	d__Bacteria,p__Proteobacteria,c__Gammaproteobacteria,o__Pseudomonadales,f__Moraxellaceae,g__Alkanindiges,s__uncultured Alkanindiges sp.,	0	0	0	0	0	0	0	0	0	0	0	0	0	0	0	0	0	0	0	0	0	0	0	0	0	0	0	0	0	0	0	0	0	0	0	0	0	0	0	0	0	0	0	0	0	0	0	0
1341550	d__Bacteria,p__Proteobacteria,c__Gammaproteobacteria,o__Pseudomonadales,f__Moraxellaceae,g__Cavicella,s__Cavicella subterranea,	0	0	0	0	0	0	0	0	0	0	0	0	0	0	0	0	0	0	0	0	0	0	0	0	0	0	0	0	0	0	0	0	0	0	0	0	0	0	0	0	0	0	0	0	0	0	0	0
1268272	d__Bacteria,p__Proteobacteria,c__Gammaproteobacteria,o__Pseudomonadales,f__Moraxellaceae,g__Paraperlucidibaca,	0	0	0	0	0	0	0	0	0	0	0	0	0	0	0	0	0	0	0	0	0	0	0	0	0	0	0	0	0	0	0	0	0	0	0	0	0	0	0	0	0	0	0	0	0	0	0	0
392589	d__Bacteria,p__Proteobacteria,c__Gammaproteobacteria,o__Pseudomonadales,f__Moraxellaceae,g__Perlucidibaca,s__Perlucidibaca piscinae,	0	0	0	0	0	0	0	0	0	0	0	0	0	0	0	0	0	0	0	0	0	0	0	0	0	0	0	0	0	0	0	0	0	0	0	0	0	0	0	0	0	0	0	0	0	0	0	0
1341520	d__Bacteria,p__Proteobacteria,c__Gammaproteobacteria,o__Pseudomonadales,f__Moraxellaceae,g__Perlucidibaca,s__Perlucidibaca sp. W2.10-39,	0	0	0	0	0	0	0	0	0	0	0	0	0	0	0	0	0	0	0	0	0	0	0	0	0	0	0	0	0	0	0	0	0	0	0	0	0	0	0	0	0	0	0	0	0	0	0	0
287	d__Bacteria,p__Proteobacteria,c__Gammaproteobacteria,o__Pseudomonadales,f__Pseudomonadaceae,g__Pseudomonas,s__Pseudomonas aeruginosa,	0	0	0	0	0	0	0	0	0	0	0	0	0	0	0	0	0	0	0	0	0	0	0	0	0	0	0	0	0	0	0	0	0	0	0	0	0	0	0	0	0	0	0	0	0	0	0	0
294	d__Bacteria,p__Proteobacteria,c__Gammaproteobacteria,o__Pseudomonadales,f__Pseudomonadaceae,g__Pseudomonas,s__Pseudomonas fluorescens,	0	0	0	0	0	0	0	0	0	0	0	0	0	0	0	0	0	0	0	0	0	0	0	0	0	0	0	0	0	0	0	0	0	0	0	0	0	0	0	0	0	0	0	0	0	0	0	0
742030	d__Bacteria,p__Proteobacteria,c__Gammaproteobacteria,o__Salinisphaerales,f__unclassified Salinisphaerales,g__unclassified Salinisphaerales	0	0	0	0	3	2	2	1	13	8	8	8	8	0	0	0	0	0	0	0	0	0	0	0	22	18	18	18	16	17	17	17	0	0	0	0	0	0	0	0	0	0	0	0	0	0	0	0
657445	d__Bacteria,p__Proteobacteria,c__Gammaproteobacteria,o__Thiotrichales,f__Francisellaceae,g__Francisella,s__Francisella noatunensis,	0	0	0	0	0	0	0	0	25	20	20	20	20	19	19	19	0	0	0	0	0	0	0	0	18	13	13	13	13	13	13	13	7	3	3	3	3	3	3	3	0	0	0	0	1	0	0	0
223185	d__Bacteria,p__Proteobacteria,c__Gammaproteobacteria,o__Thiotrichales,f__Thiotrichaceae,g__Thiothrix,s__uncultured Thiothrix sp.,	0	0	0	0	0	0	0	0	0	0	0	0	0	0	0	0	0	0	0	0	0	0	0	0	0	0	0	0	0	0	0	0	0	0	0	0	0	0	0	0	0	0	0	0	0	0	0	0
1391545	d__Bacteria,p__Proteobacteria,c__Gammaproteobacteria,o__unclassified Gammaproteobacteria,f__unclassified Gammaproteobacteria,g__unclassified Gammaproteobacteria,s__gamma proteobacterium WY8,	0	0	0	0	0	0	0	0	0	0	0	0	0	0	0	0	0	0	0	0	0	0	0	0	0	0	0	0	0	0	0	0	0	0	0	0	0	0	0	0	0	0	0	0	0	0	0	0
86473	d__Bacteria,p__Proteobacteria,c__Gammaproteobacteria,o__unclassified Gammaproteobacteria,f__unclassified Gammaproteobacteria,g__unclassified Gammaproteobacteria,s__uncultured gamma proteobacterium,	166	60	59	59	34	2	2	1	29	22	22	22	22	22	22	22	0	0	0	0	0	0	0	0	68	52	52	52	44	51	51	51	14	3	3	3	3	3	3	3	5	4	4	4	1	0	0	0
666	d__Bacteria,p__Proteobacteria,c__Gammaproteobacteria,o__Vibrionales,f__Vibrionaceae,g__Vibrio,s__Vibrio cholerae,	0	0	0	0	0	0	0	0	0	0	0	0	0	0	0	0	0	0	0	0	0	0	0	0	0	0	0	0	0	0	0	0	0	0	0	0	0	0	0	0	0	0	0	0	0	0	0	0
323413	d__Bacteria,p__Proteobacteria,c__Gammaproteobacteria,o__Xanthomonadales,f__Rhodanobacteraceae,g__Dokdonella,	0	0	0	0	0	0	0	0	0	0	0	0	0	0	0	0	0	0	0	0	0	0	0	0	0	0	0	0	0	0	0	0	0	0	0	0	0	0	0	0	0	0	0	0	0	0	0	0
490567	d__Bacteria,p__Proteobacteria,c__Gammaproteobacteria,o__Xanthomonadales,f__Xanthomonadaceae,g__Arenimonas,	0	0	0	0	0	0	0	0	0	0	0	0	0	0	0	0	0	0	0	0	0	0	0	0	0	0	0	0	0	0	0	0	0	0	0	0	0	0	0	0	0	0	0	0	0	0	0	0
83614	d__Bacteria,p__Proteobacteria,c__Gammaproteobacteria,o__Xanthomonadales,f__Xanthomonadaceae,g__Luteimonas,	0	0	0	0	4	0	0	0	0	0	0	0	0	0	0	0	0	0	0	0	0	0	0	0	0	0	0	0	0	0	0	0	0	0	0	0	0	0	0	0	0	0	0	0	0	0	0	0
68	d__Bacteria,p__Proteobacteria,c__Gammaproteobacteria,o__Xanthomonadales,f__Xanthomonadaceae,g__Lysobacter,	0	0	0	0	0	0	0	0	0	0	0	0	0	0	0	0	0	0	0	0	0	0	0	0	0	0	0	0	0	0	0	0	0	0	0	0	0	0	0	0	0	0	0	0	0	0	0	0
141948	d__Bacteria,p__Proteobacteria,c__Gammaproteobacteria,o__Xanthomonadales,f__Xanthomonadaceae,g__Thermomonas,	0	0	0	0	0	0	0	0	0	0	0	0	0	0	0	0	0	0	0	0	0	0	0	0	0	0	0	0	0	0	0	0	0	0	0	0	0	0	0	0	0	0	0	0	0	0	0	0
211441	d__Bacteria,p__Proteobacteria,c__Gammaproteobacteria,o__Xanthomonadales,f__Xanthomonadaceae,g__unclassified Xanthomonadaceae,s__uncultured Xanthomonadaceae bacterium,	0	0	0	0	0	0	0	0	0	0	0	0	0	0	0	0	0	0	0	0	0	0	0	0	0	0	0	0	0	0	0	0	0	0	0	0	0	0	0	0	0	0	0	0	0	0	0	0
339	d__Bacteria,p__Proteobacteria,c__Gammaproteobacteria,o__Xanthomonadales,f__Xanthomonadaceae,g__Xanthomonas,s__Xanthomonas campestris,	0	0	0	0	0	0	0	0	0	0	0	0	0	0	0	0	0	0	0	0	0	0	0	0	0	0	0	0	0	0	0	0	0	0	0	0	0	0	0	0	0	0	0	0	0	0	0	0
1985254	d__Bacteria,p__Proteobacteria,c__Gammaproteobacteria,o__Xanthomonadales,f__Xanthomonadaceae,g__Xanthomonas,s__Xanthomonas phaseoli,	0	0	0	0	0	0	0	0	0	0	0	0	0	0	0	0	0	0	0	0	0	0	0	0	0	0	0	0	0	0	0	0	0	0	0	0	0	0	0	0	0	0	0	0	0	0	0	0
343	d__Bacteria,p__Proteobacteria,c__Gammaproteobacteria,o__Xanthomonadales,f__Xanthomonadaceae,g__Xanthomonas,s__Xanthomonas translucens,	0	0	0	0	0	0	0	0	0	0	0	0	0	0	0	0	0	0	0	0	0	0	0	0	0	0	0	0	0	0	0	0	0	0	0	0	0	0	0	0	0	0	0	0	0	0	0	0
29510	d__Bacteria,p__Spirochaetes,c__Spirochaetia,o__Leptospirales,f__Leptospiraceae,g__Turneriella,s__Turneriella parva,	0	0	0	0	0	0	0	0	0	0	0	0	0	0	0	0	0	0	0	0	0	0	0	0	0	0	0	0	0	0	0	0	0	0	0	0	0	0	0	0	0	0	0	0	0	0	0	0
2024958	d__Bacteria,p__Spirochaetes,c__Spirochaetia,o__Spirochaetales,f__Spirochaetaceae,g__Alkalispirochaeta,	0	0	0	0	0	0	0	0	0	0	0	0	0	0	0	0	0	0	0	0	0	0	0	0	0	0	0	0	0	0	0	0	0	0	0	0	1	0	0	0	0	0	0	0	0	0	0	0
147	d__Bacteria,p__Spirochaetes,c__Spirochaetia,o__Spirochaetales,f__Spirochaetaceae,g__Spirochaeta,s__Spirochaeta aurantia,	0	0	0	0	0	0	0	0	0	0	0	0	0	0	0	0	0	0	0	0	0	0	0	0	0	0	0	0	5	0	0	0	0	0	0	0	0	0	0	0	0	0	0	0	0	0	0	0
174390	d__Bacteria,p__Spirochaetes,c__Spirochaetia,o__Spirochaetales,f__Spirochaetaceae,g__Spirochaeta,s__uncultured Spirochaeta sp.,	0	0	0	0	0	0	0	0	0	0	0	0	0	0	0	0	0	0	0	0	0	0	0	0	0	0	0	0	0	0	0	0	0	0	0	0	0	0	0	0	0	0	0	0	0	0	0	0
162155	d__Bacteria,p__Spirochaetes,c__Spirochaetia,o__Spirochaetales,f__Spirochaetaceae,g__Treponema,s__uncultured Treponema sp.,	0	0	0	0	0	0	0	0	0	0	0	0	0	0	0	0	0	0	0	0	0	0	0	0	0	0	0	0	0	0	0	0	0	0	0	0	0	0	0	0	0	0	0	0	0	0	0	0
701519	d__Bacteria,p__Tenericutes,c__Mollicutes,o__Acholeplasmatales,f__Acholeplasmataceae,g__Candidatus Phytoplasma,s__'Prunus persica' phytoplasma,	0	0	0	0	3	1	1	1	0	0	0	0	0	0	0	0	0	0	0	0	0	0	0	0	0	0	0	0	0	0	0	0	0	0	0	0	0	0	0	0	0	0	0	0	0	0	0	0
1081084	d__Bacteria,p__Tenericutes,c__Mollicutes,o__Acholeplasmatales,f__Acholeplasmataceae,g__Candidatus Phytoplasma,s__Cockscomb flat stem phytoplasma,	0	0	0	0	0	0	0	0	0	0	0	0	0	0	0	0	0	0	0	0	0	0	0	0	0	0	0	0	0	0	0	0	0	0	0	0	0	0	0	0	0	0	0	0	0	0	0	0
2111	d__Bacteria,p__Tenericutes,c__Mollicutes,o__Mycoplasmatales,f__Mycoplasmataceae,g__Mycoplasma,s__Mycoplasma arthritidis,	0	0	0	0	0	0	0	0	0	0	0	0	0	0	0	0	0	0	0	0	0	0	0	0	0	0	0	0	0	0	0	0	0	0	0	0	0	0	0	0	0	0	0	0	0	0	0	0
142649	d__Bacteria,p__Tenericutes,c__Mollicutes,o__Mycoplasmatales,f__Mycoplasmataceae,g__Mycoplasma,s__Mycoplasma phocicerebrale,	0	0	0	0	0	0	0	0	0	0	0	0	0	0	0	0	0	0	0	0	0	0	0	0	0	0	0	0	0	0	0	0	0	0	0	0	0	0	0	0	0	0	0	0	0	0	0	0
128127	d__Bacteria,p__unclassified bacterium,c__unclassified bacterium,o__unclassified bacterium,f__unclassified bacterium,g__unclassified bacterium,s__uncultured bacterium SHA-114,	0	0	0	0	0	0	0	0	0	0	0	0	0	0	0	0	0	0	0	0	0	0	0	0	0	0	0	0	0	0	0	0	0	0	0	0	0	0	0	0	0	0	0	0	1	0	0	0
149992	d__Bacteria,p__unclassified bacterium,c__unclassified bacterium,o__unclassified bacterium,f__unclassified bacterium,g__unclassified bacterium,s__uncultured bacterium UASB_TL20,	0	0	0	0	0	0	0	0	0	0	0	0	0	0	0	0	0	0	0	0	0	0	0	0	0	0	0	0	0	0	0	0	0	0	0	0	0	0	0	0	0	0	0	0	0	0	0	0
77133	d__Bacteria,p__unclassified bacterium,c__unclassified bacterium,o__unclassified bacterium,f__unclassified bacterium,g__unclassified bacterium,s__uncultured bacterium,	292	153	150	150	64	2	2	0	444	321	321	321	319	323	323	323	5	3	3	3	2	3	3	3	483	326	323	323	230	321	321	321	41	15	15	15	8	15	15	15	7	6	6	6	1	0	0	0
56765	d__Bacteria,p__unclassified bacterium,c__unclassified bacterium,o__unclassified bacterium,f__unclassified bacterium,g__unclassified bacterium,s__uncultured marine bacterium,	0	0	0	0	0	0	0	0	0	0	0	0	0	0	0	0	0	0	0	0	0	0	0	0	0	0	0	0	0	0	0	0	5	0	0	0	0	0	0	0	0	0	0	0	0	0	0	0
1648490	d__Bacteria,p__Verrucomicrobia,c__Verrucomicrobiae,o__Verrucomicrobiales,f__Rubritaleaceae,g__unclassified Rubritaleaceae	0	0	0	0	0	0	0	0	0	0	0	0	0	0	0	0	0	0	0	0	0	0	0	0	11	7	7	7	5	7	7	7	0	3	3	3	3	3	3	3	0	0	0	0	0	0	0	0
1032527	d__Bacteria,p__Verrucomicrobia,c__Verrucomicrobiae,o__Verrucomicrobiales,f__Verrucomicrobia subdivision 3,g__Pedosphaera,s__Pedosphaera parvula,	0	0	0	0	0	0	0	0	0	0	0	0	0	0	0	0	0	0	0	0	0	0	0	0	0	0	0	0	0	0	0	0	0	0	0	0	0	0	0	0	0	0	0	0	0	0	0	0
320773	d__Bacteria,p__Verrucomicrobia,c__Verrucomicrobiae,o__Verrucomicrobiales,f__Verrucomicrobia subdivision 3,g__unclassified Verrucomicrobia subdivision 3,s__bacterium Ellin516,	0	0	0	0	0	0	0	0	0	0	0	0	0	0	0	0	0	0	0	0	0	0	0	0	0	0	0	0	0	0	0	0	7	0	0	0	1	0	0	0	0	0	0	0	0	0	0	0
257465	d__Bacteria,p__Verrucomicrobia,c__Verrucomicrobiae,o__Verrucomicrobiales,f__Verrucomicrobia subdivision 3,g__unclassified Verrucomicrobia subdivision 3,s__uncultured Verrucomicrobia subdivision 3 bacterium,	0	0	0	0	0	0	0	0	11	0	0	0	0	0	0	0	0	0	0	0	0	0	0	0	10	0	0	0	5	0	0	0	0	0	0	0	0	0	0	0	0	0	0	0	0	0	0	0
257470	d__Bacteria,p__Verrucomicrobia,c__Verrucomicrobiae,o__Verrucomicrobiales,f__Verrucomicrobiaceae,g__unclassified Verrucomicrobiaceae,s__uncultured Verrucomicrobiaceae bacterium,	0	0	0	0	5	0	0	0	0	0	0	0	0	0	0	0	0	0	0	0	0	0	0	0	10	0	0	0	0	0	0	0	0	0	0	0	0	0	0	0	0	0	0	0	0	0	0	0
2736	d__Bacteria,p__Verrucomicrobia,c__Verrucomicrobiae,o__Verrucomicrobiales,f__Verrucomicrobiaceae,g__Verrucomicrobium,s__Verrucomicrobium spinosum,	0	0	0	0	0	0	0	0	0	0	0	0	0	0	0	0	0	0	0	0	0	0	0	0	0	0	0	0	0	0	0	0	0	0	0	0	0	0	0	0	0	0	0	0	0	0	0	0
348149	d__Bacteria_ Calditrichaeota_ Calditrichia_ Calditrichales_ Calditrichaceae_ Caldithrix_ environmental samples	0	0	0	0	0	0	0	1	0	0	0	0	0	0	0	0	0	0	0	0	0	0	0	0	0	0	0	0	0	0	0	0	0	0	0	0	0	0	0	0	0	0	0	0	0	0	0	0
152509	d__Bacteria_ FCB group_ Bacteroidetes/Chlorobi group_ Bacteroidetes_ environmental samples	0	0	0	0	0	0	0	1	0	0	0	0	0	0	0	0	0	0	0	0	0	0	0	0	0	0	0	0	0	0	0	0	0	0	0	0	0	0	0	0	0	0	0	0	0	0	0	0
157176	d__Bacteria_ Nitrospirae_ Nitrospira_ Nitrospirales_ Nitrospiraceae_ Nitrospira_ environmental samples	0	0	0	0	0	0	0	0	0	0	0	0	0	0	0	0	0	0	0	0	0	0	0	0	0	0	0	0	0	0	0	0	0	0	0	0	0	0	0	0	0	0	0	0	0	0	0	1
111830	d__Bacteria_ Proteobacteria_ Alphaproteobacteria_ Rhodospirillales_ Rhodospirillaceae	0	0	0	0	0	0	0	1	0	0	0	0	0	0	0	0	0	0	0	0	0	0	0	0	0	0	0	0	0	0	0	0	0	0	0	0	0	0	0	0	0	0	0	0	0	0	0	0
1852776	d__Bacteria_ Proteobacteria_ Gammaproteobacteria_ Pseudomonadales_ Perlucidibacaceae_ Perlucidibaca	0	0	0	0	0	0	0	0	0	0	0	0	0	0	0	0	0	0	0	0	0	0	0	0	0	0	0	0	0	0	0	0	0	0	0	0	0	0	0	0	0	0	0	0	0	0	0	0
135616	d__Bacteria_ Proteobacteria_ Gammaproteobacteria_ Thiotrichales	0	0	0	0	0	0	0	0	0	0	0	0	0	0	0	0	0	0	0	0	0	0	0	0	0	0	0	0	0	0	0	0	0	0	0	0	1	0	0	0	0	0	0	0	0	0	0	0
413334	d__Bacteria_ Proteobacteria_ Oligoflexia_ Bacteriovoracales_ Bacteriovoracaceae_ Bacteriovorax_ unclassified Bacteriovorax	0	0	0	0	0	0	0	0	0	0	0	0	0	0	0	0	0	0	0	0	0	0	0	0	0	0	0	0	0	0	0	0	0	0	0	0	0	0	0	0	0	0	0	0	0	0	0	0
239744	d__Bacteria_ Proteobacteria_ Oligoflexia_ Bdellovibrionales_ Bdellovibrionaceae_ Bdellovibrio_ environmental samples	0	0	0	0	0	0	0	0	0	0	0	0	0	0	0	0	0	0	0	0	0	0	0	0	0	0	0	0	0	0	0	0	0	0	0	0	0	0	0	0	0	0	0	0	0	0	0	0
68942	d__Bacteria_ PVC group_ Verrucomicrobia_ Verrucomicrobiae_ Verrucomicrobiales_ Verrucomicrobia subdivision 3_ environmental samples	0	0	0	0	0	0	0	1	0	0	0	0	0	0	0	0	0	0	0	0	0	0	0	0	0	0	0	0	0	0	0	0	0	0	0	0	0	0	0	0	0	0	0	0	0	0	0	0
2037	d__Bacteria_ Terrabacteria group_ Actinobacteria_ Actinomycetia	0	0	0	0	0	0	0	0	0	0	0	0	0	0	0	0	0	0	0	0	0	0	0	0	0	0	0	0	0	0	0	0	0	0	0	0	0	0	0	0	0	0	0	0	0	0	0	0
2623841	d__Bacteria_ Terrabacteria group_ Actinobacteria_ Actinomycetia_ Micrococcales_ Dermabacteraceae_ Brachybacterium	0	0	0	0	0	0	0	0	0	0	0	0	0	0	0	0	0	0	0	0	0	0	0	0	0	0	0	0	0	0	0	0	0	0	0	0	0	0	0	0	0	0	0	0	0	0	0	0
1673726	d__Bacteria_ Terrabacteria group_ Firmicutes_ Clostridia_ Eubacteriales_ unclassified Eubacteriales	0	0	0	0	0	0	0	0	0	0	0	0	0	0	0	0	0	0	0	0	0	0	0	0	0	0	0	0	0	0	0	0	0	0	0	0	0	0	0	0	0	0	0	0	0	0	0	0
1042321	d__Bacteria_ Terrabacteria group_ Tenericutes_ Mollicutes_ Mycoplasmatales_ Mycoplasmataceae_ Ureaplasma	0	0	0	0	0	0	0	0	0	0	0	0	0	0	0	0	0	0	0	0	0	0	0	0	0	0	0	0	0	0	0	0	0	0	0	0	0	0	0	0	0	0	0	0	0	0	0	0
44578	d__Eukaryota,k__Metazoa,p__Rotifera,c__Bdelloidea	0	0	0	0	0	0	0	0	0	0	0	0	0	0	0	0	0	0	0	0	0	0	0	0	0	0	0	0	0	0	0	0	0	0	0	0	0	0	0	0	0	0	0	0	0	0	0	0
279890	d__Eukaryota,p__Amoebozoa,o__Longamoebia,f__Acanthamoebidae,g__Acanthamoeba,	0	0	0	0	0	0	0	0	0	0	0	0	0	0	0	0	0	0	0	0	0	0	0	0	0	0	0	0	0	0	0	0	0	0	0	0	0	0	0	0	0	0	0	0	0	0	0	0
1959286	d__Eukaryota,p__Aphelidiomycota,c__Aphelidea,f__Aphelidiaceae,g__Aphelidium,s__Aphelidium desmodesmi,	0	0	0	0	0	0	0	0	0	0	0	0	0	0	0	0	0	0	0	0	0	0	0	0	0	0	0	0	0	0	0	0	0	0	0	0	0	0	0	0	0	0	0	0	0	0	0	0
1723665	d__Eukaryota,p__Arthropoda,c__Arachnida,o__Mesostigmata,	0	0	0	0	0	0	0	0	0	0	0	0	0	0	0	0	0	0	0	0	0	0	0	0	0	0	0	0	0	0	0	0	0	0	0	0	0	0	0	0	0	0	0	0	0	0	0	0
116571	d__Eukaryota,p__Arthropoda,c__Hexanauplia,	0	0	0	0	0	0	0	0	0	0	0	0	0	0	0	0	0	0	0	0	0	0	0	0	0	0	0	0	0	0	0	0	0	0	0	0	1	0	0	0	0	0	0	0	0	0	0	0
6833	d__Eukaryota,p__Arthropoda,c__Hexanauplia,o__Calanoida,	0	0	0	0	0	0	0	0	0	0	0	0	0	0	0	0	0	0	0	0	0	0	0	0	0	0	0	0	0	0	0	0	12	6	6	6	6	7	7	7	0	0	0	0	0	0	0	0
33339	d__Eukaryota,p__Arthropoda,c__Insecta,	0	0	0	0	0	0	0	0	0	0	0	0	0	0	0	0	0	0	0	0	0	0	0	0	0	0	0	0	0	0	0	0	0	0	0	0	0	0	0	0	0	0	0	0	0	0	0	0
7041	d__Eukaryota,p__Arthropoda,c__Insecta,o__Coleoptera,	0	0	0	0	0	0	0	0	0	0	0	0	0	0	0	0	0	0	0	0	0	0	0	0	0	0	0	0	0	0	0	0	0	0	0	0	0	0	0	0	0	0	0	0	0	0	0	0
7227	d__Eukaryota,p__Arthropoda,c__Insecta,o__Diptera,f__Drosophilidae,g__Drosophila,s__Drosophila melanogaster,	0	0	0	0	0	0	0	0	0	0	0	0	0	0	0	0	0	0	0	0	0	0	0	0	0	0	0	0	0	0	0	0	0	0	0	0	0	0	0	0	0	0	0	0	0	0	0	0
528091	d__Eukaryota,p__Arthropoda,c__Insecta,o__Hemiptera,f__Saldidae,g__Salda,s__Salda sp. S548,	0	0	0	0	0	0	0	0	0	0	0	0	0	0	0	0	0	0	0	0	0	0	0	0	0	0	0	0	0	0	0	0	0	0	0	0	0	0	0	0	0	0	0	0	0	0	0	0
2029065	d__Eukaryota,p__Arthropoda,c__Insecta,o__Neuroptera,	0	0	0	0	0	0	0	0	0	0	0	0	0	0	0	0	0	0	0	0	0	0	0	0	0	0	0	0	0	0	0	0	0	0	0	0	0	0	0	0	0	0	0	0	0	0	0	0
121621	d__Eukaryota,p__Ascomycota,c__Dothideomycetes,o__Botryosphaeriales,f__Phyllostictaceae,g__Phyllosticta,	0	0	0	0	0	0	0	0	0	0	0	0	0	0	0	0	0	0	0	0	0	0	0	0	0	0	0	0	0	0	0	0	0	0	0	0	0	0	0	0	0	0	0	0	0	0	0	0
5474	d__Eukaryota,p__Ascomycota,c__Dothideomycetes,o__Capnodiales,f__Capnodiaceae,g__Leptoxyphium,s__Leptoxyphium fumago,	0	0	0	0	0	0	0	0	0	0	0	0	0	0	0	0	0	0	0	0	0	0	0	0	0	0	0	0	0	0	0	0	0	0	0	0	0	0	0	0	0	0	0	0	0	0	0	0
5498	d__Eukaryota,p__Ascomycota,c__Dothideomycetes,o__Capnodiales,f__Cladosporiaceae,g__Cladosporium,	0	0	0	0	0	0	0	0	0	0	0	0	0	0	0	0	0	0	0	0	0	0	0	0	0	0	0	0	0	0	0	0	0	0	0	0	0	0	0	0	0	0	0	0	0	0	0	0
706555	d__Eukaryota,p__Ascomycota,c__Dothideomycetes,o__Capnodiales,f__Mycosphaerellaceae,g__Mycosphaerella,s__Mycosphaerella rosigena,	0	0	0	0	0	0	0	0	0	0	0	0	0	0	0	0	0	0	0	0	0	0	0	0	0	0	0	0	0	0	0	0	0	0	0	0	0	0	0	0	0	0	0	0	0	0	0	0
483074	d__Eukaryota,p__Ascomycota,c__Dothideomycetes,o__Capnodiales,f__Teratosphaeriaceae,g__Baudoinia,	0	0	0	0	0	0	0	0	0	0	0	0	0	0	0	0	0	0	0	0	0	0	0	0	0	0	0	0	0	0	0	0	0	0	0	0	0	0	0	0	0	0	0	0	0	0	0	0
1431937	d__Eukaryota,p__Ascomycota,c__Dothideomycetes,o__Capnodiales,f__Teratosphaeriaceae,g__Neocatenulostroma,s__Neocatenulostroma microsporum,	0	0	0	0	0	0	0	0	0	0	0	0	0	0	0	0	0	0	0	0	0	0	0	0	0	0	0	0	0	0	0	0	0	0	0	0	0	0	0	0	0	0	0	0	0	0	0	0
715340	d__Eukaryota,p__Ascomycota,c__Dothideomycetes,o__Pleosporales,	0	0	0	0	0	0	0	0	0	0	0	0	0	0	0	0	0	0	0	0	0	0	0	0	0	0	0	0	0	0	0	0	0	0	0	0	0	0	0	0	0	0	0	0	0	0	0	0
1131492	d__Eukaryota,p__Ascomycota,c__Eurotiomycetes,o__Eurotiales,f__Aspergillaceae,	0	0	0	0	0	0	0	0	0	0	0	0	0	0	0	0	0	0	0	0	0	0	0	0	0	0	0	0	0	0	0	0	0	0	0	0	0	0	0	0	0	0	0	0	0	0	0	0
5039	d__Eukaryota,p__Ascomycota,c__Eurotiomycetes,o__Onygenales,f__Ajellomycetaceae,g__Blastomyces,s__Blastomyces dermatitidis,	0	0	0	0	0	1	1	0	10	0	0	0	0	0	0	0	0	0	0	0	0	0	0	0	0	0	0	0	0	0	0	0	0	0	0	0	0	0	0	0	0	0	0	0	0	0	0	0
5104	d__Eukaryota,p__Ascomycota,c__Eurotiomycetes,o__Onygenales,f__Ascosphaeraceae,g__Ascosphaera,	0	0	0	0	0	0	0	0	0	0	0	0	0	0	0	0	0	0	0	0	0	0	0	0	0	0	0	0	0	0	0	0	0	0	0	0	0	0	0	0	0	0	0	0	0	0	0	0
4932	d__Eukaryota,p__Ascomycota,c__Saccharomycetes,o__Saccharomycetales,f__Saccharomycetaceae,g__Saccharomyces,s__Saccharomyces cerevisiae,	0	0	0	0	0	0	0	0	0	0	0	0	0	0	0	0	0	0	0	0	0	0	0	0	0	0	0	0	0	0	0	0	0	0	0	0	0	0	0	0	0	0	0	0	0	0	0	0
222544	d__Eukaryota,p__Ascomycota,c__Sordariomycetes,	0	0	0	0	0	0	0	0	0	0	0	0	0	0	0	0	0	0	0	0	0	0	0	0	0	0	0	0	0	0	0	0	0	0	0	0	0	0	0	0	0	0	0	0	0	0	0	0
468837	d__Eukaryota,p__Ascomycota,c__Sordariomycetes,o__Hypocreales,f__Cordycipitaceae,g__Lecanicillium,s__Lecanicillium saksenae,	0	0	0	0	0	0	0	0	0	0	0	0	0	0	0	0	0	0	0	0	0	0	0	0	0	0	0	0	0	0	0	0	0	0	0	0	0	0	0	0	0	0	0	0	0	0	0	0
2856	d__Eukaryota,p__Bacillariophyta,c__Bacillariophyceae,o__Bacillariales,f__Bacillariaceae,g__Cylindrotheca,s__Cylindrotheca closterium,	0	0	0	0	0	0	0	0	0	0	0	0	0	0	0	0	0	0	0	0	0	0	0	0	0	0	0	0	0	0	0	0	0	0	0	0	0	0	0	0	0	0	0	0	0	0	0	0
63141	d__Eukaryota,p__Bacillariophyta,c__Bacillariophyceae,o__Naviculales,f__Naviculaceae,g__Navicula,s__Navicula salinicola,	0	0	0	0	0	0	0	0	0	0	0	0	0	0	0	0	0	0	0	0	0	0	0	0	0	0	0	0	0	0	0	0	6	2	2	2	2	2	2	2	0	0	0	0	0	0	0	0
589449	d__Eukaryota,p__Bacillariophyta,c__Mediophyceae,	0	0	0	0	0	0	0	0	0	0	0	0	0	0	0	0	0	0	0	0	0	0	0	0	0	0	0	0	0	0	0	0	28	9	9	9	9	9	9	9	0	0	0	0	0	0	0	0
5322	d__Eukaryota,p__Basidiomycota,c__Agaricomycetes,o__Agaricales,f__Pleurotaceae,g__Pleurotus,s__Pleurotus ostreatus,	0	0	0	0	0	0	0	0	0	0	0	0	0	0	0	0	0	0	0	0	0	0	0	0	0	0	0	0	0	0	0	0	0	0	0	0	0	0	0	0	0	0	0	0	0	0	0	0
1149909	d__Eukaryota,p__Basidiomycota,c__Agaricomycetes,o__Cantharellales,f__Clavulinaceae,g__Clavulicium,s__Clavulicium macounii,	0	0	0	0	0	0	0	0	0	0	0	0	0	0	0	0	0	0	0	0	0	0	0	0	0	0	0	0	0	0	0	0	0	0	0	0	0	0	0	0	0	0	0	0	0	0	0	0
468600	d__Eukaryota,p__Basidiomycota,c__Pucciniomycetes,o__Pucciniales,f__Pucciniaceae,g__Gymnosporangium,s__Gymnosporangium asiaticum,	0	0	0	0	0	0	0	0	0	0	0	0	0	0	0	0	0	0	0	0	0	0	0	0	0	0	0	0	0	0	0	0	0	0	0	0	0	0	0	0	0	0	0	0	0	0	0	0
5209	d__Eukaryota,p__Basidiomycota,c__Tremellomycetes,o__Filobasidiales,f__Filobasidiaceae,g__Filobasidium,	0	0	0	0	0	0	0	0	0	0	0	0	0	0	0	0	0	0	0	0	0	0	0	0	0	0	0	0	0	0	0	0	0	0	0	0	0	0	0	0	0	0	0	0	0	0	0	0
105983	d__Eukaryota,p__Basidiomycota,c__Tremellomycetes,o__Trichosporonales,f__Trichosporonaceae,g__Apiotrichum,	0	0	0	0	0	0	0	0	0	0	0	0	0	0	0	0	0	0	0	0	0	0	0	0	0	0	0	0	0	0	0	0	0	0	0	0	0	0	0	0	0	0	0	0	0	0	0	0
82508	d__Eukaryota,p__Basidiomycota,c__Tremellomycetes,o__Trichosporonales,f__Trichosporonaceae,g__Trichosporon,s__Trichosporon asahii,	0	0	0	0	0	0	0	0	0	0	0	0	0	0	0	0	0	0	0	0	0	0	0	0	0	0	0	0	0	0	0	0	0	0	0	0	0	0	0	0	0	0	0	0	0	0	0	0
1683226	d__Eukaryota,p__Chlorophyta,c__Chlorophyceae,o__Chaetophorales,f__Barrancaceae,g__Barranca,s__Barranca multiflagellata,	0	0	0	0	0	0	0	0	0	0	0	0	0	0	0	0	0	0	0	0	0	0	0	0	0	0	0	0	0	0	0	0	0	0	0	0	0	0	0	0	0	0	0	0	0	0	0	0
1683228	d__Eukaryota,p__Chlorophyta,c__Chlorophyceae,o__Chaetophorales,f__Chaetophoraceae,g__Chaetophora,s__Chaetophora sp. BEA 0173B,	0	0	0	0	0	0	0	0	0	0	0	0	0	0	0	0	0	0	0	0	0	0	0	0	0	0	0	0	0	0	0	0	0	0	0	0	0	0	0	0	0	0	0	0	0	0	0	0
3052	d__Eukaryota,p__Chlorophyta,c__Chlorophyceae,o__Chlamydomonadales,f__Chlamydomonadaceae,g__Chlamydomonas,	0	0	0	0	0	0	0	0	0	0	0	0	0	0	0	0	0	0	0	0	0	0	0	0	0	0	0	0	0	0	0	0	0	0	0	0	0	0	0	0	0	0	0	0	0	0	0	0
2172983	d__Eukaryota,p__Chlorophyta,c__Chlorophyceae,o__Chlamydomonadales,f__Dunaliellaceae,g__Dunaliella,	0	0	0	0	0	0	0	0	0	0	0	0	0	0	0	0	0	0	0	0	0	0	0	0	0	0	0	0	0	0	0	0	0	0	0	0	0	0	0	0	0	0	0	0	0	0	0	0
3046	d__Eukaryota,p__Chlorophyta,c__Chlorophyceae,o__Chlamydomonadales,f__Dunaliellaceae,g__Dunaliella,s__Dunaliella salina,	0	0	0	0	0	0	0	0	0	0	0	0	0	0	0	0	0	0	0	0	0	0	0	0	0	0	0	0	0	0	0	0	0	0	0	0	0	0	0	0	0	0	0	0	0	0	0	0
341163	d__Eukaryota,p__Chlorophyta,c__Chlorophyceae,o__Chlamydomonadales,f__Dunaliellaceae,s__uncultured Dunaliella,	0	0	0	0	0	0	0	0	0	0	0	0	0	0	0	0	0	0	0	0	0	0	0	0	0	0	0	0	0	0	0	0	0	0	0	0	0	0	0	0	0	0	0	0	0	0	0	0
3086	d__Eukaryota,p__Chlorophyta,c__Chlorophyceae,o__Sphaeropleales,f__Scenedesmaceae,	0	0	0	0	0	0	0	0	0	0	0	0	0	0	0	0	0	0	0	0	0	0	0	0	0	0	0	0	0	0	0	0	0	0	0	0	0	0	0	0	0	0	0	0	0	0	0	0
464287	d__Eukaryota,p__Chlorophyta,c__Trebouxiophyceae,g__Coccomyxa,s__Coccomyxa simplex,	0	0	0	0	0	0	0	0	0	0	0	0	0	0	0	0	0	0	0	0	0	0	0	0	0	0	0	0	0	0	0	0	0	0	0	0	0	0	0	0	0	0	0	0	0	0	0	0
189348	d__Eukaryota,p__Chlorophyta,c__Ulvophyceae,o__Ulvales,f__Monostromataceae,g__Monostroma,s__Monostroma angicava,	0	0	0	0	0	0	0	0	0	0	0	0	0	0	0	0	0	0	0	0	0	0	0	0	0	0	0	0	0	0	0	0	0	0	0	0	0	0	0	0	0	0	0	0	0	0	0	0
7955	d__Eukaryota,p__Chordata,c__Actinopteri,o__Cypriniformes,f__Cyprinidae,g__Danio,s__Danio rerio,	0	0	0	0	0	0	0	0	0	0	0	0	0	0	0	0	0	0	0	0	0	0	0	0	0	0	0	0	0	0	0	0	0	0	0	0	0	0	0	0	0	0	0	0	0	0	0	0
8030	d__Eukaryota,p__Chordata,c__Actinopteri,o__Salmoniformes,f__Salmonidae,g__Salmo,s__Salmo salar,	0	0	0	0	0	0	0	0	15	0	0	0	0	26	26	26	0	0	0	0	0	0	0	0	0	0	0	0	0	0	0	0	17	0	0	0	0	31	31	31	6	0	0	0	0	0	0	0
8825	d__Eukaryota,p__Chordata,c__Aves,	0	0	0	0	0	0	0	0	0	0	0	0	0	0	0	0	0	0	0	0	0	0	0	0	0	0	0	0	0	0	0	0	0	0	0	0	0	0	0	0	0	0	0	0	0	0	0	0
642599	d__Eukaryota,p__Chytridiomycota,c__Chytridiomycetes,o__Lobulomycetales,f__Lobulomycetaceae,	0	0	0	0	0	0	0	0	0	0	0	0	0	0	0	0	0	0	0	0	0	0	0	0	0	0	0	0	0	0	0	0	0	0	0	0	1	0	0	0	0	0	0	0	0	0	0	0
5935	d__Eukaryota,p__Ciliophora,c__Spirotrichea,o__Euplotida,f__Euplotidae,g__Euplotes,	0	0	0	0	0	0	0	0	0	0	0	0	0	0	0	0	0	0	0	0	0	0	0	0	0	0	0	0	0	0	0	0	0	0	0	0	0	0	0	0	0	0	0	0	0	0	0	0
200604	d__Eukaryota,p__Ciliophora,c__Spirotrichea,o__Tintinnida,	0	0	0	0	0	0	0	0	0	0	0	0	0	0	0	0	0	0	0	0	0	0	0	0	0	0	0	0	0	0	0	0	0	0	0	0	0	0	0	0	0	0	0	0	0	0	0	0
312471	d__Eukaryota,p__Euglenozoa,o__Kinetoplastida,f__Bodonidae,g__Neobodo,s__Neobodo designis,	0	0	0	0	0	0	0	0	0	0	0	0	0	0	0	0	0	0	0	0	0	0	0	0	0	0	0	0	0	0	0	0	0	0	0	0	1	0	0	0	0	0	0	0	0	0	0	0
127150	d__Eukaryota,p__Euglenozoa,o__Kinetoplastida,f__Bodonidae,g__Rhynchomonas,s__Rhynchomonas nasuta,	0	0	0	0	0	0	0	0	0	0	0	0	0	0	0	0	0	0	0	0	0	0	0	0	0	0	0	0	0	0	0	0	0	0	0	0	1	0	0	0	0	0	0	0	0	0	0	0
418969	d__Eukaryota,p__Haptista,c__Haptophyta,o__Pavlovales,f__Pavlovaceae,	0	0	0	0	0	0	0	0	0	0	0	0	0	0	0	0	0	0	0	0	0	0	0	0	0	0	0	0	0	0	0	0	0	2	2	2	2	2	2	2	0	0	0	0	0	0	0	0
1217108	d__Eukaryota,p__Heterolobosea,f__Acrasidae,g__Allovahlkampfia,	0	0	0	0	0	0	0	0	0	0	0	0	0	0	0	0	0	0	0	0	0	0	0	0	0	0	0	0	0	0	0	0	6	0	0	0	0	0	0	0	0	0	0	0	0	0	0	0
556282	d__Eukaryota,p__Jakobida,	0	0	0	0	0	0	0	0	0	0	0	0	0	0	0	0	0	0	0	0	0	0	0	0	0	0	0	0	0	0	0	0	0	0	0	0	0	0	0	0	0	0	0	0	0	0	0	0
157728	d__Eukaryota,p__Mollusca,c__Bivalvia,o__Ostreoida,f__Ostreidae,g__Saccostrea,s__Saccostrea glomerata,	0	0	0	0	0	0	0	0	0	0	0	0	0	0	0	0	0	0	0	0	0	0	0	0	0	0	0	0	0	0	0	0	0	0	0	0	0	0	0	0	0	0	0	0	0	0	0	0
101127	d__Eukaryota,p__Mucoromycota,c__Mucoromycetes,o__Mucorales,f__Cunninghamellaceae,g__Hesseltinella,s__Hesseltinella vesiculosa,	0	0	0	0	0	0	0	0	0	0	0	0	0	0	0	0	0	0	0	0	0	0	0	0	0	0	0	0	0	0	0	0	0	0	0	0	0	0	0	0	0	0	0	0	0	0	0	0
6304	d__Eukaryota,p__Nematoda,c__Chromadorea,o__Rhabditida,f__Meloidogynidae,g__Meloidogyne,s__Meloidogyne arenaria,	0	0	0	0	0	0	0	0	0	0	0	0	0	0	0	0	0	0	0	0	0	0	0	0	0	0	0	0	0	0	0	0	0	0	0	0	1	0	0	0	0	0	0	0	0	0	0	0
6303	d__Eukaryota,p__Nematoda,c__Chromadorea,o__Rhabditida,f__Meloidogynidae,g__Meloidogyne,s__Meloidogyne javanica,	0	0	0	0	0	0	0	0	0	0	0	0	0	0	0	0	0	0	0	0	0	0	0	0	0	0	0	0	0	0	0	0	0	0	0	0	0	0	0	0	0	0	0	0	0	0	0	0
70669	d__Eukaryota,p__Platyhelminthes,c__Cestoda,o__Amphilinidea,f__Schizochoeridae,g__Schizocoerus,s__Schizocoerus liguloideus,	0	0	0	0	0	0	0	0	29	0	0	0	0	20	20	20	0	0	0	0	0	0	0	0	0	0	0	0	0	0	0	0	0	0	0	0	0	0	0	0	0	0	0	0	0	0	0	0
135513	d__Eukaryota,p__Platyhelminthes,c__Cestoda,o__Bothriocephalidea,f__Bothriocephalidae,g__Schyzocotyle,s__Schyzocotyle acheilognathi,	0	0	0	0	0	0	0	0	0	0	0	0	0	0	0	0	0	0	0	0	0	0	0	0	0	0	0	0	0	0	0	0	0	0	0	0	0	0	0	0	0	0	0	0	0	0	0	0
218196	d__Eukaryota,p__Platyhelminthes,c__Cestoda,o__Cyclophyllidea,f__Anoplocephalidae,g__Moniezia,s__Moniezia benedeni,	0	0	0	0	0	0	0	0	0	0	0	0	0	0	0	0	0	0	0	0	0	0	0	0	0	0	0	0	0	0	0	0	0	0	0	0	0	2	2	2	0	0	0	0	0	0	0	0
66787	d__Eukaryota,p__Platyhelminthes,c__Cestoda,o__Cyclophyllidea,f__Dipylidiidae,g__Dipylidium,s__Dipylidium caninum,	0	0	0	0	0	0	0	0	0	0	0	0	0	0	0	0	0	0	0	0	0	0	0	0	0	0	0	0	0	0	0	0	0	0	0	0	0	0	0	0	0	0	0	0	0	0	0	0
1403059	d__Eukaryota,p__Platyhelminthes,c__Cestoda,o__Cyclophyllidea,f__Paruterinidae,g__Anonchotaenia,s__Anonchotaenia macrocephala,	0	0	0	0	0	0	0	0	0	0	0	0	0	0	0	0	0	0	0	0	0	0	0	0	0	0	0	0	0	0	0	0	5	0	0	0	0	3	3	2	0	0	0	0	0	0	0	0
1434709	d__Eukaryota,p__Platyhelminthes,c__Cestoda,o__Cyclophyllidea,f__Taeniidae,g__Hydatigera,s__Hydatigera krepkogorski,	0	0	0	0	0	0	0	0	0	0	0	0	0	0	0	0	0	0	0	0	0	0	0	0	0	0	0	0	0	0	0	0	0	0	0	0	0	0	0	0	0	0	0	0	0	0	0	0
1434711	d__Eukaryota,p__Platyhelminthes,c__Cestoda,o__Cyclophyllidea,f__Taeniidae,g__Hydatigera,s__Hydatigera parva,	0	0	0	0	0	0	0	0	0	0	0	0	0	0	0	0	0	0	0	0	0	0	0	0	0	0	0	0	0	0	0	0	0	0	0	0	0	0	0	0	0	0	0	0	0	0	0	0
6205	d__Eukaryota,p__Platyhelminthes,c__Cestoda,o__Cyclophyllidea,f__Taeniidae,g__Hydatigera,s__Hydatigera taeniaeformis,	0	0	0	0	0	0	0	0	0	0	0	0	0	0	0	0	0	0	0	0	0	0	0	0	0	0	0	0	0	0	0	0	0	0	0	0	0	0	0	0	0	0	0	0	0	0	0	0
6207	d__Eukaryota,p__Platyhelminthes,c__Cestoda,o__Cyclophyllidea,f__Taeniidae,g__Taenia,s__Taenia crassiceps,	0	0	0	0	0	0	0	0	0	0	0	0	0	0	0	0	0	0	0	0	0	0	0	0	0	0	0	0	0	0	0	0	0	0	0	0	0	0	0	0	0	0	0	0	0	0	0	0
159981	d__Eukaryota,p__Platyhelminthes,c__Cestoda,o__Cyclophyllidea,f__Taeniidae,g__Taenia,s__Taenia martis,	0	0	0	0	0	0	0	0	0	0	0	0	0	0	0	0	0	0	0	0	0	0	0	0	0	0	0	0	0	0	0	0	0	0	0	0	0	0	0	0	0	0	0	0	0	0	0	0
94034	d__Eukaryota,p__Platyhelminthes,c__Cestoda,o__Cyclophyllidea,f__Taeniidae,g__Taenia,s__Taenia multiceps,	0	0	0	0	0	0	0	0	0	0	0	0	0	0	0	0	0	0	0	0	0	0	0	0	0	0	0	0	0	0	0	0	0	0	0	0	0	0	0	0	0	0	0	0	0	0	0	0
6203	d__Eukaryota,p__Platyhelminthes,c__Cestoda,o__Cyclophyllidea,f__Taeniidae,g__Taenia,s__Taenia ovis,	0	0	0	0	0	0	0	0	0	0	0	0	0	0	0	0	0	0	0	0	0	0	0	0	0	0	0	0	0	0	0	0	0	0	0	0	0	0	0	0	0	0	0	0	0	0	0	0
529880	d__Eukaryota,p__Platyhelminthes,c__Cestoda,o__Cyclophyllidea,f__Taeniidae,g__Taenia,s__Taenia twitchelli,	0	0	0	0	0	0	0	0	0	0	0	0	0	0	0	0	0	0	0	0	0	1	1	1	0	0	0	0	0	0	0	0	0	0	0	0	0	0	0	0	0	0	0	0	0	0	0	0
1069743	d__Eukaryota,p__Radiozoa,c__Acantharea,o__Arthracanthida,f__Phyllostauridae,g__Acanthostaurus,s__Acanthostaurus nordgaardi,	0	0	0	0	0	0	0	0	0	0	0	0	0	0	0	0	0	0	0	0	0	0	0	0	0	0	0	0	0	0	0	0	0	0	0	0	0	0	0	0	0	0	0	0	0	0	0	0
1054395	d__Eukaryota,p__Radiozoa,c__Polycystinea,o__Spumellaria,f__Pyloniidae,g__Phorticium,s__Phorticium clevei,	0	0	0	0	0	0	0	0	0	0	0	0	0	0	0	0	0	0	0	0	0	0	0	0	0	0	0	0	0	0	0	0	0	0	0	0	0	0	0	0	0	0	0	0	0	0	0	0
2771	d__Eukaryota,p__Rhodophyta,c__Bangiophyceae,o__Cyanidiales,f__Cyanidiaceae,g__Cyanidium,s__Cyanidium caldarium,	0	0	0	0	0	0	0	0	0	0	0	0	0	0	0	0	0	0	0	0	0	0	0	0	0	0	0	0	0	0	0	0	0	0	0	0	0	0	0	0	0	0	0	0	0	0	0	0
98651	d__Eukaryota,p__Stramenopiles,c__Chrysophyceae,o__Chromulinales,f__Chromulinaceae,	0	0	0	0	0	0	0	0	0	0	0	0	0	0	0	0	0	0	0	0	0	0	0	0	0	0	0	0	0	0	0	0	0	0	0	0	0	0	0	0	0	0	0	0	0	0	0	0
4783	d__Eukaryota,p__Stramenopiles,c__Oomycetes,o__Peronosporales,f__Peronosporaceae,g__Phytophthora,	0	0	0	0	0	0	0	0	0	0	0	0	0	0	0	0	0	0	0	0	0	0	0	0	0	0	0	0	0	0	0	0	0	0	0	0	1	0	0	0	0	0	0	0	0	0	0	0
12968	d__Eukaryota,p__Stramenopiles,f__Blastocystidae,g__Blastocystis,s__Blastocystis hominis,	0	0	0	0	0	0	0	0	11	0	0	0	0	0	0	0	0	0	0	0	0	0	0	0	0	0	0	0	0	0	0	0	0	0	0	0	0	0	0	0	0	0	0	0	0	0	0	0
13579	d__Eukaryota,p__Streptophyta,c__Liliopsida,o__Poales,f__Juncaceae,g__Juncus,s__Juncus effusus,	0	0	0	0	0	0	0	0	0	0	0	0	0	0	0	0	0	0	0	0	0	0	0	0	0	0	0	0	0	0	0	0	0	0	0	0	0	0	0	0	0	0	0	0	0	0	0	0
37682	d__Eukaryota,p__Streptophyta,c__Liliopsida,o__Poales,f__Poaceae,g__Aegilops,s__Aegilops tauschii,	0	0	0	0	0	0	0	0	0	0	0	0	0	0	0	0	0	0	0	0	0	0	0	0	0	0	0	0	5	0	0	0	0	0	0	0	0	0	0	0	0	0	0	0	0	0	0	0
4513	d__Eukaryota,p__Streptophyta,c__Liliopsida,o__Poales,f__Poaceae,g__Hordeum,s__Hordeum vulgare,	0	0	0	0	0	0	0	0	0	0	0	0	0	0	0	0	0	0	0	0	0	0	0	0	0	0	0	0	0	0	0	0	0	0	0	0	0	0	0	0	0	0	0	0	0	0	0	0
4527	d__Eukaryota,p__Streptophyta,c__Liliopsida,o__Poales,f__Poaceae,g__Oryza,	0	0	0	0	0	0	0	0	0	0	0	0	0	0	0	0	0	0	0	0	0	0	0	0	0	0	0	0	0	0	0	0	0	0	0	0	0	0	0	0	0	0	0	0	0	0	0	0
4565	d__Eukaryota,p__Streptophyta,c__Liliopsida,o__Poales,f__Poaceae,g__Triticum,s__Triticum aestivum,	0	0	0	0	0	0	0	0	0	0	0	0	0	0	0	0	0	0	0	0	0	0	0	0	0	0	0	0	0	0	0	0	0	0	0	0	0	0	0	0	4	2	2	2	2	0	0	0
4209	d__Eukaryota,p__Streptophyta,o__Asterales,	0	0	0	0	0	0	0	0	0	0	0	0	0	0	0	0	0	0	0	0	0	0	0	0	0	0	0	0	0	0	0	0	0	0	0	0	0	0	0	0	0	0	0	0	0	0	0	0
126911	d__Eukaryota,p__Streptophyta,o__Fabales,f__Fabaceae,g__Ammopiptanthus,s__Ammopiptanthus mongolicus,	0	22	22	22	22	0	0	0	137	108	108	108	108	108	108	108	0	0	0	0	0	0	0	0	70	43	43	43	42	43	43	43	17	2	2	2	2	2	2	2	0	0	0	0	0	0	0	0
130454	d__Eukaryota,p__Streptophyta,o__Fabales,f__Fabaceae,g__Arachis,s__Arachis ipaensis,	0	0	0	0	0	0	0	0	0	0	0	0	0	0	0	0	0	0	0	0	0	0	0	0	0	0	0	0	0	0	0	0	0	0	0	0	1	0	0	0	0	0	0	0	0	0	0	0
33129	d__Eukaryota,p__Streptophyta,o__Fabales,f__Fabaceae,g__Phaseolus,s__Phaseolus acutifolius,	0	0	0	0	0	0	0	0	0	0	0	0	0	0	0	0	0	0	0	0	0	0	0	0	0	0	0	0	0	0	0	0	0	0	0	0	0	0	0	0	0	0	0	0	0	0	0	0
3981	d__Eukaryota,p__Streptophyta,o__Malpighiales,f__Euphorbiaceae,g__Hevea,s__Hevea brasiliensis,	0	0	0	0	0	0	0	0	0	0	0	0	0	11	11	11	0	0	0	0	0	0	0	0	0	0	0	0	0	0	0	0	0	0	0	0	0	0	0	0	0	0	0	0	0	0	0	0
29729	d__Eukaryota,p__Streptophyta,o__Malvales,f__Malvaceae,g__Gossypium,s__Gossypium arboreum,	0	0	0	0	0	0	0	0	0	0	0	0	0	0	0	0	0	0	0	0	0	0	0	0	0	0	0	0	0	0	0	0	0	0	0	0	1	0	0	0	0	0	0	0	0	0	0	0
3634	d__Eukaryota,p__Streptophyta,o__Malvales,f__Malvaceae,g__Gossypium,s__Gossypium barbadense,	0	0	0	0	0	0	0	0	0	0	0	0	0	0	0	0	0	0	0	0	0	0	0	0	0	0	0	0	0	0	0	0	0	0	0	0	0	0	0	0	0	0	0	0	0	0	0	0
3635	d__Eukaryota,p__Streptophyta,o__Malvales,f__Malvaceae,g__Gossypium,s__Gossypium hirsutum,	0	0	0	0	0	0	0	0	0	0	0	0	0	0	0	0	0	0	0	0	0	0	0	0	0	0	0	0	0	0	0	0	0	0	0	0	0	0	0	0	0	0	0	0	0	0	0	0
4432	d__Eukaryota,p__Streptophyta,o__Proteales,f__Nelumbonaceae,g__Nelumbo,s__Nelumbo nucifera,	0	0	0	0	0	0	0	0	0	0	0	0	0	0	0	0	0	0	0	0	0	0	0	0	0	0	0	0	0	0	0	0	0	0	0	0	0	0	0	0	0	0	0	0	0	0	0	0
37334	d__Eukaryota,p__Streptophyta,o__Sapindales,f__Rutaceae,g__Citrus,s__Citrus maxima,	0	0	0	0	0	0	0	0	0	0	0	0	0	0	0	0	0	0	0	0	0	0	0	0	0	0	0	0	0	0	0	0	6	0	0	0	1	0	0	0	0	0	0	0	0	0	0	0
35883	d__Eukaryota,p__Streptophyta,o__Solanales,f__Convolvulaceae,g__Ipomoea,s__Ipomoea nil,	0	0	0	0	0	0	0	0	0	0	0	0	0	0	0	0	0	0	0	0	0	0	0	0	0	0	0	0	0	0	0	0	0	0	0	0	0	0	0	0	0	0	0	0	0	0	0	0
4072	d__Eukaryota,p__Streptophyta,o__Solanales,f__Solanaceae,g__Capsicum,s__Capsicum annuum,	0	0	0	0	0	0	0	0	0	0	0	0	0	0	0	0	0	0	0	0	0	0	0	0	0	0	0	0	0	0	0	0	0	0	0	0	0	0	0	0	0	0	0	0	0	0	0	0
49451	d__Eukaryota,p__Streptophyta,o__Solanales,f__Solanaceae,g__Nicotiana,s__Nicotiana attenuata,	0	0	0	0	0	0	0	0	0	0	0	0	0	0	0	0	0	0	0	0	0	0	0	0	0	0	0	0	0	0	0	0	0	0	0	0	0	0	0	0	0	0	0	0	0	0	0	0
5708	d__Eukaryota_ Discoba_ Euglenozoa_ Kinetoplastea_ Metakinetoplastina_ Eubodonida	0	0	0	0	0	0	0	0	0	0	0	0	0	0	0	0	0	0	0	0	0	0	0	0	0	0	0	0	0	0	0	0	5	1	1	1	0	1	1	1	0	0	0	0	0	0	0	0
45109	d__Eukaryota_ Sar_ Rhizaria_ Cercozoa_ Cercomonadida_ Cercomonadidae	0	0	0	0	0	0	0	0	0	0	0	0	0	0	0	0	0	0	0	0	0	0	0	0	0	0	0	0	0	0	0	0	0	0	0	0	0	0	0	0	0	0	0	0	0	0	0	0
[truncated: 113 more columns]

## Sheet: Table S2E
CONTAMINANTS FOR COLLAPSED READS IN EBCS DATA SETS
Feature ID	Feature taxonomy	CONTAMINANTS REMOVED	EBC1_CP2	EBC1_CP2_fastp30kx_dd	EBC1_CP2_fastp30kx_2mm	EBC1_CP2_fastp55kx_dd	EBC1_CP2_30kx_dd	EBC1_CP2_55kx_dd	EBC1_CP2_55kx_2mm	EBC1_CP2_70kx_dd	EBC1_PB2	EBC1_PB2_fastp30kx_dd	EBC1_PB2_fastp30kx_2mm	EBC1_PB2_fastp55kx_dd	EBC1_PB2_30kx_dd	EBC1_PB2_55kx_dd	EBC1_PB2_55kx_2mm	EBC1_PB2_70kx_dd	EBC1_PHCH3	EBC1_PHCH3_fastp30kx_dd	EBC1_PHCH3_fastp30kx_2mm	EBC1_PHCH3_fastp55kx_dd	EBC1_PHCH3_30kx_dd	EBC1_PHCH3_55kx_dd	EBC1_PHCH3_55kx_2mm	EBC1_PHCH3_70kx_dd	EBC1_PL2	EBC1_PL2_fastp30kx_dd	EBC1_PL2_fastp30kx_2mm	EBC1_PL2_fastp55kx_dd	EBC1_PL2_30kx_dd	EBC1_PL2_55kx_dd	EBC1_PL2_55kx_2mm	EBC1_PL2_70kx_dd	EBC1_QG2	EBC1_QG2_fastp30kx_dd	EBC1_QG2_fastp30kx_2mm	EBC1_QG2_fastp55kx_dd	EBC1_QG2_30kx_dd	EBC1_QG2_55kx_dd	EBC1_QG2_55kx_2mm	EBC1_QG2_70kx_dd	EBC2_CP2	EBC2_CP2_fastp30kx_dd	EBC2_CP2_fastp30kx_2mm	EBC2_CP2_fastp55kx_dd	EBC2_CP2_30kx_dd	EBC2_CP2_55kx_dd	EBC2_CP2_55kx_2mm
303	d__Bacteria;p__Proteobacteria;c__Gammaproteobacteria;o__Pseudomonadales;f__Pseudomonadaceae;g__Pseudomonas;s__Pseudomonas putida	*	0	0	0	0	0	0	0	0	0	0	0	0	0	0	0	0	6	1	1	1	1	1	1	1	0	0	0	0	0	0	0	0	0	0	0	0	0	0	0	0	0	0	0	0	0	0	0
573	d__Bacteria;p__Proteobacteria;c__Gammaproteobacteria;o__Enterobacterales;f__Enterobacteriaceae;g__Klebsiella;s__Klebsiella pneumoniae	*	0	0	0	0	0	0	0	0	0	0	0	0	0	0	0	0	27	3	3	3	3	3	3	3	0	0	0	0	0	0	0	0	0	0	0	0	0	0	0	0	0	0	0	0	0	0	0
670	d__Bacteria;p__Proteobacteria;c__Gammaproteobacteria;o__Vibrionales;f__Vibrionaceaea;g__Vibrio;s__Vibrio parahaemolyticus	*	0	0	0	0	0	0	0	0	1	1	1	1	1	1	1	1	0	0	0	0	0	0	0	0	0	0	0	0	0	0	0	0	0	0	0	0	0	0	0	0	0	0	0	0	0	0	0
1117	d__Bacteria;p__Cyanobacteria	*	2	0	0	0	0	0	0	0	0	0	0	0	0	0	0	0	0	0	0	0	0	0	0	0	0	0	0	0	0	0	0	0	0	0	0	0	0	0	0	0	0	0	0	0	0	0	0
1234	d__Bacteria;p__Nitrospirae;c__Nitrospira;o__Nitrospirales;f__Nitrospiraceae;g__Nitrospira		0	0	0	0	0	0	0	0	0	0	0	0	0	0	0	0	0	0	0	0	0	0	0	0	0	0	0	0	0	0	0	0	0	0	0	0	0	0	0	0	0	0	0	0	0	0	0
1298	d__Bacteria;p__Deinococcus-Thermus;c__Deinococci;o__Deinococcales;f__Deinococcaceae;g__Deinococcus	*	3	0	0	0	2	2	2	2	0	0	0	0	0	0	0	0	0	0	0	0	0	0	0	0	0	0	0	0	0	0	0	0	0	0	0	0	0	0	0	0	0	0	0	0	0	0	0
1313	d__Bacteria;p__Firmicutes;c__Bacilli;o__Lactobacillales;f__Streptococcaceae;g__Streptococcus;s__Streptococcus pneumoniae	*	0	0	0	0	0	0	0	0	0	0	0	0	0	0	0	0	12	1	1	1	1	1	1	1	0	0	0	0	0	0	0	0	0	0	0	0	0	0	0	0	0	0	0	0	0	0	0
1578	d__Bacteria;p__Firmicutes;o__Lactobacillales;f__Lactobacillaceae;g__Lactobacillus	*	0	0	0	0	0	0	0	0	0	0	0	0	0	0	0	0	0	0	0	0	0	0	0	0	0	0	0	0	0	0	0	0	7	1	1	1	1	1	1	1	0	0	0	0	0	0	0
2000	d__Bacteria;p__Actinobacteria <actinobacteria>;c__Actinobacteria;o__Streptosporangiales;f__Streptosporangiaceae;g__Streptosporangium	*	0	0	0	0	0	0	0	0	0	0	0	0	0	0	0	0	0	0	0	0	0	0	0	0	0	0	0	0	0	0	0	0	1	1	1	1	1	1	1	1	0	0	0	0	0	0	0
3981	d__Eukaryota;p__Streptophyta;o__Malpighiales;f__Euphorbiaceae;g__Hevea;s__Hevea brasiliensis		0	0	0	0	0	0	0	0	0	0	0	0	0	0	0	0	0	0	0	0	0	0	0	0	0	0	0	0	0	0	0	0	0	0	0	0	0	0	0	0	0	0	0	0	0	0	0
8030	d__Eukaryota;p__Chordata;c__Actinopteri;o__Salmoniformes;f__Salmonidae;g__Salmo;s__Salmo salar		0	0	0	0	0	0	0	0	0	0	0	0	0	0	0	0	0	0	0	0	0	0	0	0	0	0	0	0	0	0	0	0	0	0	0	0	0	0	0	0	0	0	0	0	0	0	0
13687	d__Bacteria;p__Proteobacteria;c__Alphaproteobacteria;o__Sphingomonadales;f__Sphingomonadaceae;g__Sphingomonas		0	0	0	0	0	0	0	0	0	0	0	0	0	0	0	0	0	0	0	0	0	0	0	0	0	0	0	0	0	0	0	0	0	0	0	0	0	0	0	0	0	0	0	0	0	0	0
60136	d__Bacteria;p__Proteobacteria;c__Alphaproteobacteria;o__Rhodobacterales;f__Rhodobacteraceae;g__Sulfitobacter	*	0	0	0	0	0	0	0	0	0	0	0	0	0	0	0	0	3	1	1	1	1	1	1	1	0	0	0	0	0	0	0	0	0	0	0	0	0	0	0	0	0	0	0	0	0	0	0
69392	d__Bacteria;p__Proteobacteria;c__Gammaproteobacteria;o__Xanthomonadales;f__Xanthomonadaceae;g__Stenotrophomonas;s__Stenotrophomonas sp.	*	0	0	0	0	0	0	0	0	0	0	0	0	0	0	0	0	0	1	1	1	0	0	0	0	0	0	0	0	0	0	0	0	0	0	0	0	0	0	0	0	0	0	0	0	0	0	0
196816	d__Bacteria;p__Proteobacteria;c__Gammaproteobacteria;o__Pseudomonadales;f__Moraxellaceae;g__Acinetobacter;s__unclassified Acinetobacter	*	0	0	0	0	0	0	0	0	0	0	0	0	0	0	0	0	78	14	14	14	14	14	14	13	0	0	0	0	0	0	0	0	0	0	0	0	0	0	0	0	0	0	0	0	0	0	0
215358	d__Eukaryota;p__Chordata;c__Actinopteri;f__Sciaenidae;g__Larimichthys;s__Larimichthys crocea	*	0	0	0	0	0	0	0	0	0	0	0	0	0	0	0	0	0	2	2	2	0	0	0	0	0	0	0	0	0	0	0	0	0	0	0	0	0	0	0	0	0	0	0	0	0	0	0
218196	d__Eukaryota;p__Platyhelminthes;c__Cestoda;o__Cyclophyllidea;f__Anoplocephalidae;g__Moniezia;s__Moniezia benedeni		0	0	0	0	0	0	0	0	0	0	0	0	0	0	0	0	0	0	0	0	0	0	0	0	0	0	0	0	0	0	0	0	0	0	0	0	0	0	0	0	0	0	0	0	0	0	0
666505	d__Bacteria;p__Planctomycetes;c__Phycisphaerae	*	0	0	0	0	0	0	0	0	0	0	0	0	0	0	0	0	0	0	0	0	0	0	0	0	1	1	1	1	1	1	1	1	0	0	0	0	0	0	0	0	0	0	0	0	0	0	0
1004930	d__Eukaryota;p__Cercozoa;c__Thecofilosea	*	43	0	0	0	38	36	36	25	40	75	75	75	37	36	36	2	534	564	564	564	320	311	311	19	7	13	13	13	7	6	6	4	947	405	405	405	538	521	521	180	0	0	0	0	0	0	0
1403059	d__Eukaryota;p__Platyhelminthes;c__Cestoda;o__Cyclophyllidea;f__Paruterinidae;g__Anonchotaenia;s__Anonchotaenia macrocephala		0	0	0	0	0	0	0	0	0	0	0	0	0	0	0	0	0	0	0	0	0	0	0	0	0	0	0	0	0	0	0	0	0	0	0	0	0	0	0	0	0	0	0	0	0	0	0
1659748	d__Eukaryota;p__Foraminifera;c__Globothalamea	*	0	0	0	0	0	0	0	0	0	0	0	0	0	0	0	0	0	0	0	0	0	0	0	0	0	0	0	0	0	0	0	0	0	1	1	1	0	0	0	0	0	0	0	0	0	0	0
1798586	d__Bacteria;p__Candidatus Kaiserbacteria;s__Candidatus Kaiserbacteria bacterium RIFOXYB1_FULL_46_14	*	0	0	0	0	0	0	0	0	0	0	0	0	0	0	0	0	0	0	0	0	0	0	0	0	0	0	0	0	0	0	0	0	0	0	0	0	0	0	0	0	0	0	0	0	0	0	0
2583993	d__Bacteria;p__Proteobacteria;c__Gammaproteobacteria;o__Pseudomonadales;f__Pseudomonadaceae;g__Pseudomonas;	*	0	0	0	0	0	0	0	0	0	0	0	0	0	0	0	0	2	2	2	2	1	1	1	1	0	0	0	0	0	0	0	0	0	0	0	0	0	0	0	0	0	0	0	0	0	0	0
﻿158836	d__Bacteria;p__Proteobacteria;c__Gammaproteobacteria;o__Enterobacterales;f__Enterobacteriaceae;g__Enterobacter;s__Enterobacter hormaechei	*	1	0	0	0	1	1	1	1	0	0	0	0	0	0	0	0	0	0	0	0	0	0	0	0	0	0	0	0	0	0	0	0	0	0	0	0	0	0	0	0	0	0	0	0	0	0	0
CONTAMINANTS FOR NON-COLLAPSED READS IN EBCS DATA SETS
Feature ID	Feature taxonomy	CONTAMINANTS REMOVED	EBC1_CP2	EBC1_CP2_30kx_dd	EBC1_CP2_55kx_dd	EBC1_CP2_70kx_dd	EBC1_CP2_fastp30_2mm	EBC1_CP2_fastp30_dd	EBC1_CP2_fastp55kx_dd	EBC1_PB2	EBC1_PB2_30kx_dd	EBC1_PB2_55kx_dd	EBC1_PB2_70kx_dd	EBC1_PB2_fastp30_2mm	EBC1_PB2_fastp30_dd	EBC1_PB2_fastp55kx_dd	EBC1_PHCH3	EBC1_PHCH3_30kx_dd	EBC1_PHCH3_55kx_dd	EBC1_PHCH3_70kx_dd	EBC1_PHCH3_fastp30_2mm	EBC1_PHCH3_fastp30_dd	EBC1_PHCH3_fastp55kx_dd	EBC1_PL2	EBC1_PL2_30kx_dd	EBC1_PL2_55kx_dd	EBC1_PL2_70kx_dd	EBC1_PL2_fastp30_2mm	EBC1_PL2_fastp30_dd	EBC1_PL2_fastp55kx_dd	EBC1_QG2	EBC1_QG2_30kx_dd	EBC1_QG2_55kx_dd	EBC1_QG2_70kx_dd	EBC1_QG2_fastp30_2mm	EBC1_QG2_fastp30_dd	EBC1_QG2_fastp55kx_dd	EBC2_CP2_30kx_dd	EBC2_CP2_55kx_dd	EBC2_CP2_70kx_dd	EBC2_CP2_fastp30_2mm	EBC2_CP2_fastp30_dd	EBC2_CP2_fastp55kx_dd	EBC2_CP2P	EBC2_PB2	EBC2_PB2_30kx_dd	EBC2_PB2_55kx_dd	EBC2_PB2_70kx_dd	EBC2_PB2_fastp30_2mm
286	d__Bacteria,p_ Proteobacteria,c_Gammaproteobacteria_ Pseudomonadales_ Pseudomonadaceae	*	15	14	11	8	0	0	0	4	3	4	1	0	0	0	15	15	15	12	0	0	1	2	2	2	0	0	0	4	3	3	3	1	0	0	13	4	4	2	0	0	0	4	13	13	13	1	56
469	d__Bacteria,p_ Proteobacteria,c_Gammaproteobacteria_ Moraxellales_ Moraxellaceae	*	0	0	0	0	0	0	0	0	0	0	0	0	0	0	0	0	0	0	0	0	1	0	0	0	0	0	0	0	0	0	0	0	0	0	0	0	0	0	0	0	0	0	0	0	0	0	0
573	d__Bacteria,p__Proteobacteria,c__Gammaproteobacteria,o__Enterobacterales,f__Enterobacteriaceae,g__Klebsiella,s__Klebsiella pneumoniae,	*	0	0	0	0	0	0	0	0	0	0	0	0	0	0	37	13	13	10	0	0	0	0	0	0	0	0	0	0	0	0	0	0	0	0	0	0	0	0	0	0	0	0	0	0	0	0	0
2000	d__Bacteria,p__Proteobacteria,c__Gammaproteobacteria,o__Enterobacterales,f__Enterobacteriaceae,g__Klebsiella,s__Klebsiella pneumoniae,	*	0	0	0	0	0	0	0	0	0	0	0	0	0	0	0	0	0	0	0	0	0	1	1	1	0	0	0	0	43	43	42	26	0	0	53	9	9	6	0	0	0	9	25	25	25	21	163
4091	d__Bacteria,p__Actinobacteria <actinobacteria>,c__Actinobacteria,o__Streptosporangiales,f__Streptosporangiaceae,g__Streptosporangium,	*	0	0	0	0	0	0	0	0	0	0	0	0	0	0	0	0	0	0	0	0	0	0	0	0	0	0	0	0	0	0	0	0	0	0	1	0	0	0	0	0	0	0	0	0	0	0	0
147550	d__Eukaryota,p_ Opisthokonta_ Fungi_ Dikarya_ Ascomycota_ saccharomyceta_ Pezizomycotina_ leotiomyceta_ sordariomyceta	*	0	0	0	0	1	1	11	0	0	0	0	0	0	0	0	0	0	0	0	0	0	0	0	0	0	0	0	0	0	0	0	0	0	0	0	0	0	0	0	0	0	0	0	0	0	0	0
186826	d__Bacteria,p_ Firmicutes_ Bacilli	*	0	0	0	0	0	0	0	0	0	0	0	0	0	0	0	0	0	0	0	0	0	0	0	0	0	0	0	0	0	0	0	0	0	0	0	0	0	0	0	0	0	0	0	0	0	0	0
200643	d__Bacteria,p_ Bacteroidetes/Chlorobi group_ Bacteroidetes	*	0	0	0	0	0	0	0	0	0	0	0	0	0	0	0	0	0	0	1	1	1	1	1	1	1	0	0	0	0	0	0	0	4	4	4	0	0	0	0	0	1	0	0	0	0	0	1
204433	d__Bacteria,p_ Acidobacteria_ Acidobacteriia	*	0	0	0	0	0	0	0	0	0	0	0	1	1	1	0	0	0	0	0	0	0	0	0	0	0	0	0	0	0	0	0	0	0	0	0	0	0	0	0	0	0	0	0	0	0	0	0
404790	d__Eukaryota,p_ Viridiplantae_ Streptophyta_ Streptophytina_ Embryophyta_ Tracheophyta_ Euphyllophyta_ Spermatophyta_ Magnoliopsida_ Mesangiospermae_ eudicotyledons_ Gunneridae_ Pentapetalae_ rosids_ fabids_ Fabales_ Fabaceae_ environmental samples	*	0	0	0	0	0	0	0	0	0	0	0	0	0	0	0	0	0	0	0	0	1	3	3	2	0	0	0	2	1	1	0	0	0	0	0	2	0	0	0	0	0	0	0	1	0	0	0
1004930	d__Eukaryota,p__Cercozoa,c__Thecofilosea,	*	305	298	234	39	0	0	1344	1083	1083	1071	851	1	1	3373	17451	17448	17254	13479	0	0	31168	162	162	159	109	0	0	972	40439	40421	39864	28739	3	3	21041	9	9	9	7	0	0	22	18635	18630	18365	12616	71528
[truncated: 25 more columns]

## Sheet: Table S2F
Post-decontamination samples DATA SETS from non-collapsed reads
Feature ID	Feature taxonomy	1CP2_pairs	1CP2_pairs_30kx	1CP2_pairs_55kx	1CP2_pairs_55kx_2mm	1CP2_pairs_70kx	1CP2_pairs_fastp_30kx	1CP2_pairs_fastp_30kx_2mm	1CP2_pairs_fastp_55kx	1PB2_pairs	1PB2_pairs_30kx	1PB2_pairs_55kx	1PB2_pairs_55kx_2mm	1PB2_pairs_70kx	1PB2_pairs_fastp_30kx	1PB2_pairs_fastp_30kx_2mm	1PB2_pairs_fastp_55kx	1PHCH3_pairs	1PHCH3_pairs_30kx	1PHCH3_pairs_55kx	1PHCH3_pairs_55kx_2mm	1PHCH3_pairs_70kx	1PHCH3_pairs_fastp_30kx	1PHCH3_pairs_fastp_30kx_2mm	1PHCH3_pairs_fastp_55kx	1PL2_pairs	1PL2_pairs_30kx	1PL2_pairs_55kx	1PL2_pairs_55kx_2mm	1PL2_pairs_70kx	1PL2_pairs_fastp_30kx	1PL2_pairs_fastp_30kx_2mm	1PL2_pairs_fastp_55kx	1QG2_pairs	1QG2_pairs_30kx	1QG2_pairs_55kx	1QG2_pairs_55kx_2mm	1QG2_pairs_70kx	1QG2_pairs_fastp_30kx	1QG2_pairs_fastp_30kx_2mm	1QG2_pairs_fastp_55kx	2CP2_pairs	2CP2_pairs_30kx	2CP2_pairs_55kx	2CP2_pairs_55kx_2mm	2CP2_pairs_70kx	2CP2_pairs_fastp_30kx	2CP2_pairs_fastp_30kx_2mm	2CP2_pairs_fastp_55kx
31	d__Bacteria;p__Proteobacteria;c__Deltaproteobacteria;o__Myxococcales;f__Myxococcaceae	0	0	0	0	0	0	0	0	0	0	0	0	0	0	0	0	0	0	0	0	0	0	0	0	1	0	1	1	1	1	1	1	0	0	0	0	0	0	0	0	0	0	0	0	0	0	0	0
39	d__Bacteria;p__Proteobacteria;c__Deltaproteobacteria;o__Myxococcales;f__Archangiaceae	3	3	0	3	3	0	0	3	0	0	0	0	0	0	0	0	0	0	0	0	0	0	0	0	0	0	0	0	0	0	0	0	0	0	0	0	0	0	0	0	0	0	0	0	0	0	0	0
53	d__Bacteria;p__Proteobacteria;c__Deltaproteobacteria;o__Myxococcales;f__Nannocystaceae;g__Nannocystis	0	0	0	0	0	0	0	0	0	0	0	0	0	0	0	0	0	0	0	0	0	0	0	0	0	0	0	0	0	0	0	0	2	2	2	2	1	1	1	1	0	0	0	0	0	0	0	0
68	d__Bacteria;p__Proteobacteria;c__Gammaproteobacteria;o__Xanthomonadales;f__Xanthomonadaceae;g__Lysobacter	0	0	0	0	0	0	0	0	0	0	0	0	0	0	0	0	0	0	0	0	0	0	0	0	0	0	0	0	0	0	0	0	0	0	0	0	0	0	0	0	0	0	0	0	0	0	0	0
123	d__Bacteria;p__Planctomycetes;c__Planctomycetia;o__Planctomycetales;f__Planctomycetaceae;g__Pirellula	0	0	0	0	0	0	0	0	0	0	0	0	0	0	0	0	0	0	0	0	0	0	0	0	0	0	0	0	0	0	0	0	0	0	0	0	0	0	0	0	0	0	0	0	0	0	0	0
160	d__Bacteria;p__Spirochaetes;c__Spirochaetia;o__Spirochaetales;f__Spirochaetaceae;g__Treponema;s__Treponema pallidum	0	0	0	0	0	0	0	0	0	0	0	0	0	0	0	0	0	0	0	0	0	0	0	0	0	0	0	0	0	0	0	0	0	0	0	0	0	0	0	0	0	0	0	0	0	0	0	0
194	d__Bacteria;p__Proteobacteria;c__Epsilonproteobacteria;o__Campylobacterales;f__Campylobacteraceae;g__Campylobacter	0	0	0	0	0	0	0	0	0	0	0	0	0	0	0	0	0	0	0	0	0	0	0	0	0	0	0	0	0	0	0	0	0	0	0	0	0	0	0	0	0	0	0	0	0	0	0	0
287	d__Bacteria;p__Proteobacteria;c__Gammaproteobacteria;o__Pseudomonadales;f__Pseudomonadaceae;g__Pseudomonas;s__Pseudomonas aeruginosa	0	0	0	0	0	0	0	0	0	0	0	0	0	0	0	0	0	0	0	0	0	0	0	0	0	0	0	0	0	0	0	0	0	0	0	0	0	0	0	0	0	0	0	0	0	0	0	0
303	d__Bacteria;p__Proteobacteria;c__Gammaproteobacteria;o__Pseudomonadales;f__Pseudomonadaceae;g__Pseudomonas;s__Pseudomonas putida	0	0	0	0	0	0	0	0	0	0	0	0	0	0	0	0	0	0	0	0	0	0	0	0	0	0	0	0	0	0	0	0	0	0	0	0	0	0	0	0	0	1	0	1	1	0	0	0
317	d__Bacteria;p__Proteobacteria;c__Gammaproteobacteria;o__Pseudomonadales;f__Pseudomonadaceae;g__Pseudomonas;s__Pseudomonas syringae	0	0	0	0	0	0	0	0	0	0	0	0	0	0	0	0	0	0	0	0	0	0	0	0	0	0	0	0	0	0	0	0	0	0	0	0	0	0	0	0	0	0	0	0	0	0	0	0
339	d__Bacteria;p__Proteobacteria;c__Gammaproteobacteria;o__Xanthomonadales;f__Xanthomonadaceae;g__Xanthomonas;s__Xanthomonas campestris	0	0	0	0	0	0	0	0	0	0	0	0	0	0	0	0	0	0	0	0	0	0	0	0	0	0	0	0	0	0	0	0	0	0	0	0	0	0	0	0	0	0	0	0	0	0	0	0
343	d__Bacteria;p__Proteobacteria;c__Gammaproteobacteria;o__Xanthomonadales;f__Xanthomonadaceae;g__Xanthomonas;s__Xanthomonas translucens	0	0	0	0	0	0	0	0	0	0	0	0	0	0	0	0	0	0	0	0	0	0	0	0	0	0	0	0	0	0	0	0	0	0	0	0	0	0	0	0	0	0	0	0	0	0	0	0
353	d__Bacteria;p__Proteobacteria;c__Gammaproteobacteria;o__Pseudomonadales;f__Pseudomonadaceae;g__Azotobacter;s__Azotobacter chroococcum	0	0	0	0	0	0	0	0	0	0	0	0	0	0	0	0	0	0	0	0	0	0	0	0	0	0	0	0	0	0	0	0	0	0	0	0	0	0	0	0	0	0	0	0	0	0	0	0
416	d__Bacteria;p__Proteobacteria;c__Gammaproteobacteria;o__Methylococcales;f__Methylococcaceae;g__Methylomonas	0	0	0	0	0	0	0	0	0	0	0	0	0	0	0	0	0	0	0	0	0	0	0	0	0	0	0	0	0	0	0	0	0	0	0	0	0	0	0	0	0	0	0	0	0	0	0	0
429	d__Bacteria;p__Proteobacteria;c__Gammaproteobacteria;o__Methylococcales;f__Methylococcaceae;g__Methylobacter	0	0	0	0	0	0	0	0	0	0	0	0	0	0	0	0	0	0	0	0	0	0	0	0	0	0	0	0	0	0	0	0	0	0	0	0	0	0	0	0	0	0	0	0	0	0	0	0
446	d__Bacteria;p__Proteobacteria;c__Gammaproteobacteria;o__Legionellales;f__Legionellaceae;g__Legionella;s__Legionella pneumophila	0	0	0	0	0	0	0	0	0	0	0	0	0	0	0	0	0	0	0	0	0	0	0	0	0	0	0	0	0	0	0	0	0	0	0	0	0	0	0	0	0	0	0	0	0	0	0	0
475	d__Bacteria;p__Proteobacteria;c__Gammaproteobacteria;o__Pseudomonadales;f__Moraxellaceae;g__Moraxella	0	0	0	0	0	0	0	0	0	0	0	0	0	0	0	0	0	0	0	0	0	0	0	0	0	0	0	0	0	0	0	0	0	0	0	0	0	0	0	0	0	0	0	0	0	0	0	0
550	d__Bacteria;p__Proteobacteria;c__Gammaproteobacteria;o__Enterobacterales;f__Enterobacteriaceae;g__Enterobacter;s__Enterobacter cloacae	0	0	0	0	0	0	0	0	0	0	0	0	0	0	0	0	0	0	0	0	0	0	0	0	0	0	0	0	0	0	0	0	0	0	0	0	0	0	0	0	0	0	0	0	0	0	0	0
562	d__Bacteria;p__Proteobacteria;c__Gammaproteobacteria;o__Enterobacterales;f__Enterobacteriaceae;g__Escherichia;s__Escherichia coli	0	0	0	0	0	0	0	0	0	0	0	0	0	0	0	0	0	0	0	0	0	0	0	0	0	0	0	0	0	0	0	0	0	0	0	0	0	0	0	0	0	0	0	0	0	0	0	0
622	d__Bacteria;p__Proteobacteria;c__Gammaproteobacteria;o__Enterobacterales;f__Enterobacteriaceae;g__Shigella;s__Shigella dysenteriae	0	0	0	0	0	0	0	0	0	0	0	0	0	0	0	0	0	0	0	0	0	0	0	0	0	0	0	0	0	0	0	0	0	0	0	0	0	0	0	0	0	0	0	0	0	0	0	0
624	d__Bacteria;p__Proteobacteria;c__Gammaproteobacteria;o__Enterobacterales;f__Enterobacteriaceae;g__Shigella;s__Shigella sonnei	0	0	0	0	0	0	0	0	0	0	0	0	0	0	0	0	0	0	0	0	0	0	0	0	0	0	0	0	0	0	0	0	0	0	0	0	0	0	0	0	0	0	0	0	0	0	0	0
666	d__Bacteria;p__Proteobacteria;c__Gammaproteobacteria;o__Vibrionales;f__Vibrionaceae;g__Vibrio;s__Vibrio cholerae	0	0	0	0	0	0	0	0	0	0	0	0	0	0	0	0	0	0	0	0	0	0	0	0	0	0	0	0	0	0	0	0	0	0	0	0	0	0	0	0	0	0	0	0	0	0	0	0
670	d__Bacteria;p__Proteobacteria;c__Gammaproteobacteria;o__Vibrionales;f__Vibrionaceae;g__Vibrio;s__Vibrio parahaemolyticus	0	0	0	0	0	0	0	0	0	0	0	0	0	0	0	0	0	0	0	0	0	0	0	0	0	0	0	0	0	0	0	0	0	0	0	0	0	0	0	0	0	0	0	0	0	0	0	0
766	d__Bacteria;p__Proteobacteria;c__Alphaproteobacteria;o__Rickettsiales	0	0	0	0	0	0	0	0	0	0	0	0	0	0	0	0	0	0	0	0	0	0	0	0	0	0	0	0	0	0	0	0	0	0	0	0	0	0	0	0	0	0	0	0	0	0	0	0
777	d__Bacteria;p__Proteobacteria;c__Gammaproteobacteria;o__Legionellales;f__Coxiellaceae;g__Coxiella;s__Coxiella burnetii	0	0	0	0	0	0	0	0	0	0	0	0	0	0	0	0	0	0	0	0	0	0	0	0	0	0	0	0	0	0	0	0	0	0	0	0	0	0	0	0	0	0	0	0	0	0	0	0
817	d__Bacteria;p__Bacteroidetes;c__Bacteroidia;o__Bacteroidales;f__Bacteroidaceae;g__Bacteroides;s__Bacteroides fragilis	0	0	0	0	0	0	0	0	0	0	0	0	0	0	0	0	0	0	0	0	0	0	0	0	0	0	0	0	0	0	0	0	0	0	0	0	0	0	0	0	0	0	0	0	0	0	0	0
823	d__Bacteria;p__Bacteroidetes;c__Bacteroidia;o__Bacteroidales;f__Tannerellaceae;g__Parabacteroides;s__Parabacteroides distasonis	0	0	0	0	0	0	0	0	0	0	0	0	0	0	0	0	0	0	0	0	0	0	0	0	0	0	0	0	0	0	0	0	0	0	0	0	0	0	0	0	0	0	0	0	0	0	0	0
872	d__Bacteria;p__Proteobacteria;c__Deltaproteobacteria;o__Desulfovibrionales;f__Desulfovibrionaceae;g__Desulfovibrio	0	0	0	0	0	0	0	0	0	0	0	0	0	0	0	0	0	0	0	0	0	0	0	0	0	0	0	0	0	0	0	0	0	0	0	0	0	0	0	0	0	0	0	0	0	0	0	0
1030	d__Bacteria;p__Proteobacteria;c__Gammaproteobacteria;o__Thiotrichales;f__Thiotrichaceae;g__Thiothrix	0	0	0	0	0	0	0	0	0	0	0	0	0	0	0	0	0	0	0	0	0	0	0	0	0	0	0	0	0	0	0	0	0	0	0	0	0	0	0	0	1	1	0	1	1	0	0	1
1060	d__Bacteria;p__Proteobacteria;c__Alphaproteobacteria;o__Rhodobacterales;f__Rhodobacteraceae;g__Rhodobacter	0	0	0	0	0	0	0	0	0	0	0	0	0	0	0	0	0	0	0	0	0	0	0	0	0	0	0	0	0	0	0	0	0	0	0	0	0	0	0	0	0	0	0	0	0	0	0	0
1177	d__Bacteria;p__Cyanobacteria;o__Nostocales;f__Nostocaceae;g__Nostoc	0	0	0	0	0	0	0	0	0	0	0	0	0	0	0	0	0	0	0	0	0	0	0	0	1	0	1	1	0	0	0	0	0	0	0	0	0	0	0	0	0	0	0	0	0	0	0	0
1211	d__Bacteria;p__Cyanobacteria;s__uncultured cyanobacterium	0	0	0	0	0	0	0	0	0	0	0	0	0	0	0	0	0	0	0	0	0	0	0	0	0	0	0	0	0	0	0	0	0	0	0	0	0	0	0	0	0	0	0	0	0	0	0	0
1234	d__Bacteria;p__Nitrospirae;c__Nitrospira;o__Nitrospirales;f__Nitrospiraceae;g__Nitrospira	0	0	0	0	0	0	0	0	1	1	0	1	1	0	0	0	0	0	0	0	0	0	0	0	0	0	0	0	0	0	0	0	8	5	5	5	5	5	5	5	0	0	0	0	0	0	0	0
1280	d__Bacteria;p__Firmicutes;c__Bacilli;o__Bacillales;f__Staphylococcaceae;g__Staphylococcus;s__Staphylococcus aureus	0	0	0	0	0	0	0	0	0	0	0	0	0	0	0	0	0	0	0	0	0	0	0	0	0	0	0	0	0	0	0	0	0	0	0	0	0	0	0	0	0	1	0	1	0	0	0	0
1311	d__Bacteria;p__Firmicutes;c__Bacilli;o__Lactobacillales;f__Streptococcaceae;g__Streptococcus;s__Streptococcus agalactiae	0	1	0	1	0	0	0	0	0	0	0	0	0	0	0	0	0	0	0	0	0	0	0	0	0	0	0	0	0	0	0	0	0	0	0	0	0	0	0	0	0	2	0	2	1	0	0	0
1313	d__Bacteria;p__Firmicutes;c__Bacilli;o__Lactobacillales;f__Streptococcaceae;g__Streptococcus;s__Streptococcus pneumoniae	0	25	0	25	24	0	0	0	0	0	0	0	0	0	0	0	0	0	0	0	0	0	0	0	26	26	26	23	0	0	0	0	19	25	25	25	18	0	0	0	0	14	0	14	13	0	0	0
1378	d__Bacteria;p__Firmicutes;c__Bacilli;o__Bacillales;g__Gemella	0	0	0	0	0	0	0	0	0	0	0	0	0	0	0	0	0	0	0	0	0	0	0	0	0	0	0	0	0	0	0	0	0	0	0	0	0	0	0	0	0	0	0	0	0	0	0	0
1423	d__Bacteria;p__Firmicutes;c__Bacilli;o__Bacillales;f__Bacillaceae;g__Bacillus;s__Bacillus subtilis	0	0	0	0	0	0	0	0	0	0	0	0	0	0	0	0	0	0	0	0	0	0	0	0	1	0	0	0	0	0	0	0	0	0	0	0	0	0	0	0	0	0	0	0	0	0	0	0
1491	d__Bacteria;p__Firmicutes;c__Clostridia;o__Clostridiales;f__Clostridiaceae;g__Clostridium;s__Clostridium botulinum	0	0	0	0	0	0	0	0	0	0	0	0	0	0	0	0	0	0	0	0	0	0	0	0	0	0	0	0	0	0	0	0	0	0	0	0	0	0	0	0	0	0	0	0	0	0	0	0
1537	d__Bacteria;p__Firmicutes;c__Clostridia;o__Clostridiales;f__Peptostreptococcaceae;g__Romboutsia;s__Romboutsia lituseburensis	0	0	0	0	0	0	0	0	0	0	0	0	0	0	0	0	0	0	0	0	0	0	0	0	0	0	0	0	0	0	0	0	0	0	0	0	0	0	0	0	0	0	0	0	0	0	0	0
1590	d__Bacteria;p__Firmicutes;c__Bacilli;o__Lactobacillales;f__Lactobacillaceae;g__Lactobacillus;s__Lactobacillus plantarum	0	0	0	0	0	0	0	0	0	0	0	0	0	0	0	0	0	0	0	0	0	0	0	0	0	0	0	0	0	0	0	0	0	1	1	1	1	0	0	0	0	0	0	0	0	0	0	0
1599	d__Bacteria;p__Firmicutes;c__Bacilli;o__Lactobacillales;f__Lactobacillaceae;g__Lactobacillus;s__Lactobacillus sakei	0	0	0	0	0	0	0	0	0	0	0	0	0	0	0	0	0	0	0	0	0	0	0	0	0	0	0	0	0	0	0	0	0	0	0	0	0	0	0	0	0	0	0	0	0	0	0	0
1678	d__Bacteria;p__Actinobacteria;c__Actinobacteria;o__Bifidobacteriales;f__Bifidobacteriaceae;g__Bifidobacterium	0	0	0	0	0	0	0	0	0	0	0	0	0	0	0	0	0	0	0	0	0	0	0	0	0	0	0	0	0	0	0	0	0	0	0	0	0	0	0	0	0	0	0	0	0	0	0	0
1789	d__Bacteria;p__Actinobacteria;c__Actinobacteria;o__Corynebacteriales;f__Mycobacteriaceae;g__Mycobacterium;s__Mycobacterium xenopi	0	0	0	0	0	0	0	0	0	0	0	0	0	0	0	0	0	0	0	0	0	0	0	0	0	0	0	0	0	0	0	0	0	0	0	0	0	0	0	0	0	0	0	0	0	0	0	0
1847	d__Bacteria;p__Actinobacteria;c__Actinobacteria;o__Pseudonocardiales;f__Pseudonocardiaceae;g__Pseudonocardia	10	5	0	5	3	0	0	6	0	0	0	0	0	0	0	0	0	0	0	0	0	0	0	0	1	0	1	1	1	1	1	0	0	0	0	0	0	0	0	0	0	0	0	0	0	0	0	0
1854	d__Bacteria;p__Actinobacteria;c__Actinobacteria;o__Frankiales;f__Frankiaceae;g__Frankia	0	0	0	0	0	0	0	0	0	0	0	0	0	0	0	0	0	0	0	0	0	0	0	0	0	0	0	0	0	0	0	0	0	0	0	0	0	0	0	0	0	0	0	0	0	0	0	0
1911	d__Bacteria;p__Actinobacteria;c__Actinobacteria;o__Streptomycetales;f__Streptomycetaceae;g__Streptomyces;s__Streptomyces griseus	0	0	0	0	0	0	0	0	0	0	0	0	0	0	0	0	0	0	0	0	0	0	0	0	1	0	1	0	0	0	0	0	0	0	0	0	0	0	0	0	0	0	0	0	0	0	0	0
2040	d__Bacteria;p__Actinobacteria;c__Actinobacteria;o__Propionibacteriales;f__Nocardioidaceae;g__Aeromicrobium	0	0	0	0	0	0	0	0	0	0	0	0	0	0	0	0	0	0	0	0	0	0	0	0	0	0	0	0	0	0	0	0	0	0	0	0	0	0	0	0	0	0	0	0	0	0	0	0
2094	d__Bacteria;p__Tenericutes;c__Mollicutes;o__Mycoplasmatales;f__Mycoplasmataceae;g__Mycoplasma;s__Mycoplasma arginini	0	0	0	0	0	0	0	0	0	0	0	0	0	0	0	0	0	0	0	0	0	0	0	0	0	0	0	0	0	0	0	0	0	0	0	0	0	0	0	0	0	0	0	0	0	0	0	0
2099	d__Bacteria;p__Tenericutes;c__Mollicutes;o__Mycoplasmatales;f__Mycoplasmataceae;g__Mycoplasma;s__Mycoplasma hyopneumoniae	0	0	0	0	0	0	0	0	0	0	0	0	0	0	0	0	0	0	0	0	0	0	0	0	0	0	0	0	0	0	0	0	0	0	0	0	0	0	0	0	0	0	0	0	0	0	0	0
2111	d__Bacteria;p__Tenericutes;c__Mollicutes;o__Mycoplasmatales;f__Mycoplasmataceae;g__Mycoplasma;s__Mycoplasma arthritidis	0	0	0	0	0	0	0	0	0	0	0	0	0	0	0	0	0	0	0	0	0	0	0	0	0	0	0	0	0	0	0	0	0	0	0	0	0	0	0	0	0	0	0	0	0	0	0	0
2129	d__Bacteria;p__Tenericutes;c__Mollicutes;o__Mycoplasmatales;f__Mycoplasmataceae;g__Ureaplasma	0	0	0	0	0	0	0	0	0	0	0	0	0	0	0	0	0	0	0	0	0	0	0	0	0	0	0	0	0	0	0	0	0	0	0	0	0	0	0	0	0	0	0	0	0	0	0	0
2172	d__Archaea;p__Euryarchaeota;c__Methanobacteria;o__Methanobacteriales;f__Methanobacteriaceae;g__Methanobrevibacter	0	0	0	0	0	0	0	0	0	0	0	0	0	0	0	0	0	0	0	0	0	0	0	0	0	0	0	0	0	0	0	0	0	0	0	0	0	0	0	0	0	0	0	0	0	0	0	0
2260	d__Archaea;p__Euryarchaeota;c__Thermococci;o__Thermococcales;f__Thermococcaceae;g__Pyrococcus	0	0	0	0	0	0	0	0	0	0	0	0	0	0	0	0	0	0	0	0	0	0	0	0	0	0	0	0	0	0	0	0	0	0	0	0	0	0	0	0	0	0	0	0	0	0	0	0
2295	d__Bacteria;p__Proteobacteria;c__Deltaproteobacteria;o__Desulfobacterales;f__Desulfobacteraceae;g__Desulfobacterium	0	0	0	0	0	0	0	0	0	0	0	0	0	0	0	0	0	0	0	0	0	0	0	0	0	0	0	0	0	0	0	0	0	0	0	0	0	0	0	0	0	0	0	0	0	0	0	0
2357	d__Bacteria;p__Proteobacteria;c__Deltaproteobacteria;o__Syntrophobacterales;f__Syntrophaceae;g__Desulfomonile	0	0	0	0	0	0	0	0	0	0	0	0	0	0	0	0	0	0	0	0	0	0	0	0	0	0	0	0	0	0	0	0	0	0	0	0	0	0	0	0	0	0	0	0	0	0	0	0
2856	d__Eukaryota;p__Bacillariophyta;c__Bacillariophyceae;o__Bacillariales;f__Bacillariaceae;g__Cylindrotheca;s__Cylindrotheca closterium	0	0	0	0	0	0	0	0	0	0	0	0	0	0	0	0	0	0	0	0	0	0	0	0	0	0	0	0	0	0	0	0	0	0	0	0	0	0	0	0	0	0	0	0	0	0	0	0
3046	d__Eukaryota;p__Chlorophyta;c__Chlorophyceae;o__Chlamydomonadales;f__Dunaliellaceae;g__Dunaliella;s__Dunaliella salina	0	0	0	0	0	0	0	0	0	0	0	0	0	0	0	0	0	0	0	0	0	0	0	0	0	0	0	0	0	0	0	0	0	0	0	0	0	0	0	0	0	0	0	0	0	0	0	0
3051	d__Eukaryota;p__Chlorophyta;c__Chlorophyceae;o__Chlamydomonadales;f__Chlamydomonadaceae	0	0	0	0	0	0	0	0	0	0	0	0	0	0	0	0	0	0	0	0	0	0	0	0	0	0	0	0	0	0	0	0	0	0	0	0	0	0	0	0	0	0	0	0	0	0	0	0
3352	d__Eukaryota;p__Streptophyta;o__Pinales;f__Pinaceae;g__Pinus;s__Pinus taeda	0	0	0	0	0	0	0	0	0	0	0	0	0	0	0	0	0	0	0	0	0	0	0	0	0	0	0	0	0	0	0	0	0	0	0	0	0	0	0	0	0	0	0	0	0	0	0	0
3634	d__Eukaryota;p__Streptophyta;o__Malvales;f__Malvaceae;g__Gossypium;s__Gossypium barbadense	0	0	0	0	0	0	0	0	0	0	0	0	0	0	0	0	0	0	0	0	0	0	0	0	0	0	0	0	0	0	0	0	0	0	0	0	0	0	0	0	0	0	0	0	0	0	0	0
3635	d__Eukaryota;p__Streptophyta;o__Malvales;f__Malvaceae;g__Gossypium;s__Gossypium hirsutum	0	0	0	0	0	0	0	0	0	0	0	0	0	0	0	0	0	0	0	0	0	0	0	0	0	0	0	0	0	0	0	0	0	0	0	0	0	0	0	0	0	0	0	0	0	0	0	0
3659	d__Eukaryota;p__Streptophyta;o__Cucurbitales;f__Cucurbitaceae;g__Cucumis;s__Cucumis sativus	0	0	0	0	0	0	0	0	0	0	0	0	0	0	0	0	0	0	0	0	0	0	0	0	0	0	0	0	0	0	0	0	0	0	0	0	0	0	0	0	0	0	0	0	0	0	0	0
3744	d__Eukaryota;p__Streptophyta;o__Rosales	0	0	0	0	0	0	0	0	0	0	0	0	0	0	0	0	0	0	0	0	0	0	0	0	0	0	0	0	0	0	0	0	0	0	0	0	0	0	0	0	0	0	0	0	0	0	0	0
3981	d__Eukaryota;p__Streptophyta;o__Malpighiales;f__Euphorbiaceae;g__Hevea;s__Hevea brasiliensis	0	0	0	0	0	0	0	0	0	0	0	0	0	0	0	0	0	0	0	0	0	0	0	0	0	0	0	0	0	0	0	0	0	0	0	0	0	0	0	0	0	0	0	0	0	0	0	0
4039	d__Eukaryota;p__Streptophyta;o__Apiales;f__Apiaceae;g__Daucus;s__Daucus carota	0	0	0	0	0	0	0	0	0	0	0	0	0	0	0	0	0	0	0	0	0	0	0	0	0	0	0	0	0	0	0	0	0	0	0	0	0	0	0	0	0	0	0	0	0	0	0	0
4072	d__Eukaryota;p__Streptophyta;o__Solanales;f__Solanaceae;g__Capsicum;s__Capsicum annuum	0	0	0	0	0	0	0	0	0	0	0	0	0	0	0	0	0	0	0	0	0	0	0	0	0	0	0	0	0	0	0	0	0	0	0	0	0	0	0	0	0	0	0	0	0	0	0	0
4097	d__Eukaryota;p__Streptophyta;o__Solanales;f__Solanaceae;g__Nicotiana;s__Nicotiana tabacum	0	0	0	0	0	0	0	0	0	0	0	0	0	0	0	0	0	0	0	0	0	0	0	0	0	0	0	0	0	0	0	0	0	0	0	0	0	0	0	0	0	0	0	0	0	0	0	0
4527	d__Eukaryota;p__Streptophyta;c__Liliopsida;o__Poales;f__Poaceae;g__Oryza	0	0	0	0	0	0	0	0	0	0	0	0	0	0	0	0	0	0	0	0	0	0	0	0	0	0	0	0	0	0	0	0	0	0	0	0	0	0	0	0	0	0	0	0	0	0	0	0
4565	d__Eukaryota;p__Streptophyta;c__Liliopsida;o__Poales;f__Poaceae;g__Triticum;s__Triticum aestivum	0	0	0	0	0	0	0	0	0	0	0	0	0	0	0	0	0	0	0	0	0	0	0	0	0	0	0	0	0	0	0	0	0	0	0	0	0	0	0	0	0	0	0	0	0	0	0	0
4783	d__Eukaryota;c__Oomycetes;o__Peronosporales;f__Peronosporaceae;g__Phytophthora	0	0	0	0	0	0	0	0	0	0	0	0	0	0	0	0	0	0	0	0	0	0	0	0	0	0	0	0	0	0	0	0	0	0	0	0	0	0	0	0	0	0	0	0	0	0	0	0
4830	d__Eukaryota;p__Mucoromycota;c__Mucoromycetes;o__Mucorales;f__Mucoraceae;g__Mucor	0	0	0	0	0	0	0	0	0	0	0	0	0	0	0	0	0	0	0	0	0	0	0	0	0	0	0	0	0	0	0	0	0	0	0	0	0	0	0	0	0	0	0	0	0	0	0	0
4855	d__Eukaryota;p__Mucoromycota;c__Mortierellomycetes;o__Mortierellales;f__Mortierellaceae;g__Mortierella	0	0	0	0	0	0	0	0	0	0	0	0	0	0	0	0	0	0	0	0	0	0	0	0	0	0	0	0	0	0	0	0	0	0	0	0	0	0	0	0	0	0	0	0	0	0	0	0
4932	d__Eukaryota;p__Ascomycota;c__Saccharomycetes;o__Saccharomycetales;f__Saccharomycetaceae;g__Saccharomyces;s__Saccharomyces cerevisiae	0	0	0	0	0	0	0	0	0	0	0	0	0	0	0	0	0	0	0	0	0	0	0	0	0	0	0	0	0	0	0	0	0	0	0	0	0	0	0	0	0	0	0	0	0	0	0	0
5039	d__Eukaryota;p__Ascomycota;c__Eurotiomycetes;o__Onygenales;f__Ajellomycetaceae;g__Blastomyces;s__Blastomyces dermatitidis	0	0	0	0	0	0	0	0	0	0	0	0	0	0	0	0	0	0	0	0	0	0	0	0	0	0	0	0	0	0	0	0	0	0	0	0	0	0	0	0	0	0	0	0	0	0	0	0
5258	d__Eukaryota;p__Basidiomycota;c__Pucciniomycetes;o__Pucciniales	0	0	0	0	0	0	0	0	0	0	0	0	0	0	0	0	0	0	0	0	0	0	0	0	0	0	0	0	0	0	0	0	0	0	0	0	0	0	0	0	0	0	0	0	0	0	0	0
5304	d__Eukaryota;p__Basidiomycota;c__Agaricomycetes;o__Corticiales;f__Corticiaceae	0	0	0	0	0	0	0	0	0	0	0	0	0	0	0	0	0	0	0	0	0	0	0	0	0	0	0	0	0	0	0	0	0	0	0	0	0	0	0	0	0	0	0	0	0	0	0	0
5763	d__Eukaryota;p__Heterolobosea;f__Vahlkampfiidae;g__Naegleria;s__Naegleria fowleri	0	0	0	0	0	0	0	0	0	0	0	0	0	0	0	0	0	0	0	0	0	0	0	0	0	0	0	0	0	0	0	0	0	0	0	0	0	0	0	0	0	0	0	0	0	0	0	0
5935	d__Eukaryota;p__Ciliophora;c__Spirotrichea;o__Euplotida;f__Euplotidae;g__Euplotes	0	0	0	0	0	0	0	0	0	0	0	0	0	0	0	0	0	0	0	0	0	0	0	0	0	0	0	0	0	0	0	0	0	0	0	0	0	0	0	0	0	0	0	0	0	0	0	0
5996	d__Eukaryota;p__Ciliophora;c__Litostomatea;o__Haptorida;f__Didiniidae;g__Didinium	0	0	0	0	0	0	0	0	0	0	0	0	0	0	0	0	0	0	0	0	0	0	0	0	0	0	0	0	0	0	0	0	0	0	0	0	0	0	0	0	0	0	0	0	0	0	0	0
6179	d__Eukaryota;p__Platyhelminthes;c__Trematoda	0	0	0	0	0	0	0	0	0	0	0	0	0	0	0	0	0	0	0	0	0	0	0	0	0	0	0	0	0	0	0	0	0	0	0	0	0	0	0	0	0	0	0	0	0	0	0	0
6304	d__Eukaryota;p__Nematoda;c__Chromadorea;o__Rhabditida;f__Meloidogynidae;g__Meloidogyne;s__Meloidogyne arenaria	0	0	0	0	0	0	0	0	0	0	0	0	0	0	0	0	0	0	0	0	0	0	0	0	0	0	0	0	0	0	0	0	0	0	0	0	0	0	0	0	0	0	0	0	0	0	0	0
6306	d__Eukaryota;p__Nematoda;c__Chromadorea;o__Rhabditida;f__Meloidogynidae;g__Meloidogyne;s__Meloidogyne incognita	0	0	0	0	0	0	0	0	0	0	0	0	0	0	0	0	0	0	0	0	0	0	0	0	0	0	0	0	0	0	0	0	0	0	0	0	0	0	0	0	0	0	0	0	0	0	0	0
6382	d__Eukaryota;p__Annelida;c__Clitellata;o__Haplotaxida	0	0	0	0	0	0	0	1	1	1	0	1	0	0	0	0	0	0	0	0	0	0	0	0	0	0	0	0	0	0	0	1	0	0	0	0	0	0	0	0	0	0	0	0	0	0	0	0
7038	d__Eukaryota;p__Arthropoda;c__Insecta;o__Hemiptera;f__Aleyrodidae;g__Bemisia;s__Bemisia tabaci	0	0	0	0	0	0	0	0	0	0	0	0	0	0	0	0	0	0	0	0	0	0	0	0	0	0	0	0	0	0	0	0	0	0	0	0	0	0	0	0	0	0	0	0	0	0	0	0
7227	d__Eukaryota;p__Arthropoda;c__Insecta;o__Diptera;f__Drosophilidae;g__Drosophila;s__Drosophila melanogaster	0	0	0	0	0	0	0	0	0	0	0	0	0	0	0	0	0	0	0	0	0	0	0	0	0	0	0	0	0	0	0	0	0	0	0	0	0	0	0	0	0	0	0	0	0	0	0	0
7516	d__Eukaryota;p__Arthropoda;c__Insecta;o__Neuroptera	0	0	0	0	0	0	0	0	0	0	0	0	0	0	0	0	0	0	0	0	0	0	0	0	0	0	0	0	0	0	0	0	0	0	0	0	0	0	0	0	0	0	0	0	0	0	0	0
7955	d__Eukaryota;p__Chordata;c__Actinopteri;o__Cypriniformes;f__Cyprinidae;g__Danio;s__Danio rerio	0	0	0	0	0	0	0	0	0	0	0	0	0	0	0	0	0	0	0	0	0	0	0	0	0	0	0	0	0	0	0	0	0	0	0	0	0	0	0	0	0	0	0	0	0	0	0	0
8030	d__Eukaryota;p__Chordata;c__Actinopteri;o__Salmoniformes;f__Salmonidae;g__Salmo;s__Salmo salar	0	0	0	0	0	0	0	0	0	0	0	0	0	0	0	0	0	0	0	0	0	0	0	0	0	0	0	0	0	0	0	0	0	0	0	0	0	0	0	0	0	0	0	0	0	0	0	0
12968	d__Eukaryota;f__Blastocystidae;g__Blastocystis;s__Blastocystis hominis	0	0	0	0	0	0	0	0	0	0	0	0	0	0	0	0	0	0	0	0	0	0	0	0	0	0	0	0	0	0	0	0	0	0	0	0	0	0	0	0	0	0	0	0	0	0	0	0
22663	d__Eukaryota;p__Streptophyta;o__Myrtales;f__Lythraceae;g__Punica;s__Punica granatum	0	0	0	0	0	0	0	0	0	0	0	0	0	0	0	0	0	0	0	0	0	0	0	0	0	0	0	0	0	0	0	0	0	0	0	0	0	0	0	0	0	0	0	0	0	0	0	0
25782	d__Eukaryota;p__Streptophyta;o__Brassicales;f__Cleomaceae;g__Cleome	0	0	0	0	0	0	0	0	0	0	0	0	0	0	0	0	0	0	0	0	0	0	0	0	0	0	0	0	0	0	0	0	0	0	0	0	0	0	0	0	0	0	0	0	0	0	0	0
28090	d__Bacteria;p__Proteobacteria;c__Gammaproteobacteria;o__Pseudomonadales;f__Moraxellaceae;g__Acinetobacter;s__Acinetobacter lwoffii	0	0	0	0	0	0	0	0	0	0	0	0	0	0	0	0	0	0	0	0	0	0	0	0	0	0	0	0	0	0	0	0	0	0	0	0	0	0	0	0	0	0	0	0	0	0	0	0
28141	d__Bacteria;p__Proteobacteria;c__Gammaproteobacteria;o__Enterobacterales;f__Enterobacteriaceae;g__Cronobacter;s__Cronobacter sakazakii	0	0	0	0	0	0	0	0	0	0	0	0	0	0	0	0	0	0	0	0	0	0	0	0	0	0	0	0	0	0	0	0	0	0	0	0	0	0	0	0	0	0	0	0	0	0	0	0
28185	d__Bacteria;p__Spirochaetes;c__Spirochaetia;o__Spirochaetales;f__Spirochaetaceae;g__Spirochaeta;s__Spirochaeta sp.	0	0	0	0	0	0	0	0	0	0	0	0	0	0	0	0	0	0	0	0	0	0	0	0	0	0	0	0	0	0	0	0	0	0	0	0	0	0	0	0	0	0	0	0	0	0	0	0
28227	d__Bacteria;p__Tenericutes;c__Mollicutes;o__Mycoplasmatales;f__Mycoplasmataceae;g__Mycoplasma;s__Mycoplasma penetrans	0	0	0	0	0	0	0	0	0	0	0	0	0	0	0	0	0	0	0	0	0	0	0	0	0	0	0	0	0	0	0	0	0	0	0	0	0	0	0	0	0	0	0	0	0	0	0	0
28231	d__Bacteria;p__Proteobacteria;c__Deltaproteobacteria;o__Desulfuromonadales;f__Geobacteraceae;g__Geobacter	0	0	0	0	0	0	0	0	0	0	0	0	0	0	0	0	0	0	0	0	0	0	0	0	0	0	0	0	0	0	0	0	0	0	0	0	0	0	0	0	0	0	0	0	0	0	0	0
28901	d__Bacteria;p__Proteobacteria;c__Gammaproteobacteria;o__Enterobacterales;f__Enterobacteriaceae;g__Salmonella;s__Salmonella enterica	0	0	0	0	0	0	0	0	0	0	0	0	0	0	0	0	0	0	0	0	0	0	0	0	0	0	0	0	0	0	0	0	0	0	0	0	0	0	0	0	0	0	0	0	0	0	0	0
29281	d__Archaea;p__Crenarchaeota;s__uncultured crenarchaeote	0	0	0	0	0	0	0	0	0	0	0	0	0	0	0	0	0	0	0	0	0	0	0	0	0	0	0	0	0	0	0	0	0	0	0	0	0	0	0	0	0	1	0	1	1	0	0	0
29404	d__Bacteria;p__Actinobacteria;c__Actinobacteria;o__Propionibacteriales;f__Propionibacteriaceae;g__Microlunatus	0	0	0	0	0	0	0	0	0	0	0	0	0	0	0	0	0	0	0	0	0	0	0	0	1	0	1	1	1	1	1	2	0	0	0	0	0	0	0	0	0	0	0	0	0	0	0	0
29729	d__Eukaryota;p__Streptophyta;o__Malvales;f__Malvaceae;g__Gossypium;s__Gossypium arboreum	0	0	0	0	0	0	0	0	0	0	0	0	0	0	0	0	0	0	0	0	0	0	0	0	0	0	0	0	0	0	0	0	0	0	0	0	0	0	0	0	0	0	0	0	0	0	0	0
32561	d__Eukaryota;p__Chordata;c_Sauropsida;0__Squamata	0	0	0	0	0	0	0	0	0	0	0	0	0	0	0	0	0	0	0	0	0	0	0	0	0	0	0	0	0	0	0	0	0	0	0	0	0	0	0	0	0	0	0	0	0	0	0	0
33129	d__Eukaryota;p__Streptophyta;o__Fabales;f__Fabaceae;g__Phaseolus;s__Phaseolus acutifolius	0	0	0	0	0	0	0	0	0	0	0	0	0	0	0	0	0	0	0	0	0	0	0	0	0	0	0	0	0	0	0	0	0	0	0	0	0	0	0	0	0	0	0	0	0	0	0	0
33218	d__Eukaryota;p__Nematoda;c__Enoplea	0	0	0	0	0	0	0	0	0	0	0	0	0	0	0	0	0	0	0	0	0	0	0	0	0	0	0	0	0	0	0	0	0	0	0	0	0	0	0	0	0	0	0	0	0	0	0	0
33888	d__Bacteria;p__Actinobacteria;c__Actinobacteria;o__Micrococcales;f__Microbacteriaceae;g__Rathayibacter;s__Rathayibacter tritici	0	0	0	0	0	0	0	0	0	0	0	0	0	0	0	0	0	0	0	0	0	0	0	0	0	0	0	0	0	0	0	0	0	0	0	0	0	0	0	0	0	0	0	0	0	0	0	0
34021	d__Bacteria;p__Proteobacteria;c__Alphaproteobacteria;o__Rhizobiales;f__Rhizobiaceae;g__Liberibacter;s__Candidatus Liberibacter asiaticus	0	0	0	0	0	0	0	0	0	0	0	0	0	0	0	0	0	0	0	0	0	0	0	0	0	0	0	0	0	0	0	0	0	0	0	0	0	0	0	0	0	0	0	0	0	0	0	0
34034	d__Bacteria;p__Proteobacteria;c__Deltaproteobacteria;s__uncultured delta proteobacterium	0	0	0	0	0	0	0	0	0	0	0	0	0	0	0	0	0	0	0	0	0	0	0	0	0	0	0	0	0	0	0	0	0	0	0	0	0	0	0	0	1	1	0	1	1	0	0	1
35443	d__Eukaryota;p__Chlorophyta;c__Ulvophyceae;o__Trentepohliales	0	0	0	0	0	0	0	0	0	0	0	0	0	0	0	0	0	0	0	0	0	0	0	0	0	0	0	0	0	0	0	0	0	0	0	0	0	0	0	0	0	0	0	0	0	0	0	0
35800	d__Bacteria;p__Nitrospinae;c__Nitrospinia;o__Nitrospinales;f__Nitrospinaceae;g__Nitrospina	0	2	0	2	1	0	0	0	0	0	0	0	0	0	0	0	0	0	0	0	0	0	0	0	2	0	2	0	0	0	0	0	2	1	1	1	0	1	1	1	0	0	0	0	0	0	0	0
35883	d__Eukaryota;p__Streptophyta;o__Solanales;f__Convolvulaceae;g__Ipomoea;s__Ipomoea nil	0	0	0	0	0	0	0	0	0	0	0	0	0	0	0	0	0	0	0	0	0	0	0	0	0	0	0	0	0	0	0	0	0	0	0	0	0	0	0	0	0	0	0	0	0	0	0	0
36090	d__Eukaryota;p__Nematoda;c__Chromadorea;o__Rhabditida;f__Heteroderidae;g__Globodera;s__Globodera pallida	0	0	0	0	0	0	0	0	0	0	0	0	0	0	0	0	0	0	0	0	0	0	0	0	0	0	0	0	0	0	0	0	0	0	0	0	0	0	0	0	0	0	0	0	0	0	0	0
37101	d__Eukaryota;o__Choanoflagellata;f__Salpingoecidae;g__Sphaeroeca	0	0	0	0	0	0	0	0	0	0	0	0	0	0	0	0	0	0	0	0	0	0	0	0	0	0	0	0	0	0	0	0	0	0	0	0	0	0	0	0	0	0	0	0	0	0	0	0
37334	d__Eukaryota;p__Streptophyta;o__Sapindales;f__Rutaceae;g__Citrus;s__Citrus maxima	0	0	0	0	0	0	0	0	0	0	0	0	0	0	0	0	0	0	0	0	0	0	0	0	0	0	0	0	0	0	0	0	0	0	0	0	0	0	0	0	0	0	0	0	0	0	0	0
38313	d__Bacteria;p__Proteobacteria;c__Gammaproteobacteria;o__Alteromonadales;f__Shewanellaceae;g__Shewanella;s__Shewanella algae	0	0	0	0	0	0	0	0	0	0	0	0	0	0	0	0	0	0	0	0	0	0	0	0	0	0	0	0	0	0	0	0	0	0	0	0	0	0	0	0	0	0	0	0	0	0	0	0
38746	d__Bacteria;p__Tenericutes;c__Mollicutes;o__Mycoplasmatales;f__Mycoplasmataceae;g__Mycoplasma;s__Mycoplasma microti	0	0	0	0	0	0	0	0	0	0	0	0	0	0	0	0	0	0	0	0	0	0	0	0	0	0	0	0	0	0	0	0	0	0	0	0	0	0	0	0	0	0	0	0	0	0	0	0
39766	d__Bacteria;p__Proteobacteria;c__Epsilonproteobacteria;o__Campylobacterales;f__Helicobacteraceae;g__Sulfurimonas;s__Sulfurimonas denitrificans	0	0	0	0	0	0	0	0	0	0	0	0	0	0	0	0	0	0	0	0	0	0	0	0	0	0	0	0	0	0	0	0	0	0	0	0	0	0	0	0	0	0	0	0	0	0	0	0
40323	d__Bacteria;p__Proteobacteria;c__Gammaproteobacteria;o__Xanthomonadales;f__Xanthomonadaceae;g__Stenotrophomonas	0	0	0	0	0	0	0	0	0	0	0	0	0	0	0	0	0	0	0	0	0	0	0	0	0	0	0	0	0	0	0	0	0	0	0	0	0	0	0	0	0	0	0	0	0	0	0	0
41165	d__Eukaryota;p__Heterolobosea;o__Schizopyrenida	0	0	0	0	0	0	0	0	0	0	0	0	0	0	0	0	0	0	0	0	0	0	0	0	0	0	0	0	0	0	0	0	0	0	0	0	0	0	0	0	0	0	0	0	0	0	0	0
44578	d__Eukaryota;p__Rotifera;c__Bdelloidea	0	0	0	0	0	0	0	0	0	0	0	0	0	0	0	0	0	0	0	0	0	0	0	0	0	0	0	0	0	0	0	0	0	0	0	0	0	0	0	0	0	0	0	0	0	0	0	0
46239	d__Bacteria;p__Tenericutes;c__Mollicutes;o__Entomoplasmatales;f__Entomoplasmataceae;g__Mesoplasma	0	0	0	0	0	0	0	0	0	0	0	0	0	0	0	0	0	0	0	0	0	0	0	0	0	0	0	0	0	0	0	0	0	0	0	0	0	0	0	0	0	0	0	0	0	0	0	0
46506	d__Bacteria;p__Bacteroidetes;c__Bacteroidia;o__Bacteroidales;f__Bacteroidaceae;g__Bacteroides;s__Bacteroides stercoris	0	0	0	0	0	0	0	0	0	0	0	0	0	0	0	0	0	0	0	0	0	0	0	0	0	0	0	0	0	0	0	0	0	0	0	0	0	0	0	0	0	0	0	0	0	0	0	0
47251	d__Bacteria;p__Cyanobacteria;o__Synechococcales;f__Leptolyngbyaceae;g__Leptolyngbya	0	0	0	0	0	0	0	0	0	0	0	0	0	0	0	0	0	0	0	0	0	0	0	0	0	0	0	0	0	0	0	0	0	0	0	0	0	0	0	0	0	0	0	0	0	0	0	0
48463	d__Bacteria;p__Verrucomicrobia;c__Verrucomicrobiae;o__Verrucomicrobiales;f__Verrucomicrobiaceae;g__Prosthecobacter	0	0	0	0	0	0	0	0	0	0	0	0	0	0	0	0	0	0	0	0	0	0	0	0	0	0	0	0	0	0	0	0	0	0	0	0	0	0	0	0	0	0	0	0	0	0	0	0
49451	d__Eukaryota;p__Streptophyta;o__Solanales;f__Solanaceae;g__Nicotiana;s__Nicotiana attenuata	0	0	0	0	0	0	0	0	0	0	0	0	0	0	0	0	0	0	0	0	0	0	0	0	0	0	0	0	0	0	0	0	0	0	0	0	0	0	0	0	0	0	0	0	0	0	0	0
50719	d__Bacteria;p__Proteobacteria;c__Gammaproteobacteria;o__Vibrionales;f__Vibrionaceae;g__Vibrio;s__Vibrio diabolicus	0	0	0	0	0	0	0	0	0	0	0	0	0	0	0	0	0	0	0	0	0	0	0	0	0	0	0	0	0	0	0	0	0	0	0	0	0	0	0	0	0	0	0	0	0	0	0	0
50949	d__Eukaryota;p__Bacillariophyta;c__Bacillariophyceae;o__Naviculales;f__Naviculaceae;g__Navicula	0	0	0	0	0	0	0	0	0	0	0	0	0	0	0	0	0	0	0	0	0	0	0	0	0	0	0	0	0	0	0	0	0	0	0	0	0	0	0	0	0	0	0	0	0	0	0	0
53345	d__Bacteria;p__Firmicutes;c__Bacilli;o__Lactobacillales;f__Enterococcaceae;g__Enterococcus;s__Enterococcus durans	0	0	0	0	0	0	0	0	0	0	0	0	0	0	0	0	0	0	0	0	0	0	0	0	0	0	0	0	0	0	0	0	0	0	0	0	0	0	0	0	0	0	0	0	0	0	0	0
53433	d__Bacteria;p__Firmicutes;c__Clostridia;o__Halanaerobiales	0	0	0	0	0	0	0	0	0	0	0	0	0	0	0	0	0	0	0	0	0	0	0	0	0	0	0	0	0	0	0	0	0	0	0	0	0	0	0	0	0	0	0	0	0	0	0	0
55601	d__Bacteria;p__Proteobacteria;c__Gammaproteobacteria;o__Vibrionales;f__Vibrionaceae;g__Vibrio;s__Vibrio anguillarum	0	0	0	0	0	0	0	0	0	0	0	0	0	0	0	0	0	0	0	0	0	0	0	0	0	0	0	0	0	0	0	0	0	0	0	0	0	0	0	0	0	0	0	0	0	0	0	0
56451	d__Eukaryota;o__Petalomonadida;f__Scytomonadidae;g__Petalomonas	0	0	0	0	0	0	0	0	0	0	0	0	0	0	0	0	0	0	0	0	0	0	0	0	0	0	0	0	0	0	0	0	0	0	0	0	0	0	0	0	0	0	0	0	0	0	0	0
56765	d__Bacteria;s__uncultured marine bacterium	0	0	0	0	0	0	0	0	0	0	0	0	0	0	0	0	0	0	0	0	0	0	0	0	0	0	0	0	0	0	0	0	0	0	0	0	0	0	0	0	0	0	0	0	0	0	0	0
56999	d__Bacteria;p__Proteobacteria;c__Alphaproteobacteria;o__Rhodobacterales;f__Rhodobacteraceae;g__Amaricoccus	0	0	0	0	0	0	0	0	0	0	0	0	0	0	0	0	0	0	0	0	0	0	0	0	0	0	0	0	0	0	0	0	0	0	0	0	0	0	0	0	0	0	0	0	0	0	0	0
57494	d__Bacteria;p__Actinobacteria;c__Actinobacteria;o__Micrococcales;f__Micrococcaceae;g__Nesterenkonia	0	0	0	0	0	0	0	0	0	0	0	0	0	0	0	0	0	0	0	0	0	0	0	0	0	0	0	0	0	0	0	0	0	0	0	0	0	0	0	0	0	0	0	0	0	0	0	0
59796	d__Eukaryota;p__Bacillariophyta;c__Bacillariophyceae;o__Thalassiophysales;f__Catenulaceae;g__Amphora	0	0	0	0	0	0	0	0	0	0	0	0	0	0	0	0	0	0	0	0	0	0	0	0	0	0	0	0	0	0	0	0	0	0	0	0	0	0	0	0	0	0	0	0	0	0	0	0
60136	d__Bacteria;p__Proteobacteria;c__Alphaproteobacteria;o__Rhodobacterales;f__Rhodobacteraceae;g__Sulfitobacter	0	1	0	1	1	0	0	0	0	0	0	0	0	0	0	0	0	0	0	0	0	0	0	0	0	0	0	0	0	0	0	0	0	0	0	0	0	0	0	0	0	0	0	0	0	0	0	0
60893	d__Bacteria;p__Proteobacteria;c__Deltaproteobacteria;o__Syntrophobacterales;f__Syntrophaceae;g__Desulfobacca;s__Desulfobacca acetoxidans	0	0	0	0	0	0	0	0	0	0	0	0	0	0	0	0	0	0	0	0	0	0	0	0	0	0	0	0	0	0	0	0	0	0	0	0	0	0	0	0	0	1	0	1	1	0	0	0
63146	d__Eukaryota;p__Basidiomycota;c__Dacrymycetes;o__Dacrymycetales;f__Dacrymycetaceae;g__Calocera;s__Calocera viscosa	0	0	0	0	0	0	0	0	0	0	0	0	0	0	0	0	0	0	0	0	0	0	0	0	0	0	0	0	0	0	0	0	0	0	0	0	0	0	0	0	0	0	0	0	0	0	0	0
63743	d__Archaea;p__Euryarchaeota;c__Halobacteria;o__Halobacteriales;f__Haloarculaceae;g__Natronomonas	0	0	0	0	0	0	0	0	0	0	0	0	0	0	0	0	0	0	0	0	0	0	0	0	0	0	0	0	0	0	0	0	0	0	0	0	0	0	0	0	0	0	0	0	0	0	0	0
67572	d__Bacteria;p__Proteobacteria;c__Gammaproteobacteria;o__Alteromonadales;f__Psychromonadaceae;g__Psychromonas	0	0	0	0	0	0	0	0	0	0	0	0	0	0	0	0	0	0	0	0	0	0	0	0	0	0	0	0	0	0	0	0	0	0	0	0	0	0	0	0	0	0	0	0	0	0	0	0
68942	d__Bacteria;p__Verrucomicrobia;c__Verrucomicrobiae;o__Verrucomicrobiales;f__Verrucomicrobia subdivision 3;s__unidentified Verrucomicrobium group OPB35	0	0	0	0	0	0	0	0	0	0	0	0	0	0	0	0	0	0	0	0	0	0	0	0	0	0	0	0	0	0	0	0	0	0	0	0	0	0	0	0	0	0	0	0	0	0	0	0
69578	d__Bacteria;p__Actinobacteria;c__Actinobacteria;o__Micrococcales;f__Microbacteriaceae;g__Cryobacterium	0	0	0	0	0	0	0	0	0	0	0	0	0	0	0	0	0	0	0	0	0	0	0	0	0	0	0	0	0	0	0	0	0	0	0	0	0	0	0	0	0	0	0	0	0	0	0	0
70219	d__Eukaryota;p__Nematoda;c__Chromadorea;o__Monhysterida	0	0	0	0	0	0	0	0	0	0	0	0	0	0	0	0	0	0	0	0	0	0	0	0	0	0	0	0	0	0	0	0	0	0	0	0	0	0	0	0	0	0	0	0	0	0	0	0
70669	d__Eukaryota;p__Platyhelminthes;c__Cestoda;o__Amphilinidea;f__Schizochoeridae;g__Schizocoerus;s__Schizocoerus liguloideus	0	0	0	0	0	0	0	0	0	0	0	0	0	0	0	0	0	0	0	0	0	0	0	0	0	0	0	0	0	0	0	0	0	0	0	0	0	0	0	0	0	0	0	0	0	0	0	0
73780	d__Bacteria;p__Proteobacteria;c__Gammaproteobacteria;o__Methylococcales;f__Methylococcaceae;g__Methylocaldum;s__Methylocaldum szegediense	0	0	0	0	0	0	0	0	0	0	0	0	0	0	0	0	0	0	0	0	0	0	0	0	0	0	0	0	0	0	0	0	0	0	0	0	0	0	0	0	0	0	0	0	0	0	0	0
75309	d__Bacteria;p__Proteobacteria;c__Gammaproteobacteria;o__Xanthomonadales;f__Rhodanobacteraceae;g__Rhodanobacter	0	0	0	0	0	0	0	0	0	0	0	0	0	0	0	0	0	0	0	0	0	0	0	0	0	0	0	0	0	0	0	0	4	1	1	1	1	1	1	1	0	0	0	0	0	0	0	0
76892	d__Bacteria;p__Proteobacteria;c__Alphaproteobacteria;o__Caulobacterales;f__Caulobacteraceae	0	0	0	0	0	0	0	0	0	0	0	0	0	0	0	0	0	0	0	0	0	0	0	0	0	0	0	0	0	0	0	0	0	0	0	0	0	0	0	0	0	0	0	0	0	0	0	0
77133	d__Bacteria;s__uncultured bacterium	15	31	0	31	29	0	0	9	0	0	0	0	0	0	0	0	0	1	0	1	1	0	0	0	9	19	9	8	2	2	2	1	3	2	2	2	2	1	1	1	0	1	0	1	1	0	0	0
79206	d__Bacteria;p__Firmicutes;c__Clostridia;o__Clostridiales;f__Peptococcaceae;g__Desulfosporosinus	0	0	0	0	0	0	0	1	0	0	0	0	0	0	0	0	0	0	0	0	0	0	0	0	1	0	1	1	1	1	1	1	0	0	0	0	0	0	0	0	0	0	0	0	0	0	0	0
81943	d__Bacteria;p__Proteobacteria;c__Alphaproteobacteria;o__Rhizobiales;f__Beijerinckiaceae;g__Methylocella;s__Methylocella palustris	0	0	0	0	0	0	0	0	0	0	0	0	0	0	0	0	0	0	0	0	0	0	0	0	1	0	1	1	0	0	0	0	0	0	0	0	0	0	0	0	0	0	0	0	0	0	0	0
82802	d__Bacteria;p__Firmicutes;c__Bacilli;o__Lactobacillales;f__Carnobacteriaceae;g__Trichococcus	0	0	0	0	0	0	0	0	0	0	0	0	0	0	0	0	0	0	0	0	0	0	0	0	0	0	0	0	0	0	0	0	0	0	0	0	0	0	0	0	0	0	0	0	0	0	0	0
83427	d__Bacteria;p__Firmicutes;c__Bacilli;o__Lactobacillales;f__Streptococcaceae;g__Streptococcus;s__uncultured Streptococcus sp.	0	0	0	0	0	0	0	0	0	0	0	0	0	0	0	0	0	0	0	0	0	0	0	0	0	0	0	0	0	0	0	0	0	0	0	0	0	0	0	0	0	0	0	0	0	0	0	0
83614	d__Bacteria;p__Proteobacteria;c__Gammaproteobacteria;o__Xanthomonadales;f__Xanthomonadaceae;g__Luteimonas	0	0	0	0	0	0	0	0	0	0	0	0	0	0	0	0	0	0	0	0	0	0	0	0	1	0	1	1	1	1	1	2	0	0	0	0	0	0	0	0	0	0	0	0	0	0	0	0
83618	d__Bacteria;p__Proteobacteria;c__Gammaproteobacteria;o__Xanthomonadales;f__Xanthomonadaceae;g__Pseudoxanthomonas	0	0	0	0	0	0	0	0	0	0	0	0	0	0	0	0	0	0	0	0	0	0	0	0	0	0	0	0	0	0	0	0	0	0	0	0	0	0	0	0	0	0	0	0	0	0	0	0
83889	d__Bacteria;p__Proteobacteria;c__Gammaproteobacteria;o__Alteromonadales;f__Alteromonadaceae;g__Marinobacter;	0	0	0	0	0	0	0	0	0	0	0	0	0	0	0	0	0	0	0	0	0	0	0	0	0	0	0	0	0	0	0	0	0	0	0	0	0	0	0	0	0	0	0	0	0	0	0	0
85016	d__Bacteria;p__Actinobacteria;c__Actinobacteria;o__Micrococcales;f__Cellulomonadaceae	0	0	0	0	0	0	0	0	0	0	0	0	0	0	0	0	0	0	0	0	0	0	0	0	0	0	0	0	0	0	0	0	0	0	0	0	0	0	0	0	0	0	0	0	0	0	0	0
85033	d__Bacteria;p__Actinobacteria;c__Actinobacteria;o__Sporichthyales;f__Sporichthyaceae	0	0	0	0	0	0	0	0	0	0	0	0	0	0	0	0	0	0	0	0	0	0	0	0	0	0	0	0	0	0	0	0	0	0	0	0	0	0	0	0	0	0	0	0	0	0	0	0
85034	d__Bacteria;p__Actinobacteria;c__Actinobacteria;o__Glycomycetales;f__Glycomycetaceae	2	1	0	1	0	0	0	1	0	0	0	0	0	0	0	0	0	0	0	0	0	0	0	0	0	0	0	0	0	0	0	0	0	0	0	0	0	0	0	0	0	0	0	0	0	0	0	0
85074	d__Bacteria;p__Proteobacteria;c__Gammaproteobacteria;o__Chromatiales;f__Chromatiaceae;g__Halochromatium	0	0	0	0	0	0	0	0	0	0	0	0	0	0	0	0	0	0	0	0	0	0	0	0	0	0	0	0	0	0	0	0	0	0	0	0	0	0	0	0	0	0	0	0	0	0	0	0
86473	d__Bacteria;p__Proteobacteria;c__Gammaproteobacteria;s__uncultured gamma proteobacterium	14	17	0	17	14	0	0	8	0	0	0	0	0	0	0	0	0	0	0	0	0	0	0	0	2	0	2	2	2	2	2	1	0	0	0	0	0	0	0	0	0	0	0	0	0	0	0	0
88547	d__Eukaryota;c__Dinophyceae;o__Syndiniales	0	0	0	0	0	0	0	0	0	0	0	0	0	0	0	0	0	0	0	0	0	0	0	0	0	0	0	0	0	0	0	0	0	0	0	0	0	0	0	0	0	0	0	0	0	0	0	0
89043	d__Eukaryota;c__Chrysophyceae;o__Chromulinales;f__Chromulinaceae;g__Spumella	0	0	0	0	0	0	0	0	0	0	0	0	0	0	0	0	0	0	0	0	0	0	0	0	0	0	0	0	0	0	0	0	0	0	0	0	0	0	0	0	0	0	0	0	0	0	0	0
89954	d__Eukaryota;c__Dinophyceae;o__Suessiales	0	0	0	0	0	0	0	0	0	0	0	0	0	0	0	0	0	0	0	0	0	0	0	0	0	0	0	0	0	0	0	0	0	0	0	0	0	0	0	0	0	0	0	0	0	0	0	0
93133	d__Eukaryota;p__Ascomycota;c__Dothideomycetes;o__Capnodiales;f__Mycosphaerellaceae	0	0	0	0	0	0	0	0	0	0	0	0	0	0	0	0	0	0	0	0	0	0	0	0	0	0	0	0	0	0	0	0	0	0	0	0	0	0	0	0	0	0	0	0	0	0	0	0
99480	d__Bacteria;p__Actinobacteria;c__Actinobacteria;o__Micrococcales;f__Intrasporangiaceae;g__Tetrasphaera;s__Tetrasphaera australiensis	0	0	0	0	0	0	0	0	0	0	0	0	0	0	0	0	0	0	0	0	0	0	0	0	0	0	0	0	0	0	0	0	0	0	0	0	0	0	0	0	0	0	0	0	0	0	0	0
100234	d__Bacteria;p__Verrucomicrobia;c__Verrucomicrobiae;o__Verrucomicrobiales;s__uncultured Verrucomicrobiales bacterium	0	0	0	0	0	0	0	0	0	0	0	0	0	0	0	0	0	0	0	0	0	0	0	0	0	0	0	0	0	0	0	0	0	0	0	0	0	0	0	0	0	0	0	0	0	0	0	0
100371	d__Bacteria;p__Planctomycetes;c__Planctomycetia;o__Planctomycetales;s__uncultured Planctomycetales bacterium	0	0	0	0	0	0	0	0	0	0	0	0	0	0	0	0	0	0	0	0	0	0	0	0	4	7	4	1	0	0	0	0	0	0	0	0	0	0	0	0	0	0	0	0	0	0	0	0
101127	d__Eukaryota;p__Mucoromycota;c__Mucoromycetes;o__Mucorales;f__Cunninghamellaceae;g__Hesseltinella;s__Hesseltinella vesiculosa	0	0	0	0	0	0	0	0	0	0	0	0	0	0	0	0	0	0	0	0	0	0	0	0	0	0	0	0	0	0	0	0	0	0	0	0	0	0	0	0	0	0	0	0	0	0	0	0
111830	d__Bacteria;p__Proteobacteria;c__Alphaproteobacteria;o__Rhodospirillales;f__Rhodospirillaceae;g__Defluviicoccus	0	0	0	0	0	0	0	0	0	0	0	0	0	0	0	0	0	0	0	0	0	0	0	0	0	0	0	0	0	0	0	0	0	0	0	0	0	0	0	0	0	0	0	0	0	0	0	0
114243	d__Archaea;p__Euryarchaeota;s__uncultured euryarchaeote	0	1	0	1	0	0	0	0	0	0	0	0	0	0	0	0	0	0	0	0	0	0	0	0	0	0	0	0	0	0	0	0	0	0	0	0	0	0	0	0	0	3	0	3	3	0	0	0
114706	d__Bacteria;p__Acidobacteria;c__Acidobacteriia;o__Acidobacteriales;f__Acidobacteriaceae;g__Acidobacterium;s__uncultured Acidobacterium sp.	8	50	0	50	41	0	0	7	0	1	0	1	1	0	0	0	1	2	0	2	2	1	1	1	25	25	25	24	3	3	3	2	0	0	0	0	0	0	0	0	0	0	0	0	0	0	0	0
115547	d__Archaea;s__uncultured archaeon	0	0	0	0	0	0	0	0	0	0	0	0	0	0	0	0	0	0	0	0	0	0	0	0	0	0	0	0	0	0	0	0	0	0	0	0	0	0	0	0	0	0	0	0	0	0	0	0
119043	d__Bacteria;p__Proteobacteria;c__Alphaproteobacteria;o__Rhizobiales;f__Rhodobiaceae	0	0	0	0	0	0	0	0	0	0	0	0	0	0	0	0	0	0	0	0	0	0	0	0	1	0	1	1	0	0	0	1	0	0	0	0	0	0	0	0	0	0	0	0	0	0	0	0
120965	d__Bacteria;p__Planctomycetes;c__Planctomycetia;o__Planctomycetales;s__uncultured planctomycete	0	4	0	4	4	0	0	0	0	1	0	1	0	0	0	0	0	0	0	0	0	0	0	0	2	0	2	1	0	0	0	0	0	0	0	0	0	0	0	0	0	0	0	0	0	0	0	0
125216	d__Bacteria;p__Proteobacteria;c__Alphaproteobacteria;o__Rhodospirillales;f__Acetobacteraceae;g__Roseomonas	0	0	0	0	0	0	0	0	0	0	0	0	0	0	0	0	0	0	0	0	0	0	0	0	0	0	0	0	0	0	0	0	0	0	0	0	0	0	0	0	0	0	0	0	0	0	0	0
126911	d__Eukaryota;p__Streptophyta;o__Fabales;f__Fabaceae;g__Ammopiptanthus;s__Ammopiptanthus mongolicus	0	0	0	0	0	0	0	0	0	0	0	0	0	0	0	0	0	0	0	0	0	0	0	0	2	0	2	2	0	0	0	0	0	1	1	1	1	0	0	0	0	1	0	1	1	0	0	0
127150	d__Eukaryota;o__Kinetoplastida;f__Bodonidae;g__Rhynchomonas;s__Rhynchomonas nasuta	0	0	0	0	0	0	0	0	0	0	0	0	0	0	0	0	0	0	0	0	0	0	0	0	0	0	0	0	0	0	0	0	0	0	0	0	0	0	0	0	0	0	0	0	0	0	0	0
130454	d__Eukaryota;p__Streptophyta;o__Fabales;f__Fabaceae;g__Arachis;s__Arachis ipaensis	0	0	0	0	0	0	0	0	0	0	0	0	0	0	0	0	0	0	0	0	0	0	0	0	0	0	0	0	0	0	0	0	0	0	0	0	0	0	0	0	0	0	0	0	0	0	0	0
130795	d__Bacteria;p__Actinobacteria;c__Actinobacteria;o__Pseudonocardiales;f__Pseudonocardiaceae;g__Crossiella	4	5	0	5	5	0	0	5	0	0	0	0	0	0	0	0	0	0	0	0	0	0	0	0	12	12	12	10	11	11	11	14	0	0	0	0	0	0	0	0	0	0	0	0	0	0	0	0
138072	d__Bacteria;p__Proteobacteria;c__Gammaproteobacteria;o__Enterobacterales;f__Enterobacteriaceae;g__Candidatus Hamiltonella;s__Candidatus Hamiltonella defensa	0	4	0	4	1	0	0	0	0	0	0	0	0	0	0	0	0	0	0	0	0	0	0	0	3	0	3	1	0	0	0	0	0	0	0	0	0	0	0	0	0	0	0	0	0	0	0	0
141450	d__Bacteria;p__Proteobacteria;c__Gammaproteobacteria;o__Oceanospirillales;f__Oleiphilaceae;g__Oleiphilus	0	0	0	0	0	0	0	0	0	0	0	0	0	0	0	0	0	0	0	0	0	0	0	0	0	0	0	0	0	0	0	0	0	0	0	0	0	0	0	0	0	0	0	0	0	0	0	0
142860	d__Eukaryota;p__Streptophyta;o__Malpighiales;f__Euphorbiaceae;g__Euphorbia;s__Euphorbia tirucalli	0	0	0	0	0	0	0	0	0	0	0	0	0	0	0	0	0	0	0	0	0	0	0	0	0	0	0	0	0	0	0	0	0	0	0	0	0	0	0	0	0	0	0	0	0	0	0	0
145357	d__Bacteria;p__Actinobacteria;c__Actinobacteria;o__Micrococcales;f__Dermacoccaceae	0	0	0	0	0	0	0	0	0	0	0	0	0	0	0	0	0	0	0	0	0	0	0	0	0	0	0	0	0	0	0	0	0	0	0	0	0	0	0	0	0	0	0	0	0	0	0	0
152507	d__Bacteria;p__Actinobacteria;c__Actinobacteria;s__uncultured actinobacterium	0	1	0	1	1	0	0	0	0	0	0	0	0	0	0	0	0	2	0	2	1	1	1	1	0	0	0	0	0	0	0	0	0	0	0	0	0	0	0	0	0	0	0	0	0	0	0	0
156973	d__Bacteria;p__Bacteroidetes;c__Bacteroidia;o__Bacteroidales;f__Dysgonamonadaceae;g__Dysgonomonas	0	0	0	0	0	0	0	0	0	0	0	0	0	0	0	0	0	0	0	0	0	0	0	0	0	0	0	0	0	0	0	0	0	0	0	0	0	0	0	0	0	0	0	0	0	0	0	0
157728	d__Eukaryota;p__Mollusca;c__Bivalvia;o__Ostreoida;f__Ostreidae;g__Saccostrea;s__Saccostrea glomerata	0	0	0	0	0	0	0	0	0	0	0	0	0	0	0	0	0	0	0	0	0	0	0	0	0	0	0	0	0	0	0	0	0	0	0	0	0	0	0	0	0	0	0	0	0	0	0	0
158481	d__Bacteria;p__Proteobacteria;c__Gammaproteobacteria;o__Oceanospirillales;f__Hahellaceae;g__Hahella	0	1	0	1	1	0	0	0	0	0	0	0	0	0	0	0	0	0	0	0	0	0	0	0	0	0	0	0	0	0	0	0	0	0	0	0	0	0	0	0	0	0	0	0	0	0	0	0
158754	d__Bacteria;p__Proteobacteria;c__Alphaproteobacteria;o__Sphingomonadales;f__Sphingomonadaceae;g__Sphingomonas;s__uncultured Sphingomonas sp.	0	0	0	0	0	0	0	0	0	0	0	0	0	0	0	0	0	0	0	0	0	0	0	0	0	0	0	0	0	0	0	0	0	0	0	0	0	0	0	0	0	0	0	0	0	0	0	0
160660	d__Bacteria;p__Proteobacteria;c__Gammaproteobacteria;o__Chromatiales;f__Ectothiorhodospiraceae;g__Acidihalobacter;s__Acidihalobacter prosperus	0	3	0	3	3	0	0	0	0	0	0	0	0	0	0	0	0	0	0	0	0	0	0	0	0	0	0	3	0	0	0	0	0	0	0	0	0	0	0	0	0	0	0	0	0	0	0	0
160927	d__Eukaryota;p__Basidiomycota;c__Agaricomycetes;o__Auriculariales;f__Hyaloriaceae;g__Tremiscus	0	0	0	0	0	0	0	0	0	0	0	0	0	0	0	0	0	0	0	0	0	0	0	0	0	0	0	0	0	0	0	0	0	0	0	0	0	0	0	0	0	0	0	0	0	0	0	0
162027	d__Bacteria;p__Proteobacteria;c__Deltaproteobacteria;o__Myxococcales;f__Kofleriaceae;g__Haliangium	0	0	0	0	0	0	0	0	0	0	0	0	0	0	0	0	0	0	0	0	0	0	0	0	0	0	0	0	0	0	0	0	0	0	0	0	0	0	0	0	0	0	0	0	0	0	0	0
162155	d__Bacteria;p__Spirochaetes;c__Spirochaetia;o__Spirochaetales;f__Spirochaetaceae;g__Treponema;s__uncultured Treponema sp.	0	0	0	0	0	0	0	0	0	0	0	0	0	0	0	0	0	0	0	0	0	0	0	0	0	0	0	0	0	0	0	0	0	0	0	0	0	0	0	0	0	0	0	0	0	0	0	0
165433	d__Bacteria;p__Proteobacteria;c__Gammaproteobacteria;o__Pseudomonadales;f__Moraxellaceae;g__Acinetobacter;s__uncultured Acinetobacter sp.	0	0	0	0	0	0	0	0	0	0	0	0	0	0	0	0	0	0	0	0	0	0	0	0	0	0	0	0	0	0	0	0	0	0	0	0	0	0	0	0	0	0	0	0	0	0	0	0
166587	d__Bacteria;p__Chloroflexi;s__uncultured Chloroflexi bacterium	2	5	0	5	1	0	0	2	0	0	0	0	0	0	0	0	0	0	0	0	0	0	0	0	3	0	3	1	0	0	0	0	5	6	7	6	6	2	2	2	0	0	0	0	0	0	0	0
167965	d__Bacteria;p__Elusimicrobia;s__uncultured Termite group 1 bacterium	0	0	0	0	0	0	0	0	0	0	0	0	0	0	0	0	0	2	0	2	2	0	0	0	0	0	0	0	0	0	0	0	0	0	0	0	0	0	0	0	0	0	0	0	0	0	0	0
169133	d__Bacteria;p__Actinobacteria;c__Actinobacteria;o__Micrococcales;f__Micrococcaceae;g__Citricoccus	0	0	0	0	0	0	0	0	0	0	0	0	0	0	0	0	0	0	0	0	0	0	0	0	0	0	0	0	0	0	0	0	0	0	0	0	0	0	0	0	0	0	0	0	0	0	0	0
169976	d__Bacteria;p__Proteobacteria;c__Alphaproteobacteria;o__Sphingomonadales;f__Sphingomonadaceae;s__uncultured Sphingomonadaceae bacterium	0	0	0	0	0	0	0	0	0	0	0	0	0	0	0	0	0	0	0	0	0	0	0	0	1	0	1	1	0	0	0	0	0	0	0	0	0	0	0	0	0	0	0	0	0	0	0	0
170969	d__Bacteria;p__Nitrospirae;s__uncultured Nitrospirae bacterium	0	0	0	0	0	0	0	0	0	0	0	0	0	0	0	0	0	0	0	0	0	0	0	0	0	0	0	0	0	0	0	0	0	0	0	0	0	0	0	0	0	0	0	0	0	0	0	0
171291	d__Bacteria;p__Tenericutes;c__Mollicutes;o__Mycoplasmatales;f__Mycoplasmataceae;g__Mycoplasma;s__Mycoplasma verecundum	0	0	0	0	0	0	0	0	0	0	0	0	0	0	0	0	0	0	0	0	0	0	0	0	0	0	0	0	0	0	0	0	0	0	0	0	0	0	0	0	0	0	0	0	0	0	0	0
171952	d__Bacteria;p__Chloroflexi;c__Dehalococcoidia;o__Dehalococcoidales;f__Dehalococcoidaceae;g__Dehalococcoides;s__uncultured Dehalococcoides sp.	0	0	0	0	0	0	0	0	0	0	0	0	0	0	0	0	0	0	0	0	0	0	0	0	0	0	0	0	0	0	0	0	0	0	0	0	0	0	0	0	0	0	0	0	0	0	0	0
171953	d__Bacteria;p__Acidobacteria;s__uncultured Acidobacteria bacterium	2	2	0	2	0	0	0	2	0	0	0	0	0	0	0	0	0	0	0	0	0	0	0	0	2	0	2	2	1	1	1	2	0	2	2	2	2	0	0	0	0	0	0	0	0	0	0	0
172966	d__Eukaryota;p__Rhodophyta;c__Florideophyceae;o__Gracilariales;f__Gracilariaceae;g__Gracilaria;s__Gracilaria edulis	0	0	0	0	0	0	0	0	0	0	0	0	0	0	0	0	0	0	0	0	0	0	0	0	0	0	0	0	0	0	0	0	0	0	0	0	0	0	0	0	0	0	0	0	0	0	0	0
173362	d__Bacteria;p__Actinobacteria;c__Actinobacteria;o__Micrococcales;f__Dermabacteraceae;g__Brachybacterium;s__Brachybacterium paraconglomeratum	0	0	0	0	0	0	0	0	0	0	0	0	0	0	0	0	0	0	0	0	0	0	0	0	0	0	0	0	0	0	0	0	0	0	0	0	0	0	0	0	0	0	0	0	0	0	0	0
179110	d__Bacteria;p__Planctomycetes;c__Planctomycetia;o__Planctomycetales;f__Planctomycetaceae;g__Planctomyces;s__uncultured Planctomyces sp.	0	0	0	0	0	0	0	0	0	0	0	0	0	0	0	0	0	0	0	0	0	0	0	0	0	0	0	0	0	0	0	0	3	3	3	3	2	1	1	1	0	0	0	0	0	0	0	0
181937	d__Eukaryota;p__Basidiomycota;c__Agaricomycetes;f__Stereopsidaceae;g__Stereopsis	0	0	0	0	0	0	0	0	0	0	0	0	0	0	0	0	0	0	0	0	0	0	0	0	0	0	0	0	0	0	0	0	0	0	0	0	0	0	0	0	0	0	0	0	0	0	0	0
186216	d__Eukaryota;p__Arthropoda;c__Insecta;o__Phthiraptera;f__Echinophthiriidae;g__Lepidophthirus;s__Lepidophthirus macrorihini	0	0	0	0	0	0	0	0	0	0	0	0	0	0	0	0	0	0	0	0	0	0	0	0	0	0	0	0	0	0	0	0	0	0	0	0	0	0	0	0	0	0	0	0	0	0	0	0
186821	d__Bacteria;p__Firmicutes;c__Bacilli;o__Bacillales;f__Sporolactobacillaceae	0	0	0	0	0	0	0	0	0	0	0	0	0	0	0	0	0	0	0	0	0	0	0	0	0	0	0	0	0	0	0	0	0	0	0	0	0	0	0	0	0	0	0	0	0	0	0	0
186931	d__Bacteria;p__Proteobacteria;c__Gammaproteobacteria;o__Chromatiales;f__Ectothiorhodospiraceae;g__Thioalkalivibrio;s__Thioalkalivibrio nitratireducens	0	0	0	0	0	0	0	0	0	0	0	0	0	0	0	0	0	0	0	0	0	0	0	0	0	0	0	0	0	0	0	0	0	0	0	0	0	0	0	0	0	0	0	0	0	0	0	0
189348	d__Eukaryota;p__Chlorophyta;c__Ulvophyceae;o__Ulvales;f__Monostromataceae;g__Monostroma;s__Monostroma angicava	0	0	0	0	0	0	0	0	0	0	0	0	0	0	0	0	0	0	0	0	0	0	0	0	0	0	0	0	0	0	0	0	0	0	0	0	0	0	0	0	0	0	0	0	0	0	0	0
190530	d__Bacteria;p__Acidobacteria;c__Acidobacteriia;o__Acidobacteriales;s__uncultured Acidobacteriales bacterium	0	0	0	0	0	0	0	1	0	0	0	0	0	0	0	0	0	0	0	0	0	0	0	0	1	0	1	1	0	0	0	0	0	0	0	0	0	0	0	0	0	0	0	0	0	0	0	0
191216	d__Bacteria;p__Actinobacteria;c__Actinobacteria;o__Micrococcales;f__Microbacteriaceae;g__Microbacterium;s__uncultured Microbacterium sp.	0	0	0	0	0	0	0	0	0	0	0	0	0	0	0	0	0	0	0	0	0	0	0	0	0	0	0	0	0	0	0	0	0	0	0	0	0	0	0	0	0	0	0	0	0	0	0	0
194843	d__Bacteria;p__Bacteroidetes;c__Bacteroidia;o__Bacteroidales;s__uncultured Bacteroidales bacterium	0	0	0	0	0	0	0	0	0	0	0	0	0	0	0	0	0	0	0	0	0	0	0	0	0	0	0	0	0	0	0	0	0	0	0	0	0	0	0	0	0	0	0	0	0	0	0	0
195964	d__Bacteria;p__Actinobacteria;c__Actinobacteria;o__Micromonosporales;f__Micromonosporaceae;g__Asanoa	0	0	0	0	0	0	0	0	0	0	0	0	0	0	0	0	0	0	0	0	0	0	0	0	0	0	0	0	0	0	0	0	0	0	0	0	0	0	0	0	0	0	0	0	0	0	0	0
198613	d__Eukaryota;p__Ciliophora;c__Oligohymenophorea;o__Philasterida	0	0	0	0	0	0	0	0	0	0	0	0	0	0	0	0	0	0	0	0	0	0	0	0	0	0	0	0	0	0	0	0	0	0	0	0	0	0	0	0	0	0	0	0	0	0	0	0
199738	d__Bacteria;p__Chlamydiae;c__Chlamydiia;o__Chlamydiales;f__Chlamydiaceae;g__Chlamydia;s__uncultured Chlamydia sp.	0	0	0	0	0	0	0	0	0	0	0	0	0	0	0	0	0	0	0	0	0	0	0	0	0	0	0	0	0	0	0	0	0	0	0	0	0	0	0	0	0	0	0	0	0	0	0	0
200604	d__Eukaryota;p__Ciliophora;c__Spirotrichea;o__Tintinnida	0	0	0	0	0	0	0	0	0	0	0	0	0	0	0	0	0	0	0	0	0	0	0	0	0	0	0	0	0	0	0	0	0	0	0	0	0	0	0	0	0	0	0	0	0	0	0	0
203437	d__Bacteria;p__Gemmatimonadetes;s__uncultured Gemmatimonadetes bacterium	0	0	0	0	0	0	0	0	0	0	0	0	0	0	0	0	0	0	0	0	0	0	0	0	0	0	0	0	0	0	0	0	4	4	4	4	4	2	2	2	0	0	0	0	0	0	0	0
208549	d__Bacteria;p__Proteobacteria;c__Alphaproteobacteria;o__Rhizobiales;s__uncultured Rhizobiales bacterium	1	1	0	1	1	0	0	0	0	0	0	0	0	0	0	0	0	0	0	0	0	0	0	0	0	0	0	0	0	0	0	0	0	1	1	1	1	0	0	0	0	0	0	0	0	0	0	0
211441	d__Bacteria;p__Proteobacteria;c__Gammaproteobacteria;o__Xanthomonadales;f__Xanthomonadaceae;s__uncultured Xanthomonadaceae bacterium	0	0	0	0	0	0	0	0	0	0	0	0	0	0	0	0	0	0	0	0	0	0	0	0	0	0	0	0	0	0	0	0	0	0	0	0	0	0	0	0	1	1	0	1	0	0	0	1
213121	d__Bacteria;p__Proteobacteria;c__Deltaproteobacteria;o__Desulfobacterales;f__Desulfobulbaceae	0	0	0	0	0	0	0	0	0	0	0	0	0	0	0	0	0	0	0	0	0	0	0	0	0	0	0	0	0	0	0	0	0	0	0	0	0	0	0	0	0	0	0	0	0	0	0	0
218196	d__Eukaryota;p__Platyhelminthes;c__Cestoda;o__Cyclophyllidea;f__Anoplocephalidae;g__Moniezia;s__Moniezia benedeni	0	0	0	0	0	0	0	0	0	0	0	0	0	0	0	0	0	0	0	0	0	0	0	0	0	0	0	0	0	0	0	0	0	0	0	0	0	0	0	0	0	0	0	0	0	0	0	0
218872	d__Bacteria;p__Fibrobacteres;c__Fibrobacteria;o__Fibrobacterales	0	0	0	0	0	0	0	0	0	0	0	0	0	0	0	0	0	0	0	0	0	0	0	0	0	0	0	0	0	0	0	0	0	0	0	0	0	0	0	0	0	0	0	0	0	0	0	0
220496	d__Bacteria;p__Proteobacteria;c__Deltaproteobacteria;o__Syntrophobacterales;f__Syntrophobacteraceae;s__uncultured Syntrophobacteraceae bacterium	0	0	0	0	0	0	0	0	0	0	0	0	0	0	0	0	0	0	0	0	0	0	0	0	0	0	0	0	0	0	0	0	0	0	0	0	0	0	0	0	0	0	0	0	0	0	0	0
221169	d__Bacteria;p__Gemmatimonadetes;c__Gemmatimonadetes;o__Gemmatimonadales;f__Gemmatimonadaceae;g__Gemmatimonas;s__uncultured Gemmatimonas sp.	17	18	0	18	8	0	0	11	0	0	0	0	0	0	0	0	0	1	0	1	0	0	0	0	1	0	1	1	1	1	1	1	26	21	21	21	17	9	9	9	0	0	0	0	0	0	0	0
221279	d__Bacteria;p__Proteobacteria;c__Gammaproteobacteria;f__Candidatus Competibacteraceae;g__Candidatus Competibacter	0	0	0	0	0	0	0	0	0	0	0	0	0	0	0	0	0	0	0	0	0	0	0	0	0	0	0	0	0	0	0	0	0	0	0	0	0	0	0	0	0	0	0	0	0	0	0	0
222544	d__Eukaryota;p__Ascomycota;c__Sordariomycetes;	0	0	0	0	0	0	0	0	0	0	0	0	0	0	0	0	0	0	0	0	0	0	0	0	0	0	0	0	0	0	0	0	0	0	0	0	0	0	0	0	0	0	0	0	0	0	0	0
228671	d__Bacteria;p__Proteobacteria;c__Deltaproteobacteria;o__Syntrophobacterales;f__Syntrophaceae;g__Syntrophus;s__uncultured Syntrophus sp.	0	0	0	0	0	0	0	0	0	0	0	0	0	0	0	0	0	0	0	0	0	0	0	0	0	0	0	0	0	0	0	0	0	0	0	0	0	0	0	0	0	0	0	0	0	0	0	0
233189	d__Bacteria;p__Chloroflexi;c__Anaerolineae;o__Anaerolineales;f__Anaerolineaceae;g__Anaerolinea	0	0	0	0	0	0	0	0	0	0	0	0	0	0	0	0	0	0	0	0	0	0	0	0	0	0	0	0	0	0	0	0	0	0	0	0	0	0	0	0	0	0	0	0	0	0	0	0
236756	d__Bacteria;p__Planctomycetes;c__Candidatus Brocadiae;o__Candidatus Brocadiales;f__Candidatus Brocadiaceae;g__Candidatus Scalindua	0	0	0	0	0	0	0	0	0	0	0	0	0	0	0	0	0	0	0	0	0	0	0	0	0	0	0	0	0	0	0	0	0	0	0	0	0	0	0	0	0	0	0	0	0	0	0	0
237435	d__Bacteria;p__Proteobacteria;c__Gammaproteobacteria;o__Pseudomonadales;f__Pseudomonadaceae;g__Pseudomonas;s__Pseudomonas filiscindens	0	0	0	0	0	0	0	0	0	0	0	0	0	0	0	0	0	0	0	0	0	0	0	0	0	0	0	0	0	0	0	0	0	0	0	0	0	0	0	0	0	0	0	0	0	0	0	0
239373	d__Eukaryota;p__Nematoda;c__Chromadorea;o__Rhabditida;f__Hoplolaimidae;g__Rotylenchulus;s__Rotylenchulus reniformis	0	0	0	0	0	0	0	0	0	0	0	0	0	0	0	0	0	0	0	0	0	0	0	0	0	0	0	0	0	0	0	0	0	0	0	0	0	0	0	0	0	0	0	0	0	0	0	0
239730	d__Bacteria;p__Actinobacteria;c__Actinobacteria;o__Actinomycetales;s__uncultured Actinomycetales bacterium	0	0	0	0	0	0	0	0	0	0	0	0	0	0	0	0	0	0	0	0	0	0	0	0	1	0	1	1	0	0	0	0	0	0	0	0	0	0	0	0	0	0	0	0	0	0	0	0
240840	d__Bacteria;p__Actinobacteria;c__Actinobacteria;o__Streptosporangiales;f__Thermomonosporaceae;g__Actinomadura;s__Actinomadura meyerae	0	0	0	0	0	0	0	0	0	0	0	0	0	0	0	0	0	0	0	0	0	0	0	0	0	0	0	0	0	0	0	0	0	0	0	0	0	0	0	0	0	0	0	0	0	0	0	0
246130	d__Bacteria;p__Gemmatimonadetes;c__Gemmatimonadetes;o__Gemmatimonadales;f__Gemmatimonadaceae;s__uncultured Gemmatimonadaceae bacterium	0	0	0	0	0	0	0	0	0	0	0	0	0	0	0	0	0	0	0	0	0	0	0	0	0	0	0	0	0	0	0	0	0	0	0	0	0	0	0	0	0	0	0	0	0	0	0	0
253257	d__Bacteria;p__Firmicutes;c__Clostridia;o__Clostridiales;f__Lachnospiraceae;g__Lachnoclostridium;s__[Clostridium] amygdalinum	0	0	0	0	0	0	0	0	0	0	0	0	0	0	0	0	0	0	0	0	0	0	0	0	0	0	0	0	0	0	0	0	0	0	0	0	0	0	0	0	0	0	0	0	0	0	0	0
253830	d__Bacteria;p__Proteobacteria;c__Deltaproteobacteria;o__Myxococcales;s__uncultured Myxococcales bacterium	0	0	0	0	0	0	0	0	0	0	0	0	0	0	0	0	0	0	0	0	0	0	0	0	1	0	1	0	0	0	0	0	0	0	0	0	0	0	0	0	0	0	0	0	0	0	0	0
257465	d__Bacteria;p__Verrucomicrobia;c__Verrucomicrobiae;o__Verrucomicrobiales;f__Verrucomicrobia subdivision 3;s__uncultured Verrucomicrobia subdivision 3 bacterium	0	0	0	0	0	0	0	0	0	0	0	0	0	0	0	0	0	0	0	0	0	0	0	0	0	0	0	0	0	0	0	0	0	0	0	0	0	0	0	0	0	0	0	0	0	0	0	0
257470	d__Bacteria;p__Verrucomicrobia;c__Verrucomicrobiae;o__Verrucomicrobiales;f__Verrucomicrobiaceae;s__uncultured Verrucomicrobiaceae bacterium	0	0	0	0	0	0	0	0	0	0	0	0	0	0	0	0	0	0	0	0	0	0	0	0	0	0	0	0	0	0	0	0	0	0	0	0	0	0	0	0	0	0	0	0	0	0	0	0
257772	d__Bacteria;p__Proteobacteria;c__Gammaproteobacteria;o__Oceanospirillales;f__Halomonadaceae;g__Halomonas;s__Halomonas organivorans	0	0	0	0	0	0	0	0	0	0	0	0	0	0	0	0	0	0	0	0	0	0	0	0	0	0	0	0	0	0	0	0	1	0	0	0	0	0	0	0	0	0	0	0	0	0	0	0
265488	d__Bacteria;p__Planctomycetes;c__Planctomycetia;o__Planctomycetales;f__Planctomycetaceae;g__Rhodopirellula	0	0	0	0	0	0	0	0	0	0	0	0	0	0	0	0	0	0	0	0	0	0	0	0	0	0	0	0	0	0	0	0	8	7	7	7	5	10	10	10	0	0	0	0	0	0	0	0
265718	d__Bacteria;p__Proteobacteria;c__Gammaproteobacteria;o__Xanthomonadales;f__Rhodanobacteraceae;g__Aquimonas	0	0	0	0	0	0	0	0	0	0	0	0	0	0	0	0	0	0	0	0	0	0	0	0	0	0	0	0	0	0	0	0	0	0	0	0	0	0	0	0	0	1	0	1	0	0	0	0
279890	d__Eukaryota;p__Amoebozoa;c__Discosea;o__Longamoebia;f__Acanthamoebidae;g__Acanthamoeba;	0	0	0	0	0	0	0	0	0	0	0	0	0	0	0	0	0	0	0	0	0	0	0	0	0	0	0	0	0	0	0	0	0	0	0	0	0	0	0	0	0	0	0	0	0	0	0	0
282301	d__Eukaryota;p__Platyhelminthes;c__Rhabditophora;o__Macrostomida;f__Macrostomidae;g__Macrostomum;s__Macrostomum lignano	0	0	0	0	0	0	0	0	0	0	0	0	0	0	0	0	0	0	0	0	0	0	0	0	0	0	0	0	0	0	0	0	0	0	0	0	0	0	0	0	0	0	0	0	0	0	0	0
286802	d__Bacteria;p__Actinobacteria;c__Actinobacteria;o__Corynebacteriales;f__Segniliparaceae;g__Segniliparus;s__Segniliparus rotundus	0	0	0	0	0	0	0	0	0	0	0	0	0	0	0	0	0	0	0	0	0	0	0	0	0	0	0	0	0	0	0	0	0	0	0	0	0	0	0	0	0	0	0	0	0	0	0	0
291845	d__Bacteria;p__Proteobacteria;c__Epsilonproteobacteria;o__Campylobacterales;f__Helicobacteraceae;g__Sulfurimonas;s__uncultured Sulfurimonas sp.	0	0	0	0	0	0	0	0	0	0	0	0	0	0	0	0	0	0	0	0	0	0	0	0	0	0	0	0	0	0	0	0	0	0	0	0	0	0	0	0	0	0	0	0	0	0	0	0
296830	d__Bacteria;p__Proteobacteria;c__Alphaproteobacteria;o__Rhodospirillales;s__uncultured Rhodospirillales bacterium	0	0	0	0	0	0	0	0	0	1	0	1	1	0	0	0	0	0	0	0	0	0	0	0	0	0	0	0	0	0	0	0	0	0	0	0	0	0	0	0	0	0	0	0	0	0	0	0
307249	d__Bacteria;p__Firmicutes;c__Negativicutes;o__Selenomonadales;f__Sporomusaceae;g__Sporomusa;s__uncultured Sporomusa sp.	0	0	0	0	0	0	0	0	0	0	0	0	0	0	0	0	0	0	0	0	0	0	0	0	1	0	1	1	0	0	0	0	0	0	0	0	0	0	0	0	0	0	0	0	0	0	0	0
307955	d__Eukaryota;p__Chordata;c__Actinopteri;o__Cypriniformes;f__Cyprinidae;g__Sinocyclocheilus;s__Sinocyclocheilus anophthalmus	0	0	0	0	0	0	0	0	0	0	0	0	0	0	0	0	0	0	0	0	0	0	0	0	0	0	0	0	0	0	0	0	0	0	0	0	0	0	0	0	0	0	0	0	0	0	0	0
310067	d__Bacteria;p__Chloroflexi;c__Anaerolineae;o__Anaerolineales;f__Anaerolineaceae;s__uncultured Anaerolineaceae bacterium	0	0	0	0	0	0	0	0	0	0	0	0	0	0	0	0	0	0	0	0	0	0	0	0	0	0	0	0	0	0	0	0	2	3	3	3	3	0	0	0	0	0	0	0	0	0	0	0
312019	d__Bacteria;p__Candidatus Tectomicrobia;g__Candidatus Entotheonella;s__uncultured Candidatus Entotheonella sp.	0	0	0	0	0	0	0	0	0	0	0	0	0	0	0	0	0	0	0	0	0	0	0	0	0	0	0	0	0	0	0	0	0	0	0	0	0	0	0	0	0	0	0	0	0	0	0	0
312471	d__Eukaryota;o__Kinetoplastida;f__Bodonidae;g__Neobodo;s__Neobodo designis	0	0	0	0	0	0	0	0	0	0	0	0	0	0	0	0	0	0	0	0	0	0	0	0	0	0	0	0	0	0	0	0	0	0	0	0	0	0	0	0	0	0	0	0	0	0	0	0
313849	d__Bacteria;p__Firmicutes;c__Bacilli;o__Bacillales;f__Bacillaceae;g__Bacillus;s__Bacillus sp. A-5A	0	0	0	0	0	0	0	0	0	0	0	0	0	0	0	0	0	0	0	0	0	0	0	0	0	0	0	0	0	0	0	0	0	0	0	0	0	0	0	0	0	0	0	0	0	0	0	0
323413	d__Bacteria;p__Proteobacteria;c__Gammaproteobacteria;o__Xanthomonadales;f__Rhodanobacteraceae;g__Dokdonella	0	0	0	0	0	0	0	0	0	0	0	0	0	0	0	0	0	0	0	0	0	0	0	0	0	0	0	0	0	0	0	0	0	0	0	0	0	0	0	0	0	0	0	0	0	0	0	0
332248	d__Bacteria;p__Deinococcus-Thermus;c__Deinococci;o__Deinococcales;f__Trueperaceae;g__Truepera	0	0	0	0	0	0	0	0	0	0	0	0	0	0	0	0	0	0	0	0	0	0	0	0	0	0	0	0	0	0	0	0	0	0	0	0	0	0	0	0	0	0	0	0	0	0	0	0
337523	d__Bacteria;p__Proteobacteria;c__Alphaproteobacteria;o__Rhizobiales;f__Hyphomicrobiaceae;g__Rhodomicrobium;s__uncultured Rhodomicrobium sp.	0	0	0	0	0	0	0	0	0	0	0	0	0	0	0	0	0	0	0	0	0	0	0	0	0	0	0	0	0	0	0	0	0	0	0	0	0	0	0	0	0	0	0	0	0	0	0	0
341163	d__Eukaryota;p__Chlorophyta;c__Chlorophyceae;o__Chlamydomonadales;f__Dunaliellaceae;s__uncultured Dunaliella	0	0	0	0	0	0	0	0	0	0	0	0	0	0	0	0	0	0	0	0	0	0	0	0	0	0	0	0	0	0	0	0	0	0	0	0	0	0	0	0	0	0	0	0	0	0	0	0
352351	d__Bacteria;p__Proteobacteria;c__Alphaproteobacteria;o__Rhodospirillales;f__Rhodospirillaceae;s__uncultured Rhodospirillaceae bacterium	0	0	0	0	0	0	0	0	0	0	0	0	0	0	0	0	0	0	0	0	0	0	0	0	0	0	0	0	0	0	0	0	0	0	0	0	0	0	0	0	0	0	0	0	0	0	0	0
352869	d__Bacteria;p__Actinobacteria;c__Actinobacteria;o__Corynebacteriales;f__Nocardiaceae;g__Nocardia;s__Nocardia gamkensis	0	0	0	0	0	0	0	0	0	0	0	0	0	0	0	0	0	0	0	0	0	0	0	0	0	0	0	0	0	0	0	0	0	0	0	0	0	0	0	0	0	0	0	0	0	0	0	0
367188	d__Archaea;p__Euryarchaeota;c__Halobacteria;o__Halobacteriales;f__Halobacteriaceae;g__Haladaptatus	0	0	0	0	0	0	0	0	0	0	0	0	0	0	0	0	0	0	0	0	0	0	0	0	0	0	0	0	0	0	0	0	0	0	0	0	0	0	0	0	0	0	0	0	0	0	0	0
376542	d__Archaea;p__Euryarchaeota;c__Thermoplasmata;s__uncultured Thermoplasmata archaeon	0	0	0	0	0	0	0	0	0	0	0	0	0	0	0	0	0	1	0	1	1	0	0	0	0	0	0	0	0	0	0	0	0	0	0	0	0	0	0	0	0	0	0	0	0	0	0	0
388079	d__Bacteria;p__Cyanobacteria;c__Gloeobacteria;o__Gloeobacterales;f__Gloeobacteraceae;g__Gloeobacter;s__uncultured Gloeobacter sp.	0	0	0	0	0	0	0	0	0	0	0	0	0	0	0	0	0	0	0	0	0	0	0	0	0	0	0	0	0	0	0	0	0	0	0	0	0	0	0	0	0	0	0	0	0	0	0	0
388357	d__Bacteria;p__Actinobacteria;c__Actinobacteria;o__Micrococcales;f__Micrococcaceae;g__Kocuria;s__Kocuria turfanensis	0	0	0	0	0	0	0	0	0	0	0	0	0	0	0	0	0	0	0	0	0	0	0	0	0	0	0	0	0	0	0	0	0	0	0	0	0	0	0	0	0	0	0	0	0	0	0	0
391613	d__Bacteria;p__Proteobacteria;c__Alphaproteobacteria;o__Rhodobacterales;f__Rhodobacteraceae;g__Roseovarius;s__Roseovarius sp. TM1035	0	0	0	0	0	0	0	0	0	0	0	0	0	0	0	0	0	0	0	0	0	0	0	0	0	0	0	0	0	0	0	0	0	0	0	0	0	0	0	0	0	0	0	0	0	0	0	0
392333	d__Bacteria;p__Proteobacteria;c__Deltaproteobacteria;o__Desulfuromonadales;f__Geobacteraceae;g__Geoalkalibacter;s__Geoalkalibacter ferrihydriticus	0	0	0	0	0	0	0	0	0	0	0	0	0	0	0	0	0	0	0	0	0	0	0	0	0	0	0	0	0	0	0	0	0	0	0	0	0	0	0	0	0	0	0	0	0	0	0	0
397282	d__Bacteria;p__Planctomycetes;c__Candidatus Brocadiae;o__Candidatus Brocadiales;f__Candidatus Brocadiaceae;g__Candidatus Brocadia;s__uncultured Candidatus Brocadia sp.	0	0	0	0	0	0	0	0	0	0	0	0	0	0	0	0	0	0	0	0	0	0	0	0	0	0	0	0	0	0	0	0	0	0	0	0	0	0	0	0	0	0	0	0	0	0	0	0
400534	d__Bacteria;p__Actinobacteria;c__Actinobacteria;o__Kineosporiales;f__Kineosporiaceae;s__uncultured Kineosporiaceae bacterium	0	1	0	1	1	0	0	0	0	0	0	0	0	0	0	0	0	0	0	0	0	0	0	0	0	0	0	0	0	0	0	0	0	0	0	0	0	0	0	0	0	0	0	0	0	0	0	0
402649	d__Bacteria;p__Actinobacteria;c__Actinobacteria;o__Pseudonocardiales;f__Pseudonocardiaceae;g__Actinomycetospora	0	0	0	0	0	0	0	0	0	0	0	0	0	0	0	0	0	0	0	0	0	0	0	0	1	0	1	0	0	0	0	0	0	0	0	0	0	0	0	0	0	0	0	0	0	0	0	0
404869	d__Bacteria;p__Actinobacteria;c__Actinobacteria;o__Corynebacteriales;f__Nocardiaceae;g__Rhodococcus;s__Rhodococcus sp. D11-33.1	0	0	0	0	0	0	0	0	0	0	0	0	0	0	0	0	0	0	0	0	0	0	0	0	0	0	0	0	0	0	0	0	0	0	0	0	0	0	0	0	0	0	0	0	0	0	0	0
404900	d__Bacteria;p__Proteobacteria;c__Alphaproteobacteria;o__Rhodospirillales;f__Geminicoccaceae;g__Geminicoccus;s__Geminicoccus roseus	0	0	0	0	0	0	0	0	0	0	0	0	0	0	0	0	0	0	0	0	0	0	0	0	0	0	0	0	0	0	0	0	0	0	0	0	0	0	0	0	0	0	0	0	0	0	0	0
407821	d__Eukaryota;p__Arthropoda;c__Arachnida;o__Araneae;f__Eresidae;g__Stegodyphus;s__Stegodyphus mimosarum	0	0	0	0	0	0	0	0	0	0	0	0	0	0	0	0	0	0	0	0	0	0	0	0	0	0	0	0	0	0	0	0	0	0	0	0	0	0	0	0	0	0	0	0	0	0	0	0
412054	d__Bacteria;p__Gemmatimonadetes;c__Gemmatimonadetes;o__Gemmatimonadales;s__uncultured Gemmatimonadales bacterium	0	0	0	0	0	0	0	0	0	0	0	0	0	0	0	0	0	0	0	0	0	0	0	0	0	0	0	0	0	0	0	0	0	0	0	0	0	0	0	0	0	0	0	0	0	0	0	0
416876	d__Archaea;p__Crenarchaeota;c__Thermoprotei;o__Sulfolobales;f__Sulfolobaceae;g__Metallosphaera;s__Metallosphaera sp. YN23	0	0	0	0	0	0	0	0	0	0	0	0	0	0	0	0	0	0	0	0	0	0	0	0	0	0	0	0	0	0	0	0	0	0	0	0	0	0	0	0	0	0	0	0	0	0	0	0
432005	d__Eukaryota;p__Basidiomycota;c__Cystobasidiomycetes	0	0	0	0	0	0	0	0	0	0	0	0	0	0	0	0	0	0	0	0	0	0	0	0	0	0	0	0	0	0	0	0	0	0	0	0	0	0	0	0	0	0	0	0	0	0	0	0
432330	d__Bacteria;p__Firmicutes;c__Bacilli;o__Bacillales;f__Alicyclobacillaceae;g__Tumebacillus	0	0	0	0	0	0	0	0	0	0	0	0	0	0	0	0	0	0	0	0	0	0	0	0	0	0	0	0	0	0	0	0	0	0	0	0	0	0	0	0	0	0	0	0	0	0	0	0
451435	d__Eukaryota;p__Chytridiomycota;c__Chytridiomycetes	0	0	0	0	0	0	0	0	0	0	0	0	0	0	0	0	0	0	0	0	0	0	0	0	0	0	0	0	0	0	0	0	0	0	0	0	0	0	0	0	0	0	0	0	0	0	0	0
452310	d__Bacteria;p__Proteobacteria;c__Gammaproteobacteria;o__Legionellales;f__Coxiellaceae;g__Aquicella;s__uncultured Aquicella sp.	0	0	0	0	0	0	0	0	0	0	0	0	0	0	0	0	0	0	0	0	0	0	0	0	0	0	0	0	0	0	0	0	0	0	0	0	0	0	0	0	0	0	0	0	0	0	0	0
452435	d__Bacteria;p__Chloroflexi;c__Anaerolineae;s__uncultured Anaerolineae bacterium	0	0	0	0	0	0	0	0	0	0	0	0	0	0	0	0	0	0	0	0	0	0	0	0	0	0	0	0	0	0	0	0	0	0	0	0	0	0	0	0	0	0	0	0	0	0	0	0
452825	d__Bacteria;p__Proteobacteria;c__Deltaproteobacteria;o__Syntrophobacterales;f__Syntrophaceae;g__Desulfobacca;s__uncultured Desulfobacca sp.	0	0	0	0	0	0	0	0	0	0	0	0	0	0	0	0	0	0	0	0	0	0	0	0	0	0	0	0	0	0	0	0	0	0	0	0	0	0	0	0	0	1	0	1	1	0	0	0
453228	d__Bacteria;p__Proteobacteria;c__Deltaproteobacteria;o__Desulfarculales;f__Desulfarculaceae	0	3	0	3	1	0	0	0	0	0	0	0	0	0	0	0	0	0	0	0	0	0	0	0	1	0	1	1	0	0	0	0	0	0	0	0	0	0	0	0	1	1	0	1	1	0	0	1
455252	d__Bacteria;p__Proteobacteria;c__Gammaproteobacteria;g__Methylonatrum	0	0	0	0	0	0	0	0	0	0	0	0	0	0	0	0	0	0	0	0	0	0	0	0	0	0	0	0	0	0	0	0	0	0	0	0	0	0	0	0	0	0	0	0	0	0	0	0
459262	d__Bacteria;p__Planctomycetes;c__Planctomycetia;o__Planctomycetales;f__Gemmataceae;g__Gemmata;s__uncultured Gemmata sp.	0	4	0	4	4	0	0	0	0	0	0	0	0	0	0	0	0	0	0	0	0	0	0	0	0	0	0	0	0	0	0	0	0	0	0	0	0	0	0	0	0	0	0	0	0	0	0	0
464287	d__Eukaryota;p__Chlorophyta;c__Trebouxiophyceae;g__Coccomyxa;s__Coccomyxa simplex	0	0	0	0	0	0	0	0	0	0	0	0	0	0	0	0	0	0	0	0	0	0	0	0	0	0	0	0	0	0	0	0	0	0	0	0	0	0	0	0	0	0	0	0	0	0	0	0
465721	d__Bacteria;p__Proteobacteria;c__Gammaproteobacteria;o__Nevskiales;f__Sinobacteraceae;g__Steroidobacter;s__Steroidobacter denitrificans	0	0	0	0	0	0	0	0	0	0	0	0	0	0	0	0	0	0	0	0	0	0	0	0	1	0	1	1	1	1	1	2	0	0	0	0	0	0	0	0	0	0	0	0	0	0	0	0
468837	d__Eukaryota;p__Ascomycota;c__Sordariomycetes;o__Hypocreales;f__Cordycipitaceae;g__Lecanicillium;s__Lecanicillium saksenae	0	0	0	0	0	0	0	0	0	0	0	0	0	0	0	0	0	0	0	0	0	0	0	0	0	0	0	0	0	0	0	0	0	0	0	0	0	0	0	0	0	0	0	0	0	0	0	0
471284	d__Eukaryota;p__Apicomplexa;c__Conoidasida;o__Eucoccidiorida;f__Eimeriidae;g__Eimeria;s__Eimeria vejdovskyi	0	0	0	0	0	0	0	0	0	0	0	0	0	0	0	0	0	0	0	0	0	0	0	0	0	0	0	0	0	0	0	0	0	0	0	0	0	0	0	0	0	0	0	0	0	0	0	0
475966	d__Bacteria;p__Chloroflexi;c__Anaerolineae;o__Anaerolineales;f__Anaerolineaceae;g__Leptolinea	0	0	0	0	0	0	0	0	0	0	0	0	0	0	0	0	0	0	0	0	0	0	0	0	0	0	0	0	0	0	0	0	0	0	0	0	0	0	0	0	0	0	0	0	0	0	0	0
476105	d__Archaea;p__Crenarchaeota;c__Thermoprotei;s__uncultured Thermoprotei archaeon	0	0	0	0	0	0	0	0	0	0	0	0	0	0	0	0	0	0	0	0	0	0	0	0	0	0	0	0	0	0	0	0	0	0	0	0	0	0	0	0	0	0	0	0	0	0	0	0
490567	d__Bacteria;p__Proteobacteria;c__Gammaproteobacteria;o__Xanthomonadales;f__Xanthomonadaceae;g__Arenimonas	0	0	0	0	0	0	0	0	0	0	0	0	0	0	0	0	0	0	0	0	0	0	0	0	0	0	0	0	0	0	0	0	0	0	0	0	0	0	0	0	0	0	0	0	0	0	0	0
491146	d__Bacteria;p__Proteobacteria;c__Alphaproteobacteria;o__Rhizobiales;f__Xanthobacteraceae;s__uncultured Xanthobacteraceae bacterium	0	0	0	0	0	0	0	0	0	0	0	0	0	0	0	0	0	0	0	0	0	0	0	0	0	0	0	0	0	0	0	0	0	0	0	0	0	0	0	0	0	0	0	0	0	0	0	0
497727	d__Archaea;p__Thaumarchaeota;c__Nitrososphaeria;o__Nitrososphaerales;f__Nitrososphaeraceae;g__Nitrososphaera;s__Candidatus Nitrososphaera gargensis	0	0	0	0	0	0	0	0	0	0	0	0	0	0	0	0	0	0	0	0	0	0	0	0	1	0	1	1	1	1	1	1	0	0	0	0	0	0	0	0	0	0	0	0	0	0	0	0
498747	d__Bacteria;p__Chloroflexi;c__Dehalococcoidia;s__uncultured Dehalococcoidia bacterium	0	0	0	0	0	0	0	0	0	0	0	0	0	0	0	0	0	0	0	0	0	0	0	0	0	0	0	0	0	0	0	0	0	0	0	0	0	0	0	0	0	0	0	0	0	0	0	0
500012	d__Eukaryota;p__Heterolobosea;f__Acrasidae;g__Allovahlkampfia;s__Allovahlkampfia sp. strain SO/1P	0	0	0	0	0	0	0	0	0	0	0	0	0	0	0	0	0	0	0	0	0	0	0	0	0	0	0	0	0	0	0	0	0	0	0	0	0	0	0	0	0	0	0	0	0	0	0	0
513557	d__Bacteria;p__Proteobacteria;c__Deltaproteobacteria;o__Syntrophobacterales;f__Syntrophorhabdaceae;g__Syntrophorhabdus	0	0	0	0	0	0	0	0	0	0	0	0	0	0	0	0	0	0	0	0	0	0	0	0	0	0	0	0	0	0	0	0	1	1	1	1	1	0	0	0	0	0	0	0	0	0	0	0
519944	d__Bacteria;p__Fusobacteria;c__Fusobacteriia;o__Fusobacteriales;f__Fusobacteriaceae;g__Fusobacterium;s__Fusobacterium sp. CSL-7530	0	0	0	0	0	0	0	0	0	0	0	0	0	0	0	0	0	0	0	0	0	0	0	0	0	0	0	0	0	0	0	0	0	0	0	0	0	0	0	0	0	0	0	0	0	0	0	0
527659	d__Bacteria;p__Chloroflexi;c__Anaerolineae;o__Anaerolineales;f__Anaerolineaceae;g__Bellilinea;s__uncultured Bellilinea sp.	0	0	0	0	0	0	0	0	0	0	0	0	0	0	0	0	0	0	0	0	0	0	0	0	0	0	0	0	0	0	0	0	2	2	2	2	2	0	0	0	0	0	0	0	0	0	0	0
533205	d__Bacteria;p__Acidobacteria;c__Holophagae	0	0	0	0	0	0	0	0	0	0	0	0	0	0	0	0	0	0	0	0	0	0	0	0	0	0	0	0	0	0	0	0	1	1	1	1	1	0	0	0	0	0	0	0	0	0	0	0
541003	d__Bacteria;p__Firmicutes;c__Clostridia;o__Clostridiales;f__Ruminococcaceae;s__uncultured Ruminococcaceae bacterium	0	0	0	0	0	0	0	0	0	0	0	0	0	0	0	0	0	0	0	0	0	0	0	0	0	0	0	0	0	0	0	0	0	0	0	0	0	0	0	0	0	0	0	0	0	0	0	0
549720	d__Bacteria;p__Tenericutes;c__Mollicutes;o__Mycoplasmatales;f__Mycoplasmataceae;g__Mycoplasma;s__Mycoplasma sp. CSL7489-oral	0	0	0	0	0	0	0	0	0	0	0	0	0	0	0	0	0	0	0	0	0	0	0	0	0	0	0	0	0	0	0	0	0	0	0	0	0	0	0	0	0	0	0	0	0	0	0	0
549818	d__Bacteria;p__Proteobacteria;c__Gammaproteobacteria;o__Nevskiales;f__Sinobacteraceae;g__Steroidobacter;s__uncultured Steroidobacter sp.	0	0	0	0	0	0	0	0	0	0	0	0	0	0	0	0	0	0	0	0	0	0	0	0	0	0	0	0	0	0	0	0	0	0	0	0	0	0	0	0	0	0	0	0	0	0	0	0
555370	d__Eukaryota;p__Amoebozoa;c__Discosea;o__Longamoebia;f__Acanthamoebidae;g__Acanthamoeba;s__unclassified Acanthamoeba	0	0	0	0	0	0	0	0	0	0	0	0	0	0	0	0	0	0	0	0	0	0	0	0	0	0	0	0	0	0	0	0	0	0	0	0	0	0	0	0	0	0	0	0	0	0	0	0
556185	d__Eukaryota;p__Cercozoa;c__Silicofilosea;	0	0	0	0	0	0	0	0	0	0	0	0	0	0	0	0	0	0	0	0	0	0	0	0	0	0	0	0	0	0	0	0	0	0	0	0	0	0	0	0	0	0	0	0	0	0	0	0
556257	d__Bacteria;p__Proteobacteria;c__Alphaproteobacteria;o__Rhizobiales;f__Xanthobacteraceae;g__Pseudolabrys	0	0	0	0	0	0	0	0	0	0	0	0	0	0	0	0	0	0	0	0	0	0	0	0	0	0	0	0	0	0	0	0	0	0	0	0	0	0	0	0	0	0	0	0	0	0	0	0
561879	d__Bacteria;p__Firmicutes;c__Bacilli;o__Bacillales;f__Bacillaceae;g__Bacillus;s__Bacillus safensis	0	0	0	0	0	0	0	0	0	0	0	0	0	0	0	0	0	0	0	0	0	0	0	0	0	0	0	0	0	0	0	0	0	0	0	0	0	0	0	0	0	0	0	0	0	0	0	0
570264	d__Archaea;p__Euryarchaeota;c__Methanomicrobia;o__Methanocellales	0	0	0	0	0	0	0	0	0	0	0	0	0	0	0	0	0	0	0	0	0	0	0	0	0	0	5	5	0	0	0	0	0	0	0	0	0	0	0	0	0	0	0	0	0	0	0	0
581185	d__Bacteria;p__Proteobacteria;c__Deltaproteobacteria;o__Myxococcales;s__uncultured Sorangiineae bacterium	0	0	0	0	0	0	0	0	0	0	0	0	0	0	0	0	0	0	0	0	0	0	0	0	0	0	0	0	0	0	0	0	0	0	0	0	0	0	0	0	0	0	0	0	0	0	0	0
589449	d__Eukaryota;p__Bacillariophyta;c__Mediophyceae	0	0	0	0	0	0	0	0	0	0	0	0	0	0	0	0	0	0	0	0	0	0	0	0	0	0	0	0	0	0	0	0	0	0	0	0	0	0	0	0	0	0	0	0	0	0	0	0
594560	d__Bacteria;p__Actinobacteria;c__Actinobacteria;o__Streptomycetales;f__Streptomycetaceae;g__Streptomyces;s__Streptomyces sp. A64	0	0	0	0	0	0	0	0	0	0	0	0	0	0	0	0	0	0	0	0	0	0	0	0	0	0	0	0	0	0	0	0	0	0	0	0	0	0	0	0	0	0	0	0	0	0	0	0
640029	d__Bacteria;p__Tenericutes;c__Mollicutes;o__Mycoplasmatales;f__Mycoplasmataceae;g__Mycoplasma;s__Mycoplasma sp. Phocoena C-269	0	0	0	0	0	0	0	0	0	0	0	0	0	0	0	0	0	0	0	0	0	0	0	0	0	0	0	0	0	0	0	0	0	0	0	0	0	0	0	0	0	0	0	0	0	0	0	0
651290	d__Bacteria;p__Planctomycetes;c__Planctomycetia;o__Planctomycetales;f__Isosphaeraceae;g__Singulisphaera;s__uncultured Singulisphaera sp.	0	0	0	0	0	0	0	0	0	0	0	0	0	0	0	0	0	0	0	0	0	0	0	0	0	0	0	0	0	0	0	0	0	0	0	0	0	0	0	0	0	0	0	0	0	0	0	0
651660	d__Bacteria;p__Firmicutes;c__Bacilli;o__Bacillales;f__Planococcaceae;g__Paenisporosarcina	0	0	0	0	0	0	0	0	0	0	0	0	0	0	0	0	0	0	0	0	0	0	0	0	0	0	0	0	0	0	0	0	0	0	0	0	0	0	0	0	0	0	0	0	0	0	0	0
657445	d__Bacteria;p__Proteobacteria;c__Gammaproteobacteria;o__Thiotrichales;f__Francisellaceae;g__Francisella;s__Francisella noatunensis	0	0	0	0	0	0	0	0	0	0	0	0	0	0	0	0	0	0	0	0	0	0	0	0	0	0	0	0	0	0	0	0	0	0	0	0	0	0	0	0	0	2	0	2	2	0	0	0
658061	d__Bacteria;p__Acidobacteria;c__Acidobacteriia;o__Acidobacteriales;f__Acidobacteriaceae;g__Candidatus Koribacter	0	0	0	0	0	0	0	0	0	0	0	0	0	0	0	0	0	0	0	0	0	0	0	0	0	0	0	0	0	0	0	0	0	0	0	0	0	0	0	0	0	0	0	0	0	0	0	0
659496	d__Bacteria;p__Actinobacteria;c__Actinobacteria;o__Pseudonocardiales;f__Pseudonocardiaceae;g__Saccharothrix;s__Saccharothrix yanglingensis	3	0	0	0	0	0	0	0	0	0	0	0	0	0	0	0	0	0	0	0	0	0	0	0	0	0	0	0	0	0	0	0	0	0	0	0	0	0	0	0	0	0	0	0	0	0	0	0
661182	d__Bacteria;p__Proteobacteria;c__Gammaproteobacteria;o__Pseudomonadales;f__Moraxellaceae;g__Perlucidibaca	0	0	0	0	0	0	0	0	0	0	0	0	0	0	0	0	0	0	0	0	0	0	0	0	0	0	0	0	0	0	0	0	0	0	0	0	0	0	0	0	0	0	0	0	0	0	0	0
665467	d__Bacteria;p__Proteobacteria;c__Alphaproteobacteria;o__Rhizobiales;g__Bauldia;s__Bauldia litoralis	0	0	0	0	0	0	0	0	0	0	0	0	0	0	0	0	0	0	0	0	0	0	0	0	1	0	1	1	1	1	1	2	0	0	0	0	0	0	0	0	0	0	0	0	0	0	0	0
693075	d__Bacteria;p__Caldiserica;c__Caldisericia;o__Caldisericales;f__Caldisericaceae;g__Caldisericum;s__Caldisericum exile	0	0	0	0	0	0	0	0	0	0	0	0	0	0	0	0	0	0	0	0	0	0	0	0	0	0	0	0	0	0	0	0	0	0	0	0	0	0	0	0	0	0	0	0	0	0	0	0
701519	d__Bacteria;p__Tenericutes;c__Mollicutes;o__Acholeplasmatales;f__Acholeplasmataceae;g__Candidatus Phytoplasma;s__\u0027Prunus persica\u0027 phytoplasma	0	0	0	0	0	0	0	0	0	0	0	0	0	0	0	0	0	0	0	0	0	0	0	0	0	0	0	0	0	0	0	0	0	0	0	0	0	0	0	0	0	0	0	0	0	0	0	0
742030	d__Bacteria;p__Proteobacteria;c__Gammaproteobacteria;o__Salinisphaerales	1	1	0	1	1	0	0	1	0	0	0	0	0	0	0	0	0	0	0	0	0	0	0	0	3	0	3	3	3	3	3	3	0	0	0	0	0	0	0	0	0	0	0	0	0	0	0	0
743729	d__Archaea;p__Nanoarchaeota;s__Nanoarchaeota archaeon SCGC AAA011-D5	0	0	0	0	0	0	0	0	0	0	0	0	0	0	0	0	0	0	0	0	0	0	0	0	0	0	0	0	0	0	0	0	0	1	1	1	1	0	0	0	0	0	0	0	0	0	0	0
745004	d__Bacteria;p__Proteobacteria;c__Gammaproteobacteria;o__Cellvibrionales;f__Porticoccaceae;	0	0	0	0	0	0	0	0	0	0	0	0	0	0	0	0	0	0	0	0	0	0	0	0	0	0	0	0	0	0	0	0	0	0	0	0	0	0	0	0	0	0	0	0	0	0	0	0
748828	d__Bacteria;p__Proteobacteria;c__Alphaproteobacteria;o__Rhizobiales;f__Hyphomicrobiaceae;g__Hyphomicrobium;s__Hyphomicrobium sp. DC2c-1	7	5	0	5	5	0	0	4	0	0	0	0	0	0	0	0	0	0	0	0	0	0	0	0	0	0	0	0	0	0	0	0	0	0	0	0	0	0	0	0	0	0	0	0	0	0	0	0
754513	d__Bacteria;p__Tenericutes;c__Mollicutes;o__Mycoplasmatales;f__Mycoplasmataceae;g__Mycoplasma;s__Mycoplasma sp. Mirounga ES2774-NASSP4	0	0	0	0	0	0	0	0	0	0	0	0	0	0	0	0	0	0	0	0	0	0	0	0	0	0	0	0	0	0	0	0	0	0	0	0	0	0	0	0	0	1	0	1	0	0	0	0
754514	d__Bacteria;p__Tenericutes;c__Mollicutes;o__Mycoplasmatales;f__Mycoplasmataceae;g__Mycoplasma;s__Mycoplasma sp. Mirounga ES2805-ORL	0	0	0	0	0	0	0	0	0	0	0	0	0	0	0	0	0	0	0	0	0	0	0	0	0	0	0	0	0	0	0	0	0	0	0	0	0	0	0	0	0	0	0	0	0	0	0	0
759874	d__Archaea;p__Thaumarchaeota;c__Nitrososphaeria;o__Nitrososphaerales;f__Nitrososphaeraceae;g__Nitrososphaera;s__uncultured Nitrososphaera sp.	0	0	0	0	0	0	0	0	0	0	0	0	0	0	0	0	0	0	0	0	0	0	0	0	0	0	0	0	0	0	0	0	0	0	0	0	0	0	0	0	0	0	0	0	0	0	0	0
767891	d__Bacteria;p__Proteobacteria;c__Alphaproteobacteria;g__Candidatus Puniceispirillum	0	0	0	0	0	0	0	0	0	0	0	0	0	0	0	0	0	0	0	0	0	0	0	0	0	0	0	0	0	0	0	0	0	0	0	0	0	0	0	0	0	0	0	0	0	0	0	0
876113	d__Bacteria;p__Planctomycetes;c__Phycisphaerae;o__Phycisphaerales;f__Phycisphaeraceae;g__Phycisphaera;s__uncultured Phycisphaera sp.	0	0	0	0	0	0	0	0	0	0	0	0	0	0	0	0	0	0	0	0	0	0	0	0	0	0	0	0	0	0	0	0	0	0	0	0	0	0	0	0	0	0	0	0	0	0	0	0
886825	d__Bacteria;p__Planctomycetes;c__Planctomycetia;o__Planctomycetales;f__Gemmataceae;g__Gemmata;s__Gemmata sp. SD2-6	0	2	0	2	2	0	0	0	0	0	0	0	0	0	0	0	0	0	0	0	0	0	0	0	0	0	0	0	0	0	0	0	0	0	0	0	0	0	0	0	0	0	0	0	0	0	0	0
888829	d__Bacteria;p__Proteobacteria;c__Deltaproteobacteria;o__Myxococcales;f__Polyangiaceae;g__Aetherobacter	0	0	0	0	0	0	0	0	0	0	0	0	0	0	0	0	0	0	0	0	0	0	0	0	0	0	0	0	0	0	0	0	0	0	0	0	0	0	0	0	0	0	0	0	0	0	0	0
904075	d__Bacteria;p__Planctomycetes;c__Phycisphaerae;o__Phycisphaerales;s__uncultured Phycisphaerales bacterium	0	0	0	0	0	0	0	0	0	0	0	0	0	0	0	0	0	0	0	0	0	0	0	0	0	0	0	0	0	0	0	0	0	0	0	0	0	0	0	0	0	0	0	0	0	0	0	0
913108	d__Bacteria;p__Chloroflexi;c__Anaerolineae;s__anaerobic bacterium MO-CFX2	0	0	0	0	0	0	0	0	0	0	0	0	0	0	0	0	0	0	0	0	0	0	0	0	0	0	0	0	0	0	0	0	0	0	0	0	0	0	0	0	0	0	0	0	0	0	0	0
931533	d__Bacteria;p__Firmicutes;c__Bacilli;o__Lactobacillales;f__Lactobacillaceae;g__Lactobacillus;s__Lactobacillus saniviri	0	2	0	2	1	0	0	0	0	0	0	0	0	0	0	0	0	0	0	0	0	0	0	0	1	0	1	1	0	0	0	0	0	1	1	1	1	0	0	0	0	0	0	0	0	0	0	0
940557	d__Bacteria;p__Acidobacteria;c__Acidobacteriia;o__Acidobacteriales;f__Acidobacteriaceae;g__Granulicella	0	0	0	0	0	0	0	0	0	0	0	0	0	0	0	0	0	0	0	0	0	0	0	0	0	0	0	0	0	0	0	0	1	1	1	1	1	0	0	0	0	0	0	0	0	0	0	0
943673	d__Bacteria;p__Firmicutes;c__Bacilli;o__Lactobacillales;f__Lactobacillaceae;g__Lactobacillus;s__Lactobacillus brantae	0	0	0	0	0	0	0	0	0	0	0	0	0	0	0	0	0	0	0	0	0	0	0	0	0	0	0	0	0	0	0	0	0	0	0	0	0	0	0	0	0	0	0	0	0	0	0	0
984996	d__Bacteria;p__Actinobacteria;c__Actinobacteria;o__Micrococcales;f__Dermatophilaceae;g__Mobilicoccus	0	0	0	0	0	0	0	0	0	0	0	0	0	0	0	0	0	0	0	0	0	0	0	0	0	0	0	0	0	0	0	0	0	0	0	0	0	0	0	0	0	0	0	0	0	0	0	0
1000999	d__Bacteria;p__Acidobacteria;c__Acidobacteriia;o__Acidobacteriales;f__Acidobacteriaceae;g__Acidipila	0	0	0	0	0	0	0	0	0	0	0	0	0	0	0	0	0	0	0	0	0	0	0	0	0	0	0	0	0	0	0	0	0	1	1	1	1	0	0	0	0	0	0	0	0	0	0	0
1032527	d__Bacteria;p__Verrucomicrobia;c__Verrucomicrobiae;o__Verrucomicrobiales;f__Verrucomicrobia subdivision 3;g__Pedosphaera;s__Pedosphaera parvula	0	0	0	0	0	0	0	0	0	0	0	0	0	0	0	0	0	0	0	0	0	0	0	0	0	0	0	0	0	0	0	0	5	2	2	2	2	0	0	0	0	0	0	0	0	0	0	0
1045774	d__Bacteria;p__Actinobacteria;c__Actinobacteria;o__Propionibacteriales;f__Nocardioidaceae;g__Nocardioides;s__Nocardioides lianchengensis	0	0	0	0	0	0	0	0	0	0	0	0	0	0	0	0	0	0	0	0	0	0	0	0	0	0	0	0	0	0	0	0	0	0	0	0	0	0	0	0	0	0	0	0	0	0	0	0
1055688	d__Bacteria;p__Proteobacteria;c__Deltaproteobacteria;o__Myxococcales;f__Sandaracinaceae;g__Sandaracinus	0	0	0	0	0	0	0	0	0	0	0	0	0	0	0	0	0	0	0	0	0	0	0	0	0	0	0	0	0	0	0	0	0	0	0	0	0	0	0	0	0	0	0	0	0	0	0	0
1077263	d__Bacteria;p__Armatimonadetes;c__Chthonomonadetes;o__Chthonomonadales	0	0	0	0	0	0	0	0	0	0	0	0	0	0	0	0	0	0	0	0	0	0	0	0	0	0	0	0	0	0	0	0	0	0	0	0	0	0	0	0	0	0	0	0	0	0	0	0
1081799	d__Bacteria;p__Chloroflexi;c__Anaerolineae;o__Anaerolineales;f__Anaerolineaceae;g__Thermomarinilinea;s__Thermomarinilinea lacunifontana	0	0	0	0	0	0	0	0	0	0	0	0	0	0	0	0	0	0	0	0	0	0	0	0	0	0	0	0	0	0	0	0	0	1	1	1	0	0	0	0	0	0	0	0	0	0	0	0
1115881	d__Bacteria;p__Chlamydiae;c__Chlamydiia;o__Chlamydiales;f__Chlamydiaceae;g__Candidatus Amphibiichlamydia;s__Candidatus Amphibiichlamydia salamandrae	0	0	0	0	0	0	0	0	0	0	0	0	0	0	0	0	0	0	0	0	0	0	0	0	0	0	0	0	0	0	0	0	0	0	0	0	0	0	0	0	0	0	0	0	0	0	0	0
1170227	d__Bacteria;p__candidate division NC10;g__Candidatus Methylomirabilis	0	0	0	0	0	0	0	0	0	0	0	0	0	0	0	0	0	0	0	0	0	0	0	0	1	0	1	1	1	1	1	2	0	0	0	0	0	0	0	0	0	0	0	0	0	0	0	0
1170554	d__Eukaryota;p__Ciliophora;c__Phyllopharyngea;o__Chlamydodontida;f__Chilodonellidae	0	0	0	0	0	0	0	0	0	0	0	0	0	0	0	0	0	0	0	0	0	0	0	0	0	0	0	0	0	0	0	0	0	0	0	0	0	0	0	0	0	0	0	0	0	0	0	0
1189325	d__Bacteria;p__Proteobacteria;c__Alphaproteobacteria;o__Rhodobacterales;f__Rhodobacteraceae;g__Oceanicella;s__Oceanicella actignis	0	0	0	0	0	0	0	0	0	0	0	0	0	0	0	0	0	0	0	0	0	0	0	0	0	0	0	0	0	0	0	0	0	0	0	0	0	0	0	0	0	0	0	0	0	0	0	0
1191521	d__Bacteria;p__Verrucomicrobia;c__Verrucomicrobiae;o__Verrucomicrobiales;f__Verrucomicrobia subdivision 3;g__Pedosphaera;s__uncultured Pedosphaera sp.	0	1	0	1	1	0	0	0	0	0	0	0	0	0	0	0	0	0	0	0	0	0	0	0	0	0	0	0	0	0	0	0	0	0	0	0	0	0	0	0	0	0	0	0	0	0	0	0
1197731	d__Archaea;p__Euryarchaeota;c__Thermococci;o__Thermococcales;f__Thermococcaceae;g__Thermococcus;s__Thermococcus sp. CIR10	0	0	0	0	0	0	0	0	0	0	0	0	0	0	0	0	0	0	0	0	0	0	0	0	0	0	0	0	0	0	0	0	0	0	0	0	0	0	0	0	0	0	0	0	0	0	0	0
1221596	d__Bacteria;p__Cyanobacteria;o__Synechococcales;f__Synechococcaceae;g__Synechococcus;s__Synechococcus sp. CCAP 1479/14	0	0	0	0	0	0	0	0	0	0	0	0	0	0	0	0	0	0	0	0	0	0	0	0	0	0	0	0	0	0	0	0	0	0	0	0	0	0	0	0	0	0	0	0	0	0	0	0
1235850	d__Archaea;p__Euryarchaeota;c__Thermoplasmata;o__Methanomassiliicoccales	0	0	0	0	0	0	0	0	0	0	0	0	0	0	0	0	0	0	0	0	0	0	0	0	0	0	0	0	0	0	0	0	0	0	0	0	0	0	0	0	0	0	0	0	0	0	0	0
1238681	d__Eukaryota;p__Cercozoa;o__Glissomonadida	0	0	0	0	0	0	0	0	0	0	0	0	0	0	0	0	0	0	0	0	0	0	0	0	0	0	0	0	0	0	0	0	0	0	0	0	0	0	0	0	0	0	0	0	0	0	0	0
1249480	d__Bacteria;p__Proteobacteria;c__Epsilonproteobacteria;o__Campylobacterales;f__Helicobacteraceae;g__Sulfuricurvum;s__Candidatus Sulfuricurvum sp. RIFRC-1	0	0	0	0	0	0	0	0	0	0	0	0	0	0	0	0	0	0	0	0	0	0	0	0	0	0	0	0	0	0	0	0	0	0	0	0	0	0	0	0	0	0	0	0	0	0	0	0
1281902	d__Bacteria;p__Acidobacteria;c__Blastocatellia;o__Blastocatellales;f__Blastocatellaceae;g__Blastocatella	0	0	0	0	0	0	0	0	0	0	0	0	0	0	0	0	0	0	0	0	0	0	0	0	0	0	0	0	0	0	0	0	0	0	0	0	0	0	0	0	0	0	0	0	0	0	0	0
1313208	d__Bacteria;p__Lentisphaerae;c__Oligosphaeria;o__Oligosphaerales	0	0	0	0	0	0	0	0	0	0	0	0	0	0	0	0	0	0	0	0	0	0	0	0	0	0	0	0	0	0	0	0	0	0	0	0	0	0	0	0	0	0	0	0	0	0	0	0
1318599	d__Bacteria;p__Chloroflexi;c__Dehalococcoidia;s__Dehalococcoidia bacterium SCGC AB-539-J10	0	0	0	0	0	0	0	0	0	0	0	0	0	0	0	0	0	0	0	0	0	0	0	0	0	0	0	0	0	0	0	0	0	0	0	0	0	0	0	0	0	0	0	0	0	0	0	0
1330574	d__Bacteria;p__Actinobacteria;c__Actinobacteria;o__Micromonosporales;f__Micromonosporaceae;g__Micromonospora;s__Micromonospora sp. WMMB 383	0	0	0	0	0	0	0	0	0	0	0	0	0	0	0	0	0	0	0	0	0	0	0	0	1	0	1	0	0	0	0	0	0	0	0	0	0	0	0	0	0	0	0	0	0	0	0	0
1331996	d__Bacteria;p__Tenericutes;c__Mollicutes;o__Mycoplasmatales;f__Mycoplasmataceae;g__Mycoplasma;s__Candidatus Mycoplasma haemomacaque	0	0	0	0	0	0	0	0	0	0	0	0	0	0	0	0	0	0	0	0	0	0	0	0	0	0	0	0	0	0	0	0	0	0	0	0	0	0	0	0	0	1	0	1	1	0	0	0
1347366	d__Bacteria;p__Firmicutes;c__Clostridia;o__Clostridiales;f__Clostridiaceae;g__Clostridium;s__Clostridium sp. ND2	0	0	0	0	0	0	0	0	0	0	0	0	0	0	0	0	0	0	0	0	0	0	0	0	0	0	0	0	0	0	0	0	0	0	0	0	0	0	0	0	0	0	0	0	0	0	0	0
1353260	d__Archaea;p__Thaumarchaeota;c__Nitrososphaeria;o__Nitrososphaerales;f__Nitrososphaeraceae;g__Candidatus Nitrosocosmicus;s__Candidatus Nitrosocosmicus oleophilus	0	0	0	0	0	0	0	0	0	0	0	0	0	0	0	0	0	0	0	0	0	0	0	0	1	0	1	1	1	1	1	1	0	0	0	0	0	0	0	0	0	0	0	0	0	0	0	0
1419582	d__Bacteria;p__Chloroflexi;c__Dehalococcoidia;s__Dehalococcoidia bacterium DscP2	0	0	0	0	0	0	0	0	0	0	0	0	0	0	0	0	0	0	0	0	0	0	0	0	0	0	0	0	0	0	0	0	0	0	0	0	0	0	0	0	0	0	0	0	0	0	0	0
1459637	d__Archaea;p__Thaumarchaeota;c__Nitrososphaeria;o__Nitrososphaerales;f__Nitrososphaeraceae;g__Nitrososphaera;s__Candidatus Nitrososphaera evergladensis	2	4	0	4	4	0	0	2	0	0	0	0	0	0	0	0	0	0	0	0	0	0	0	0	0	0	0	0	0	0	0	0	0	0	0	0	0	0	0	0	0	0	0	0	0	0	0	0
1463877	d__Bacteria;p__Actinobacteria;c__Actinobacteria;o__Streptomycetales;f__Streptomycetaceae;g__Streptomyces;s__Streptomyces sp. NRRL F-6674	0	2	0	2	0	0	0	0	0	0	0	0	0	0	0	0	0	0	0	0	0	0	0	0	0	0	0	0	0	0	0	0	0	0	0	0	0	0	0	0	0	0	0	0	0	0	0	0
1484898	d__Bacteria;p__Proteobacteria;c__Alphaproteobacteria;o__Rhizobiales;g__Methyloceanibacter	6	2	0	2	2	0	0	2	0	0	0	0	0	0	0	0	0	0	0	0	0	0	0	0	0	0	0	0	0	0	0	0	0	0	0	0	0	0	0	0	0	0	0	0	0	0	0	0
1485085	d__Eukaryota;p__Amoebozoa;c__Discosea	0	0	0	0	0	0	0	0	0	0	0	0	0	0	0	0	0	0	0	0	0	0	0	0	0	0	0	0	0	0	0	0	0	0	0	0	0	0	0	0	0	0	0	0	0	0	0	0
1501391	d__Bacteria;p__Bacteroidetes;c__Bacteroidia;o__Bacteroidales;f__Rikenellaceae;g__Alistipes;s__Alistipes inops	0	0	0	0	0	0	0	0	0	0	0	0	0	0	0	0	0	0	0	0	0	0	0	0	0	0	0	0	0	0	0	0	0	0	0	0	0	0	0	0	0	0	0	0	0	0	0	0
1508535	d__Bacteria;p__Chloroflexi;c__Chloroflexia;o__Kallotenuales	9	5	0	5	0	1	1	5	0	0	0	0	0	0	0	0	0	0	0	0	0	0	0	0	0	0	0	0	1	1	1	0	0	0	0	0	0	0	0	0	0	0	0	0	0	0	0	0
1508635	d__Bacteria;p__Chloroflexi;c__Chloroflexia;o__Chloroflexales;f__Roseiflexaceae	0	0	0	0	0	0	0	0	0	0	0	0	0	0	0	0	0	0	0	0	0	0	0	0	0	0	0	0	0	0	0	0	0	0	0	0	0	0	0	0	0	0	0	0	0	0	0	0
1576369	d__Bacteria;p__Planctomycetes;c__Planctomycetia;o__Planctomycetales;f__Planctomycetaceae;g__Planctomicrobium;s__Planctomicrobium piriforme	0	0	0	0	0	0	0	0	0	0	0	0	0	0	0	0	0	0	0	0	0	0	0	0	0	0	0	0	0	0	0	0	0	0	0	0	0	0	0	0	0	0	0	0	0	0	0	0
1578076	d__Bacteria;p__Cyanobacteria;o__Synechococcales;f__Prochlorotrichaceae;g__Nodosilinea;s__Nodosilinea sp. IkpPStn44	0	0	0	0	0	0	0	0	0	0	0	0	0	0	0	0	0	0	0	0	0	0	0	0	0	0	0	0	0	0	0	0	0	0	0	0	0	0	0	0	0	0	0	0	0	0	0	0
1579506	d__Bacteria;p__Planctomycetes;c__Planctomycetia;o__Planctomycetales;f__Planctomycetaceae;g__Roseimaritima	0	0	0	0	0	0	0	0	0	0	0	0	0	0	0	0	0	0	0	0	0	0	0	0	0	0	0	0	0	0	0	0	0	0	0	0	0	0	0	0	0	0	0	0	0	0	0	0
1610576	d__Bacteria;p__Proteobacteria;c__Gammaproteobacteria;o__Oceanospirillales;f__Halomonadaceae;g__Halomonas;s__Halomonas sp. R57-5	0	0	0	0	0	0	0	0	0	0	0	0	0	0	0	0	0	0	0	0	0	0	0	0	0	0	0	0	0	0	0	0	0	0	0	0	0	0	0	0	0	0	0	0	0	0	0	0
1615656	d__Eukaryota;p__Basidiomycota;c__Tremellomycetes;o__Trichosporonales;f__Tetragoniomycetaceae;g__Cryptotrichosporon;s__Cryptotrichosporon tibetense	0	0	0	0	0	0	0	0	0	0	0	0	0	0	0	0	0	0	0	0	0	0	0	0	0	0	0	0	0	0	0	0	0	0	0	0	0	0	0	0	0	0	0	0	0	0	0	0
1617646	d__Bacteria;p__Proteobacteria;c__Epsilonproteobacteria;o__Campylobacterales;f__Helicobacteraceae;g__Sulfurimonas;s__Sulfurimonas sp. HDNS4	0	0	0	0	0	0	0	0	0	0	0	0	0	0	0	0	0	0	0	0	0	0	0	0	0	0	0	0	0	0	0	0	0	0	0	0	0	0	0	0	0	0	0	0	0	0	0	0
1617890	d__Bacteria;p__Proteobacteria;c__Gammaproteobacteria;o__Arenicellales	0	0	0	0	0	0	0	0	0	0	0	0	0	0	0	0	0	0	0	0	0	0	0	0	0	0	0	0	0	0	0	0	0	0	0	0	0	0	0	0	0	0	0	0	0	0	0	0
1618469	d__Bacteria;p__Candidatus Pacebacteria;s__Candidatus Pacebacteria bacterium GW2011_GWA1_46_10	0	0	0	0	0	0	0	0	0	0	0	0	0	0	0	0	0	0	0	0	0	0	0	0	0	0	0	0	0	0	0	0	0	0	0	0	0	0	0	0	0	0	0	0	0	0	0	0
1618621	d__Bacteria;p__Candidatus Azambacteria;s__Candidatus Azambacteria bacterium GW2011_GWC2_45_7b	0	0	0	0	0	0	0	0	0	0	0	0	0	0	0	0	0	0	0	0	0	0	0	0	0	0	0	0	0	0	0	0	0	0	0	0	0	0	0	0	0	0	0	0	0	0	0	0
1618637	d__Bacteria;p__Candidatus Falkowbacteria;s__Candidatus Falkowbacteria bacterium GW2011_GWD2_38_42	0	0	0	0	0	0	0	0	0	0	0	0	0	0	0	0	0	0	0	0	0	0	0	0	0	0	0	0	0	0	0	0	0	0	0	0	0	0	0	0	0	0	0	0	0	0	0	0
1618642	d__Bacteria;p__Candidatus Falkowbacteria;s__Candidatus Falkowbacteria bacterium GW2011_GWF2_39_8	0	0	0	0	0	0	0	0	0	0	0	0	0	0	0	0	0	0	0	0	0	0	0	0	0	0	0	0	0	0	0	0	0	0	0	0	0	0	0	0	0	0	0	0	0	0	0	0
1618663	d__Bacteria;p__Candidatus Jorgensenbacteria;s__Candidatus Jorgensenbacteria bacterium GW2011_GWA2_45_9	0	0	0	0	0	0	0	0	0	0	0	0	0	0	0	0	0	0	0	0	0	0	0	0	0	0	0	0	0	0	0	0	2	2	2	2	2	0	0	0	0	0	0	0	0	0	0	0
1618665	d__Bacteria;p__Candidatus Jorgensenbacteria;s__Candidatus Jorgensenbacteria bacterium GW2011_GWB1_50_10	0	0	0	0	0	0	0	0	0	0	0	0	0	0	0	0	0	0	0	0	0	0	0	0	1	0	1	1	0	0	0	0	0	0	0	0	0	0	0	0	0	0	0	0	0	0	0	0
1618760	d__Bacteria;p__Candidatus Nomurabacteria;s__Candidatus Nomurabacteria bacterium GW2011_GWE1_32_28	0	1	0	1	1	0	0	0	0	0	0	0	0	0	0	0	0	0	0	0	0	0	0	0	0	0	0	0	0	0	0	0	0	0	0	0	0	0	0	0	0	0	0	0	0	0	0	0
1618784	d__Bacteria;s__Parcubacteria group bacterium GW2011_GWA1_40_21	0	0	0	0	0	0	0	0	0	0	0	0	0	0	0	0	0	0	0	0	0	0	0	0	0	0	0	0	0	0	0	0	0	0	0	0	0	0	0	0	0	0	0	0	0	0	0	0
1639882	d__Bacteria;p__Gemmatimonadetes;c__Longimicrobia;o__Longimicrobiales;f__Longimicrobiaceae;g__Longimicrobium;s__Longimicrobium terrae	0	0	0	0	0	0	0	0	0	0	0	0	0	0	0	0	0	0	0	0	0	0	0	0	0	0	0	0	0	0	0	0	0	0	0	0	0	0	0	0	0	0	0	0	0	0	0	0
1648490	d__Bacteria;p__Verrucomicrobia;c__Verrucomicrobiae;o__Verrucomicrobiales;f__Rubritaleaceae	0	0	0	0	0	0	0	0	0	0	0	0	0	0	0	0	0	0	0	0	0	0	0	0	1	0	1	1	1	1	1	1	0	0	0	0	0	0	0	0	0	0	0	0	0	0	0	0
1648492	d__Bacteria;p__Proteobacteria;c__Alphaproteobacteria;o__Rhodobacterales;f__Rhodobacteraceae;g__Ascidiaceihabitans	0	0	0	0	0	0	0	0	0	0	0	0	0	0	0	0	0	0	0	0	0	0	0	0	0	0	0	0	0	0	0	0	0	0	0	0	0	0	0	0	0	0	0	0	0	0	0	0
1649469	d__Bacteria;p__Proteobacteria;c__Gammaproteobacteria;o__Methylococcales;f__Methylococcaceae;g__Methyloparacoccus	0	0	0	0	0	0	0	0	0	0	0	0	0	0	0	0	0	0	0	0	0	0	0	0	0	0	0	0	0	0	0	0	0	0	0	0	0	0	0	0	0	0	0	0	0	0	0	0
1649480	d__Bacteria;p__Planctomycetes;c__Planctomycetia;o__Planctomycetales;f__Planctomycetaceae;g__Planctopirus	0	1	0	1	0	0	0	0	0	0	0	0	0	0	0	0	0	0	0	0	0	0	0	0	0	0	0	0	0	0	0	0	0	0	0	0	0	0	0	0	0	0	0	0	0	0	0	0
1659748	d__Eukaryota;c__Globothalamea	0	0	0	0	0	0	0	0	0	0	0	0	0	0	0	0	0	0	0	0	0	0	0	0	0	0	0	0	0	0	0	0	0	0	0	0	0	0	0	0	0	0	0	0	0	0	0	0
1663426	d__Bacteria;p__Armatimonadetes;c__Fimbriimonadia;o__Fimbriimonadales;f__Fimbriimonadaceae	0	0	0	0	0	0	0	0	0	0	0	0	0	0	0	0	0	0	0	0	0	0	0	0	0	0	0	0	0	0	0	0	0	0	0	0	0	0	0	0	0	0	0	0	0	0	0	0
1676142	d__Bacteria;p__Proteobacteria;c__Gammaproteobacteria;o__Chromatiales;f__Wenzhouxiangellaceae;g__Wenzhouxiangella	0	0	0	0	0	0	0	0	0	0	0	0	0	0	0	0	0	0	0	0	0	0	0	0	0	0	0	0	0	0	0	0	0	0	0	0	0	0	0	0	0	0	0	0	0	0	0	0
1683226	d__Eukaryota;p__Chlorophyta;c__Chlorophyceae;o__Chaetophorales;f__Barrancaceae;g__Barranca;s__Barranca multiflagellata	0	0	0	0	0	0	0	0	0	0	0	0	0	0	0	0	0	0	0	0	0	0	0	0	0	0	0	0	0	0	0	0	0	0	0	0	0	0	0	0	0	0	0	0	0	0	0	0
1683228	d__Eukaryota;p__Chlorophyta;c__Chlorophyceae;o__Chaetophorales;f__Chaetophoraceae;g__Chaetophora;s__Chaetophora sp. BEA 0173B	0	0	0	0	0	0	0	0	0	0	0	0	0	0	0	0	0	0	0	0	0	0	0	0	0	0	0	0	0	0	0	0	0	0	0	0	0	0	0	0	0	0	0	0	0	0	0	0
1692042	d__Bacteria;p__Proteobacteria;c__Gammaproteobacteria;o__Acidiferrobacterales;f__Acidiferrobacteraceae;g__Sulfurifustis	5	4	0	4	4	1	1	5	0	0	0	0	0	0	0	0	0	0	0	0	0	0	0	0	1	0	1	1	1	1	1	1	0	0	0	0	0	0	0	0	2	2	0	2	2	0	0	2
1704029	d__Bacteria;p__Planctomycetes;s__Planctomycetes bacterium SM23_32	0	0	0	0	0	0	0	0	0	0	0	0	0	0	0	0	0	0	0	0	0	0	0	0	0	0	0	0	0	0	0	0	0	0	0	0	0	0	0	0	0	0	0	0	0	0	0	0
1706371	d__Bacteria;p__Proteobacteria;c__Gammaproteobacteria;o__Cellvibrionales;f__Cellvibrionaceae	0	0	0	0	0	0	0	0	0	0	0	0	0	0	0	0	0	0	0	0	0	0	0	0	0	0	0	0	0	0	0	0	0	0	0	0	0	0	0	0	0	0	0	0	0	0	0	0
1706372	d__Bacteria;p__Proteobacteria;c__Gammaproteobacteria;o__Cellvibrionales;f__Halieaceae	0	0	0	0	0	0	0	0	0	0	0	0	0	0	0	0	0	0	0	0	0	0	0	0	0	0	0	0	0	0	0	0	1	1	1	1	1	0	0	0	0	0	0	0	0	0	0	0
1720299	d__Bacteria;p__Firmicutes;c__Clostridia;o__Clostridiales;f__Peptostreptococcaceae;g__Romboutsia;s__Romboutsia sp. MT17	3	3	0	3	0	0	0	3	0	0	0	0	0	0	0	0	0	0	0	0	0	0	0	0	0	0	0	0	0	0	0	0	6	5	5	5	2	1	1	1	0	0	0	0	0	0	0	0
1737424	d__Bacteria;p__Firmicutes;c__Clostridia;o__Clostridiales;f__Lachnospiraceae;g__Blautia;s__Blautia massiliensis	0	0	0	0	0	0	0	0	0	0	0	0	0	0	0	0	0	0	0	0	0	0	0	0	1	0	1	1	0	0	0	0	0	0	0	0	0	0	0	0	0	0	0	0	0	0	0	0
1738655	d__Bacteria;p__Proteobacteria;c__Gammaproteobacteria;o__Chromatiales;f__Woeseiaceae;g__Woeseia	3	3	0	3	3	0	0	1	0	0	0	0	0	0	0	0	0	0	0	0	0	0	0	0	0	0	0	0	0	0	0	0	0	0	0	0	0	0	0	0	0	0	0	0	0	0	0	0
1742687	d__Bacteria;p__Actinobacteria;c__Actinobacteria;o__Micrococcales;f__Micrococcaceae;g__Arthrobacter;s__Arthrobacter deserti	0	1	0	1	1	0	0	0	0	0	0	0	0	0	0	0	0	0	0	0	0	0	0	0	0	0	0	0	0	0	0	0	0	0	0	0	0	0	0	0	0	0	0	0	0	0	0	0
1748767	d__Bacteria;p__Acidobacteria;c__Blastocatellia;o__Blastocatellales;f__Blastocatellaceae;g__Stenotrophobacter	2	4	0	4	2	0	0	2	0	0	0	0	0	0	0	0	0	0	0	0	0	0	0	0	2	0	2	2	2	2	2	2	0	0	0	0	0	0	0	0	0	0	0	0	0	0	0	0
1752720	d__Bacteria;p__Candidatus Gottesmanbacteria	0	0	0	0	0	0	0	0	0	0	0	0	0	0	0	0	0	0	0	0	0	0	0	0	0	0	0	0	0	0	0	0	0	0	0	0	0	0	0	0	0	0	0	0	0	0	0	0
1752725	d__Bacteria;p__Candidatus Collierbacteria	0	0	0	0	0	0	0	0	0	0	0	0	0	0	0	0	0	0	0	0	0	0	0	0	0	0	0	0	0	0	0	0	0	0	0	0	0	0	0	0	0	0	0	0	0	0	0	0
1752727	d__Bacteria;p__Candidatus Campbellbacteria	0	0	0	0	0	0	0	0	0	0	0	0	0	0	0	0	0	0	0	0	0	0	0	0	0	0	0	0	0	0	0	0	2	1	1	1	1	1	1	1	0	0	0	0	0	0	0	0
1752731	d__Bacteria;p__Candidatus Magasanikbacteria	0	0	0	0	0	0	0	0	0	0	0	0	0	0	0	0	0	0	0	0	0	0	0	0	0	0	0	0	0	0	0	0	0	0	0	0	0	0	0	0	0	0	0	0	0	0	0	0
1752733	d__Bacteria;p__Candidatus Yanofskybacteria	0	0	0	0	0	0	0	0	0	0	0	0	0	0	0	0	0	0	0	0	0	0	0	0	0	0	0	0	0	0	0	0	1	1	1	1	1	1	1	1	0	0	0	0	0	0	0	0
1752734	d__Bacteria;p__Candidatus Kaiserbacteria	0	0	0	0	0	0	0	0	0	0	0	0	0	0	0	0	0	0	0	0	0	0	0	0	1	0	1	1	1	1	1	1	1	1	1	1	1	1	1	1	0	0	0	0	0	0	0	0
1752736	d__Bacteria;p__Candidatus Adlerbacteria	0	0	0	0	0	0	0	0	0	0	0	0	0	0	0	0	0	0	0	0	0	0	0	0	0	0	0	0	0	0	0	0	0	0	0	0	0	0	0	0	0	0	0	0	0	0	0	0
1752737	d__Bacteria;p__Candidatus Moranbacteria	0	0	0	0	0	0	0	0	0	0	0	0	0	0	0	0	0	0	0	0	0	0	0	0	0	0	0	0	0	0	0	0	0	0	0	0	0	0	0	0	1	1	0	1	1	0	0	1
1759436	d__Bacteria;p__Chloroflexi;c__Dehalococcoidia;s__Dehalococcoidia bacterium SCGC AB-540-C11	0	0	0	0	0	0	0	0	0	0	0	0	0	0	0	0	0	0	0	0	0	0	0	0	0	0	0	0	0	0	0	0	0	0	0	0	0	0	0	0	0	0	0	0	0	0	0	0
1769713	d__Bacteria;p__Chloroflexi;c__Anaerolineae;o__Anaerolineales;f__Anaerolineaceae;g__Flexilinea	0	0	0	0	0	0	0	0	0	0	0	0	0	0	0	0	0	0	0	0	0	0	0	0	0	0	0	0	0	0	0	0	0	0	0	0	0	0	0	0	0	0	0	0	0	0	0	0
1771349	d__Bacteria;p__Planctomycetes;c__Phycisphaerae;o__Tepidisphaerales	7	5	0	5	5	0	0	6	0	0	0	0	0	0	0	0	0	0	0	0	0	0	0	0	0	0	0	0	0	0	0	0	0	0	0	0	0	0	0	0	0	0	0	0	0	0	0	0
1775685	d__Bacteria;p__Verrucomicrobia;c__Verrucomicrobiae;o__Verrucomicrobiales;f__Verrucomicrobia subdivision 3;g__Limisphaera	0	0	0	0	0	0	0	0	0	0	0	0	0	0	0	0	0	0	0	0	0	0	0	0	0	0	0	0	0	0	0	0	0	0	0	0	0	0	0	0	0	0	0	0	0	0	0	0
1776391	d__Bacteria;p__Firmicutes;c__Clostridia;o__Clostridiales;f__Peptostreptococcaceae;g__Romboutsia;s__Romboutsia timonensis	0	0	0	0	0	0	0	0	0	0	0	0	0	0	0	0	0	0	0	0	0	0	0	0	0	0	0	0	0	0	0	0	0	0	0	0	0	0	0	0	0	0	0	0	0	0	0	0
1779134	d__Bacteria;p__Proteobacteria;c__Deltaproteobacteria;o__Bradymonadales	0	0	0	0	0	0	0	0	0	0	0	0	0	0	0	0	0	0	0	0	0	0	0	0	0	0	0	0	0	0	0	0	0	0	0	0	0	0	0	0	0	0	0	0	0	0	0	0
1783343	d__Bacteria;p__Elusimicrobia;c__Endomicrobia;o__Endomicrobiales;f__Endomicrobiaceae	18	18	0	18	13	0	0	13	1	1	0	1	1	1	1	1	0	0	0	0	0	0	0	0	20	20	20	19	11	11	11	13	18	12	12	12	6	12	12	12	7	5	0	5	4	0	0	3
1797834	d__Bacteria;p__Proteobacteria;c__Deltaproteobacteria;s__Deltaproteobacteria bacterium RBG_13_61_14	0	0	0	0	0	0	0	0	0	0	0	0	0	0	0	0	0	0	0	0	0	0	0	0	0	0	0	0	0	0	0	0	0	0	0	0	0	0	0	0	0	0	0	0	0	0	0	0
1798617	d__Bacteria;p__Candidatus Levybacteria;s__Candidatus Levybacteria bacterium RIFCSPLOWO2_01_FULL_37_26	0	0	0	0	0	0	0	0	0	0	0	0	0	0	0	0	0	0	0	0	0	0	0	0	0	0	0	0	0	0	0	0	0	0	0	0	0	0	0	0	0	0	0	0	0	0	0	0
1798670	d__Bacteria;p__Candidatus Lloydbacteria;s__Candidatus Lloydbacteria bacterium RIFOXYC12_FULL_46_25	0	0	0	0	0	0	0	0	0	0	0	0	0	0	0	0	0	0	0	0	0	0	0	0	0	0	0	0	0	0	0	0	0	1	1	1	1	0	0	0	0	0	0	0	0	0	0	0
1801802	d__Bacteria;p__Candidatus Nomurabacteria;s__Candidatus Nomurabacteria bacterium RIFOXYB1_FULL_36_10	0	0	0	0	0	0	0	0	0	0	0	0	0	0	0	0	0	0	0	0	0	0	0	0	0	0	0	0	0	0	0	0	0	0	0	0	0	0	0	0	0	0	0	0	0	0	0	0
1801912	d__Bacteria;p__Candidatus Peregrinibacteria;c__Candidatus Peribacteria;	0	0	0	0	0	0	0	0	0	0	0	0	0	0	0	0	0	0	0	0	0	0	0	0	0	0	0	0	0	0	0	0	0	0	0	0	0	0	0	0	0	0	0	0	0	0	0	0
1802162	d__Bacteria;p__Candidatus Spechtbacteria;s__Candidatus Spechtbacteria bacterium RIFCSPLOWO2_01_FULL_43_12	0	0	0	0	0	0	0	0	0	0	0	0	0	0	0	0	0	0	0	0	0	0	0	0	0	0	0	0	0	0	0	0	1	2	2	2	0	0	0	0	0	0	0	0	0	0	0	0
1802479	d__Bacteria;p__Candidatus Woesebacteria;s__Candidatus Woesebacteria bacterium RBG_13_46_13	0	0	0	0	0	0	0	0	0	0	0	0	0	0	0	0	0	0	0	0	0	0	0	0	0	0	0	0	0	0	0	0	0	0	0	0	0	0	0	0	0	0	0	0	0	0	0	0
1802593	d__Bacteria;p__Candidatus Woykebacteria;s__Candidatus Woykebacteria bacterium RBG_13_40_15	0	1	0	1	1	0	0	0	0	0	0	0	0	0	0	0	0	0	0	0	0	0	0	0	0	0	0	0	0	0	0	0	0	0	0	0	0	0	0	0	0	0	0	0	0	0	0	0
1802784	d__Bacteria;p__candidate division Zixibacteria;s__candidate division Zixibacteria bacterium RBG_16_43_9	0	0	0	0	0	0	0	0	0	0	0	0	0	0	0	0	0	0	0	0	0	0	0	0	0	0	0	0	0	0	0	0	0	0	0	0	0	0	0	0	0	0	0	0	0	0	0	0
1805036	d__Bacteria;p__Candidatus Berkelbacteria;s__Candidatus Berkelbacteria bacterium CG1_02_42_45	0	0	0	0	0	0	0	0	0	0	0	0	0	0	0	0	0	0	0	0	0	0	0	0	0	0	0	0	0	0	0	0	0	0	0	0	0	0	0	0	0	0	0	0	0	0	0	0
1805037	d__Bacteria;p__Candidatus Berkelbacteria;s__Candidatus Berkelbacteria bacterium CG2_30_39_44	0	0	0	0	0	0	0	0	0	0	0	0	0	0	0	0	0	0	0	0	0	0	0	0	0	0	0	0	0	0	0	0	0	0	0	0	0	0	0	0	0	0	0	0	0	0	0	0
1816693	d__Bacteria;p__Firmicutes;c__Bacilli;o__Bacillales;f__Bacillaceae;g__Bacillus;s__Bacillus massiliglaciei	0	0	0	0	0	0	0	0	0	0	0	0	0	0	0	0	0	0	0	0	0	0	0	0	0	0	0	0	0	0	0	0	0	0	0	0	0	0	0	0	0	0	0	0	0	0	0	0
1817807	d__Bacteria;p__Candidatus Lindowbacteria	0	0	0	0	0	0	0	0	0	0	0	0	0	0	0	0	0	0	0	0	0	0	0	0	0	0	0	0	1	1	1	0	0	0	0	0	0	0	0	0	0	0	0	0	0	0	0	0
1817907	d__Bacteria;p__Candidatus Kerfeldbacteria	0	0	0	0	0	0	0	0	0	0	0	0	0	0	0	0	0	0	0	0	0	0	0	0	0	0	0	0	0	0	0	0	0	0	0	0	0	0	0	0	0	0	0	0	0	0	0	0
1817913	d__Bacteria;p__Candidatus Portnoybacteria	0	0	0	0	0	0	0	0	0	0	0	0	0	0	0	0	0	0	0	0	0	0	0	0	0	0	0	0	0	0	0	0	0	0	0	0	0	0	0	0	0	0	0	0	0	0	0	0
1837979	d__Eukaryota;p__Nematoda;c__Chromadorea;o__Rhabditida;s__Tylenchomorpha sp. Spondylis_PT	0	0	0	0	0	0	0	0	0	0	0	0	0	0	0	0	0	0	0	0	0	0	0	0	0	0	0	0	0	0	0	0	0	0	0	0	0	0	0	0	0	0	0	0	0	0	0	0
1882773	d__Bacteria;p__Proteobacteria;c__Alphaproteobacteria;o__Sphingomonadales;f__Sphingomonadaceae;g__Sphingomonas;s__Sphingomonas sp. YR710	0	0	0	0	0	0	0	0	0	0	0	0	0	0	0	0	0	0	0	0	0	0	0	0	0	0	0	0	0	0	0	0	0	0	0	0	0	0	0	0	0	0	0	0	0	0	0	0
1882917	d__Bacteria;p__Proteobacteria;c__Deltaproteobacteria;o__Myxococcales;f__Polyangiaceae;g__Pajaroellobacter	0	0	0	0	0	0	0	0	0	0	0	0	0	0	0	0	0	0	0	0	0	0	0	0	2	0	2	2	0	0	0	0	0	0	0	0	0	0	0	0	0	0	0	0	0	0	0	0
1885582	d__Bacteria;p__Proteobacteria;c__Gammaproteobacteria;g__Candidatus Ovatusbacter	0	0	0	0	0	0	0	0	0	0	0	0	0	0	0	0	0	0	0	0	0	0	0	0	0	0	0	0	0	0	0	0	0	0	0	0	0	0	0	0	0	0	0	0	0	0	0	0
1914234	d__Bacteria;p__Planctomycetes;c__Planctomycetia;o__Planctomycetales;f__Gemmataceae;g__Fimbriiglobus	0	1	0	1	1	0	0	0	0	0	0	0	0	0	0	0	0	0	0	0	0	0	0	0	0	0	0	0	0	0	0	0	0	0	0	0	0	0	0	0	0	0	0	0	0	0	0	0
1921781	d__Bacteria;p__Kiritimatiellaeota;c__Kiritimatiellae	0	0	0	0	0	0	0	0	0	0	0	0	0	0	0	0	0	0	0	0	0	0	0	0	0	0	0	0	0	0	0	0	0	0	0	0	0	0	0	0	0	0	0	0	0	0	0	0
1932789	d__Bacteria;p__Actinobacteria;c__Actinobacteria;o__Frankiales;f__Frankiaceae;g__Jatrophihabitans;s__Jatrophihabitans sp.	0	0	0	0	0	0	0	0	0	0	0	0	0	0	0	0	0	0	0	0	0	0	0	0	0	0	0	0	0	0	0	0	0	0	0	0	0	0	0	0	0	0	0	0	0	0	0	0
1936063	d__Bacteria;p__Firmicutes;c__Bacilli;o__Bacillales;f__Bacillaceae;g__Oceanobacillus;s__Oceanobacillus senegalensis	0	0	0	0	0	0	0	0	0	0	0	0	0	0	0	0	0	0	0	0	0	0	0	0	0	0	0	0	0	0	0	0	0	0	0	0	0	0	0	0	0	0	0	0	0	0	0	0
1959286	d__Eukaryota;c__Aphelidea;g__Aphelidium;s__Aphelidium desmodesmi	0	0	0	0	0	0	0	0	0	0	0	0	0	0	0	0	0	0	0	0	0	0	0	0	0	0	0	0	0	0	0	0	0	0	0	0	0	0	0	0	0	0	0	0	0	0	0	0
1970782	d__Bacteria;p__Candidatus Omnitrophica;s__Candidatus Omnitrophica bacterium 4484_70.1	0	0	0	0	0	0	0	0	0	0	0	0	0	0	0	0	0	0	0	0	0	0	0	0	0	0	0	0	0	0	0	0	0	0	0	0	0	0	0	0	0	0	0	0	0	0	0	0
1985254	d__Bacteria;p__Proteobacteria;c__Gammaproteobacteria;o__Xanthomonadales;f__Xanthomonadaceae;g__Xanthomonas;s__Xanthomonas phaseoli	0	0	0	0	0	0	0	0	0	0	0	0	0	0	0	0	0	0	0	0	0	0	0	0	1	0	1	1	0	0	0	0	0	0	0	0	0	0	0	0	0	0	0	0	0	0	0	0
2004797	d__Bacteria;p__Acidobacteria;c__Vicinamibacteria;f__Vicinamibacteraceae;g__Luteitalea	0	0	0	0	0	0	0	0	0	0	0	0	0	0	0	0	0	0	0	0	0	0	0	0	0	0	0	0	0	0	0	0	0	0	0	0	0	0	0	0	0	0	0	0	0	0	0	0
2005523	d__Bacteria;p__Bacteroidetes;c__Bacteroidia;o__Bacteroidales;f__Paludibacteraceae	0	0	0	0	0	0	0	0	0	0	0	0	0	0	0	0	0	0	0	0	0	0	0	0	0	0	0	0	0	0	0	0	0	0	0	0	0	0	0	0	0	0	0	0	0	0	0	0
2039723	d__Bacteria;p__Proteobacteria;c__Gammaproteobacteria;o__Thiotrichales;f__Piscirickettsiaceae;g__Thiomicrorhabdus	0	0	0	0	0	0	0	0	0	0	0	0	0	0	0	0	0	0	0	0	0	0	0	0	0	0	0	0	0	0	0	0	0	0	0	0	0	0	0	0	0	0	0	0	0	0	0	0
2048906	d__Bacteria;p__Acidobacteria;c__Blastocatellia;o__Blastocatellales;f__Pyrinomonadaceae	11	9	0	9	8	0	0	9	0	0	0	0	0	0	0	0	1	1	0	1	1	1	1	1	2	0	2	2	2	2	2	2	0	0	0	0	0	0	0	0	0	0	0	0	0	0	0	0
2172983	d__Eukaryota;p__Chlorophyta;c__Chlorophyceae;o__Chlamydomonadales;f__Dunaliellaceae;g__Dunaliella;	0	0	0	0	0	0	0	0	0	0	0	0	0	0	0	0	0	0	0	0	0	0	0	0	0	0	0	0	0	0	0	0	0	0	0	0	0	0	0	0	0	0	0	0	0	0	0	0
2613769	d__Bacteria;p__Proteobacteria;c__Alphaproteobacteria;o__Rhizobiales;f__Rhizobiaceae;g__Rhizobium	0	0	0	0	0	0	0	0	0	0	0	0	0	0	0	0	0	0	0	0	0	0	0	0	0	0	0	0	0	0	0	0	0	0	0	0	0	0	0	0	0	0	0	0	0	0	0	0
2644732	d__Bacteria;p__Proteobacteria;c__Alphaproteobacteria;o__Sphingomonadales;f__Sphingomonadaceae;g__Novosphingobium;s__unclassified Novosphingobium;	0	0	0	0	0	0	0	0	0	0	0	0	0	0	0	0	0	0	0	0	0	0	0	0	0	0	0	0	0	0	0	0	0	0	0	0	0	0	0	0	0	0	0	0	0	0	0	0
[truncated: 112 more columns]

## Sheet: Table S2G
ANCOM statistical results			Percentile abundances of features by group
Species/Feature ID	W		Percentile	0	25	50	75	100	0	25	50	75	100
1313	362		Group	Contaminated	Contaminated	Contaminated	Contaminated	Contaminated	Decontaminated	Decontaminated	Decontaminated	Decontaminated	Decontaminated
573	362		1313	1	17	165.5	408	1194	1	1	1	1	1
60136	362		573	1	9	133	232	1122	1	1	1	1	1
2000	360		60136	1	2	30	114	412	1	1	1	1	1
1004930	360		2000	1	1	1	35.25	3352	1	1	1	1	1
303	360		1004930	1	1	5	69	2008	1	1	1	1	1
			303	1	1	5	28.25	146	1	1	1	1	1
