# Supplementary material for: A Case Study for the Recovery of Authentic Microbial Ancient DNA from Soil Samples
Source: Microorganisms. 2022 Aug 10;10(8):1623. doi: 10.3390/microorganisms10081623 (PMC9414430; doi:10.3390/microorganisms10081623)
Supplement: Supplementary file 1 [file microorganisms-10-01623-s001.zip › Table_S3.xlsx]

## Sheet: Table S3A
COLLAPSED READS
Contaminated data sets				Decontaminated data sets
Sample	Shannon	Observed_taxa		Sample	Shannon	Observed_taxa
Sample 1				Sample 1
1CP2	3.8096	22		1CP2	3.72533	21
1PB2	3.92295	56		1PB2	4.2246	53
1PB2_30kx	3.98691	52		1PB2_30kx	3.96356	48
1PB2_55kx	3.99465	53		1PB2_55kx	4.03705	48
1PB2_55kx_2mm	4.02373	53		1PB2_55kx_2mm	4.07193	48
1PB2_70kx	4.18634	51		1PB2_70kx	3.9099	46
1PB2_fastp_30kx	3.36063	45		1PB2_fastp_30kx	3.91399	40
1PB2_fastp_30kx_2mm	3.33993	45		1PB2_fastp_30kx_2mm	3.95528	40
1PB2_fastp_55kx	3.33143	44		1PB2_fastp_55kx	3.83237	40
1PL2	4.59769	57		1PL2	4.60724	52
1PL2_30kx	4.52197	53		1PL2_30kx	4.50601	49
1PL2_55kx	4.57221	55		1PL2_55kx	4.50903	50
1PL2_55kx_2mm	4.57673	55		1PL2_55kx_2mm	4.59688	50
1PL2_70kx	4.56903	59		1PL2_70kx	4.48986	54
1PL2_fastp_30kx	4.68889	57		1PL2_fastp_30kx	4.5333	52
1PL2_fastp_30kx_2mm	4.63851	57		1PL2_fastp_30kx_2mm	4.61967	52
1PL2_fastp_55kx	4.66704	57		1PL2_fastp_55kx	4.63038	52
1QG2	4.8073	64		1QG2	4.94283	60
Sample 2				Sample 2
2PB2	4.78798	62		2PB2	5.10127	58
2PB2_30kx	4.60232	55		2PB2_30kx	4.88185	52
2PB2_55kx	4.67692	58		2PB2_55kx	4.90701	54
2PB2_55kx_2mm	4.64232	58		2PB2_55kx_2mm	4.92394	54
2PB2_70kx	4.52858	55		2PB2_70kx	4.86396	53
2PB2_fastp_30kx	4.86158	64		2PB2_fastp_30kx	5.04345	58
2PB2_fastp_30kx_2mm	4.86118	63		2PB2_fastp_30kx_2mm	5.11041	57
2PB2_fastp_55kx	4.85747	61		2PB2_fastp_55kx	5.15254	56
2PHCH3	5.15484	68		2PHCH3	5.47404	64
2PL2	4.7651	64		2PL2	5.04185	60
2PL2_30kx	4.78712	63		2PL2_30kx	5.05348	59
2PL2_55kx	4.8019	63		2PL2_55kx	4.98415	59
2PL2_55kx_2mm	4.70739	62		2PL2_55kx_2mm	5.05143	59
2PL2_70kx	4.74992	64		2PL2_70kx	5.00388	60
2PL2_fastp_30kx	4.70738	60		2PL2_fastp_30kx	4.92118	56
2PL2_fastp_30kx_2mm	4.64998	59		2PL2_fastp_30kx_2mm	5.02171	57
2PL2_fastp_55kx	4.67331	59		2PL2_fastp_55kx	4.95521	57
2QG2	3.92588	42		2QG2	3.77703	37
2QG2_30kx	4.87425	52		2QG2_30kx	4.90095	46
2QG2_55kx	4.90697	53		2QG2_55kx	4.93684	48
2QG2_55kx_2mm	4.86514	52		2QG2_55kx_2mm	4.90858	48
2QG2_70kx	4.85833	56		2QG2_70kx	4.97941	52
2QG2_fastp_30kx	4.70183	50		2QG2_fastp_30kx	4.55374	45
2QG2_fastp_30kx_2mm	4.67628	49		2QG2_fastp_30kx_2mm	4.57088	45
2QG2_fastp_55kx	4.84979	50		2QG2_fastp_55kx	4.66478	45
Sample 3				Sample 3
3CP2	4.64109	51		3CP2	4.52829	46
3PB2	3.56763	33		3PB2	3.0169	27
3PB2_30kx	5.05973	62		3PB2_30kx	4.95025	57
3PB2_55kx	4.88905	56		3PB2_55kx	4.82922	51
3PB2_55kx_2mm	4.83928	56		3PB2_55kx_2mm	4.90004	51
3PB2_70kx	4.90633	58		3PB2_70kx	4.93059	53
3PB2_fastp_30kx	3.9925	40		3PB2_fastp_30kx	3.69101	35
3PB2_fastp_30kx_2mm	3.84194	38		3PB2_fastp_30kx_2mm	3.59285	34
3PB2_fastp_55kx	4.04933	46		3PB2_fastp_55kx	3.52988	40
3QG2	4.49024	57		3QG2	4.99305	51
3QG2_30kx	4.47582	53		3QG2_30kx	4.84796	47
3QG2_55kx	4.55749	53		3QG2_55kx	4.85339	47
3QG2_55kx_2mm	4.41048	52		3QG2_55kx_2mm	4.82887	47
3QG2_70kx	4.34483	55		3QG2_70kx	4.90032	49
3QG2_fastp_30kx	4.54421	55		3QG2_fastp_30kx	4.958	50
3QG2_fastp_30kx_2mm	4.50856	55		3QG2_fastp_30kx_2mm	4.96487	50
3QG2_fastp_55kx	4.52324	55		3QG2_fastp_55kx	5.02881	50
Sample 4				Sample 4
4CP2	4.25948	35		4CP2	4.5756	30
4PB2	2.60206	10		4PB2	2.25505	8
4PL2	3.30427	24		4PL2	3.32938	22
4QG2	4.43414	52		4QG2	4.28484	47
4QG2_30kx	4.44997	48		4QG2_30kx	4.19922	44
4QG2_55kx	4.47421	49		4QG2_55kx	4.2426	44
4QG2_55kx_2mm	4.4536	49		4QG2_55kx_2mm	4.23876	44
4QG2_70kx	4.48176	51		4QG2_70kx	4.27448	46
4QG2_fastp_30kx	4.38392	49		4QG2_fastp_30kx	4.26234	44
4QG2_fastp_30kx_2mm	4.42279	48		4QG2_fastp_30kx_2mm	4.18048	44
4QG2_fastp_55kx	4.37967	49		4QG2_fastp_55kx	4.2107	44

## Sheet: Table S3B
Kruskal-Wallis test results
Differences between contaminated data sets and decontaminated data sets
Observed species index
Group	1	Group	2	H	p-value	q-value	Significant differences
pre-decontamination-sample1	(n=21)	post-decontamination-sample1	(n=18)	1.57914	0.208885	0.243699
pre-decontamination-sample2	(n=25)	post-decontamination-sample2	(n=25)	4.91006	0.0267007	0.0467263	*
pre-decontamination-sample3	(n=24)	post-decontamination-sample3	(n=17)	0.532276	0.465652	0.482898
pre-decontamination-sample4	(n=15)	post-decontamination-sample4	(n=11)	1.94068	0.163595	0.208211
Shannon's diversity index
Group	1	Group	2	H	p-value	q-value	Significant differences
pre-decontamination-sample1	(n=21)	post-decontamination-sample1	(n=18)	0.134127	0.714191	0.769129
pre-decontamination-sample2	(n=25)	post-decontamination-sample2	(n=25)	13.0945	0.000296165	0.000753874	*
pre-decontamination-sample3	(n=24)	post-decontamination-sample3	(n=17)	4.82844	0.027994	0.0483937
pre-decontamination-sample4	(n=15)	post-decontamination-sample4	(n=11)	0.356229	0.550608	0.642376
Differences between extraction protocols in decontaminated data sets
Observed species index
Group 1	Group 2	H	p-value	q-value	Significant differences
Coprolite (n=3)	PB (n=25)	3.75328	0.052704	0.105408
Coprolite (n=3)	Phenol_chloroform (n=1)	1.8	0.179712	0.199681
Coprolite (n=3)	Power_lyzer (n=17)	6.26779	0.0122952	0.0614762	*
Coprolite (n=3)	QG (n=25)	3.93697	0.0472357	0.105408
PB (n=25)	Phenol_chloroform (n=1)	2.79883	0.0943332	0.122934
PB (n=25)	Power_lyzer (n=17)	5.4646	0.0194055	0.0646849	*
PB (n=25)	QG (n=25)	1.45407	0.227877	0.227877
Phenol_chloroform (n=1)	Power_lyzer (n=17)	2.73214	0.0983472	0.122934
Phenol_chloroform (n=1)	QG (n=25)	2.83101	0.0924602	0.122934
Power_lyzer (n=17)	QG (n=25)	16.5275	4.79498e-05	0.000479498	*
Shannon's diversity index
Group 1	Group 2	H	p-value	q-value
Coprolite (n=3)	PB (n=25)	0.233103	0.629232	0.629232
Coprolite (n=3)	Phenol_chloroform (n=1)	1.8	0.179712	0.215163
Coprolite (n=3)	Power_lyzer (n=17)	2.69188	0.100861	0.215163
Coprolite (n=3)	QG (n=25)	1.68966	0.193646	0.215163
PB (n=25)	Phenol_chloroform (n=1)	2.77778	0.0955807	0.215163
PB (n=25)	Power_lyzer (n=17)	2.40345	0.121068	0.215163
PB (n=25)	QG (n=25)	1.87115	0.171343	0.215163
Phenol_chloroform (n=1)	Power_lyzer (n=17)	2.68421	0.101347	0.215163
Phenol_chloroform (n=1)	QG (n=25)	2.77778	0.0955807	0.215163
Power_lyzer (n=17)	QG (n=25)	1.74156	0.186941	0.215163
Differences between pre-processing softwares in decontaminated data sets
Observed species index
Group 1	Group 2	H	p-value	q-value
AdapterRemoval2 (n=32)	FASTP (n=24)	2.33125	0.1268	0.3804
	None (n=15)	0.922483	0.336824	0.505236
FASTP (n=24)	None (n=15)	0.067768	0.794615	0.794615
Shannon's diversity index
Group 1	Group 2	H	p-value	q-value
AdapterRemoval2 (n=32)	FASTP (n=24)	0.416941	0.518467	0.525373
	None (n=15)	1.00833	0.315302	0.525373
FASTP (n=24)	None (n=15)	0.403333	0.525373	0.525373
Differences between low-complexity thresholds in decontaminated data sets
Observed species index
Group 1	Group 2	H	p-value	q-value
None (n=15)	30kx (n=24)	0.440833	0.506721	0.727724
None (n=15)	55kx (n=24)	0.853333	0.355611	0.727724
None (n=15)	70kx (n=8)	0.504167	0.477675	0.727724
30kx (n=24)	55kx (n=24)	0.137755	0.710523	0.727724
30kx (n=24)	70kx (n=8)	0.121212	0.727724	0.727724
55kx (n=24)	70kx (n=8)	0.121212	0.727724	0.727724
Shannon's diversity index
Group 1	Group 2	H	p-value	q-value
None (n=15)	30kx (n=24)	0.163748	0.685729	0.685729
None (n=15)	55kx (n=24)	0.386421	0.534187	0.685729
None (n=15)	70kx (n=8)	1.00751	0.315499	0.630999
30kx (n=24)	55kx (n=24)	0.171183	0.679063	0.685729
30kx (n=24)	70kx (n=8)	1.71302	0.190594	0.630999
55kx (n=24)	70kx (n=8)	1.14291	0.285038	0.630999
Differences between deduplication protocols in decontaminated data sets
Observed species index
Group 1	Group 2	H	p-value	q-value
2_mistmatch (n=16)	None (n=15)	0.206974	0.649149	0.743484
	exact (n=40)	0.107088	0.743484	0.743484
None (n=15)	exact (n=40)	0.558683	0.454791	0.743484
Shannon's diversity index
Group 1	Group 2	H	p-value	q-value
2_mistmatch (n=16)	None (n=15)	0.689062	0.406483	0.609725
	exact (n=40)	0.005263	0.942166	0.942166
None (n=15)	exact (n=40)	0.723214	0.395092	0.609725
Differences between each sample in decontaminated data sets
Group 1	Group 2	H	p-value	q-value	Significant differences
Sample 1 (n=18)	Sample 2 (n=25)	21.6491	3.27365e-06	1.96419e-05	*
Sample 1 (n=18)	Sample 3 (n=17)	5.03704	0.0248109	0.0297731	*
Sample 1 (n=18)	Sample 4 (n=11)	0.583838	0.444812	0.444812
Sample 2 (n=25)	Sample 3 (n=17)	6.89877	0.00862551	0.0135519	*
Sample 2 (n=25)	Sample 4 (n=11)	18.8724	1.39758e-05	4.19274e-05	*
Sample 3 (n=17)	Sample 4 (n=11)	6.81597	0.00903463	0.0135519	*

## Sheet: Table S3C
Differences of beta diversity between pre and decontaminated data sets
PERMANOVA results
method name	PERMANOVA
test statistic name	pseudo-F
sample size	156
number of groups	8
test statistic	13.9885
p-value	0.001
number of permutations	999
Differences of beta diversity between collapsed and non-collapsed reads in decontaminated data sets
method name	PERMANOVA
test statistic name	pseudo-F
sample size	144
number of groups	7
test statistic	11.3315
p-value	0.001
number of permutations	999
Differences of beta diversity between extraction methods in collapsed reads of decontaminated data sets
method name	PERMANOVA
test statistic name	pseudo-F
sample size	71
number of groups	5
test statistic	2.35868
p-value	0.004
number of permutations	999
Differences of beta diversity between pre-processing software in collapsed reads of Contaminated data sets
method name	PERMANOVA
test statistic name	pseudo-F
sample size	71
number of groups	3
test statistic	1.89463
p-value	0.057
number of permutations	999
Differences of beta diversity between low-complexity threshold in collapsed reads of decontaminated data sets
method name	PERMANOVA
test statistic name	pseudo-F
sample size	71
number of groups	4
test statistic	0.811941
p-value	0.63
number of permutations	999
Differences of beta diversity between deduplication in collapsed reads of decontaminated data sets
method name	PERMANOVA
test statistic name	pseudo-F
sample size	71
number of groups	3
test statistic	0.853556
p-value	0.584
number of permutations	999

## Sheet: Table S3D
ANCOM statistical results			Percentile abundances of features by group
Species	W		Percentile	0	25	50	75	100	0	25	50	75	100
1313	469		Group	collapsed	collapsed	collapsed	collapsed	collapsed	non-collapsed	non-collapsed	non-collapsed	non-collapsed	non-collapsed
1783343	469		1313	1	1	1	1	1	1	1	1	4	46
1234	468		1783343	1	1	1	1	1	1	2	4	13	89
1692042	468		1234	1	1	1	1	1	1	1	1	5	9
1590	468		1692042	1	1	1	1	1	1	1	1	2.75	9
1030	467		1590	1	1	31	210	563	1	1	1	1	2
126911	466		1030	1	1	1	1	1	1	1	1	2	26
77133	464		126911	1	1	23	109	457	1	1	1	1	21
303	463		77133	1	1	16	192	838	1	1	1	2	32
115979	462		303	1	1	1	1	1	1	1	1	2	24
138072	460		115979	1	1	4	60	260	1	1	1	1	1
657445	453		138072	1	1	7	24	113	1	1	1	1	5
1311	451		657445	1	1	8	26.75	186	1	1	1	1	56
166587	451		1311	1	1	3	25	118	1	1	1	1	41
194844	450		166587	1	1	10	42	133	1	1	1	1	11
34034	449		194844	1	1	1.5	28.5	159	1	1	1	1	1
171953	448		34034	1	1	1.5	38	418	1	1	1	2	13
120965	445		171953	1	1	2	33	864	1	1	1	1	3
86473	442		120965	1	1	1	43	123	1	1	1	1	6
221169	442		86473	1	1	3	32.75	167	1	1	1	1	24
114706	436		221169	1	1	6	59	353	1	1	1	2	27
1280	429		114706	1	1	1	23	660	1	1	1	2	51
			1280	1	1	1	20	73	1	1	1	1	8
