# Supplementary material for: A Case Study for the Recovery of Authentic Microbial Ancient DNA from Soil Samples
Source: Microorganisms. 2022 Aug 10;10(8):1623. doi: 10.3390/microorganisms10081623 (PMC9414430; doi:10.3390/microorganisms10081623)
Supplement: Supplementary file 1 [file microorganisms-10-01623-s001.zip › Table_S4.xlsx]

## Sheet: Table S4A
Bacterial taxonomic classification of decontaminated data sets at genus level
Total number assigned reads	Number of assigned reads	Proportion of assigned reads (%)
SILVA 132 DATABASE
248596	44278	17.8112
REFSEQ DATABASE
180738144	975743	0.539866
NT DATABASE
240898528	1164564	0.483425
GENOME TAXONOMY DATABASE
180738144	6061195	3.35358
Unclassified bacterial genus % in non-rarefied decontaminated data sets
Total number of genus	number unclassified genus	Proportion of unclassified genus (%)
SILVA 132 DATABASE
177	82	0.463277
REFSEQ DATABASE
46	12	0.26087
NT DATABASE
50	11	0.22
GENOME TAXONOMY DATABASE
95	41	0.431579

## Sheet: Table S4B
Bacterial taxonomic classification at genus level of decontaminated data sets using SILVA SSU 132 as a reference database
TAXA ID	1CP2_55kx	1PB2_55kx	1PHCH3_55kx	1PL2_55kx	1QG2_55kx		TAXA ID	2CP2_55kx	2PB2_55kx	2PHCH3_55kx	2PL2_55kx	2QG2_55kx		TAXA ID	3CP2_55kx	3PB2_55kx	3PHCH3_55kx	3PL2_55kx	3QG2_55kx		TAXA ID	4CP2_55kx	4PB2_55kx	4PHCH3_55kx	4PL2_55kx	4QG2_55kx
39	0	7	0	0	0		81	0	0	9	0	0		68	9	0	0	0	0		287	0	0	2	0	0
113	0	0	0	0	2		343	0	15	0	0	0		120	0	17	0	0	0		433	20	0	0	0	0
433	0	8	0	0	0		403	0	15	0	22	0		343	0	0	0	0	40		470	0	0	15	0	0
1211	0	0	0	0	6		433	0	0	0	0	7		403	0	0	0	0	13		624	0	0	1	0	0
1234	11	52	1	53	5		445	0	12	0	0	0		433	13	27	0	0	0		642	19	0	0	0	0
1280	8	19	0	9	0		624	0	81	0	44	0		445	0	18	0	0	0		816	0	0	0	2	0
1311	0	27	0	8	2		953	0	0	0	0	14		624	0	0	0	0	66		1234	0	0	0	3	85
1491	0	0	0	0	11		1046	0	16	0	18	0		642	16	0	0	0	0		1280	0	0	0	0	22
1493	0	16	0	14	0		1068	0	0	9	22	0		953	0	45	0	0	0		1311	34	0	0	1	26
1590	30	209	0	55	0		1162	0	0	0	0	33		1046	0	0	0	0	20		1423	10	0	0	0	0
1847	8	0	0	18	0		1211	0	13	0	0	211		1162	0	83	0	0	0		1590	92	0	0	0	111
1873	6	0	0	0	0		1234	4	142	7	153	0		1211	6	590	0	0	0		1883	0	0	0	0	13
1883	12	11	0	13	0		1280	0	53	0	58	0		1234	6	0	0	0	141		13687	26	0	0	0	0
13687	6	12	0	8	0		1311	0	65	11	61	7		1280	0	25	0	0	26		28090	30	0	0	0	0
29404	0	0	2	0	0		1423	0	20	0	0	0		1311	12	24	0	0	19		34034	0	0	0	0	33
32061	10	12	0	18	7		1590	0	387	0	275	120		1423	0	0	0	0	26		35800	8	0	0	0	12
34009	0	0	0	0	4		1789	0	0	0	0	84		1590	37	399	0	0	284		45404	8	0	0	0	0
34034	17	21	0	45	5		2357	2	0	4	0	0		1789	0	220	0	0	0		77133	0	31	0	0	463
35800	7	0	0	10	0		2745	0	0	0	24	0		1883	5	0	0	0	0		85013	12	0	0	1	0
67819	8	8	0	15	0		34034	6	218	37	344	0		13687	12	0	0	0	0		86473	0	0	0	2	31
77133	150	321	3	323	15		35800	0	16	0	27	0		28090	5	0	0	0	0		114706	0	0	0	0	280
83889	0	0	0	0	2		45404	0	0	14	0	0		34034	0	0	0	0	152		115979	59	1	0	0	18
85013	0	7	0	7	0		67819	0	13	0	24	0		35800	12	0	0	0	13		120965	0	0	0	0	56
86473	59	22	0	52	3		74015	0	12	0	0	0		47251	0	19	0	0	0		138072	34	0	4	0	13
97383	0	0	1	13	0		77133	6	191	27	357	0		67819	7	0	0	0	11		152507	0	0	0	0	32
114706	207	534	16	302	0		86473	4	114	9	79	0		77133	0	23	0	0	116		160660	0	0	0	0	13
115780	0	0	0	0	3		114706	0	18	10	39	0		85013	7	0	0	0	0		165433	0	0	2	0	0
115979	0	66	0	0	8		115979	0	107	0	80	47		85025	9	0	0	0	0		165696	12	0	0	0	0
119042	7	0	0	0	0		120965	0	42	5	62	0		86473	0	0	0	0	67		166587	18	15	0	0	44
119043	0	0	0	8	0		138072	3	88	6	86	19		114706	0	0	0	0	12		171953	18	67	0	0	49
120965	21	59	0	52	0		162155	0	0	18	0	0		115979	48	141	0	0	51		190530	0	0	0	0	20
130795	34	0	0	26	0		166587	0	41	6	84	0		118968	0	16	0	0	0		194844	0	0	0	1	20
135620	0	0	0	0	2		170969	2	40	10	88	0		120965	0	0	0	0	19		197183	52	0	0	0	0
138072	12	18	0	12	0		171550	0	0	8	0	0		138072	23	49	0	0	51		203437	0	0	0	3	8
152507	10	12	0	34	0		171952	0	0	0	21	0		141948	9	0	0	0	0		203557	8	0	0	0	0
160660	20	0	2	25	4		171953	0	17	0	36	0		155978	0	17	0	0	0		221169	0	0	0	85	174
166587	35	11	0	41	52		186741	0	0	4	0	0		165696	21	0	0	0	0		235627	25	0	0	0	0
167965	7	10	0	0	0		186931	0	0	9	0	0		166587	9	0	0	0	16		253830	0	0	0	0	34
171550	0	0	0	0	3		190530	0	0	0	21	0		170969	0	0	0	0	17		257465	0	0	0	0	8
171953	22	32	0	49	2		194843	0	19	0	0	0		171953	6	0	0	0	12		310067	0	0	0	1	14
179110	0	0	0	0	3		194844	2	45	6	49	0		190530	0	27	0	0	0		326292	42	0	0	0	0
185978	0	0	0	23	0		199738	0	0	0	18	0		194844	0	0	0	0	29		338321	0	0	0	2	0
190530	0	10	0	7	4		202746	0	0	0	20	0		197183	25	0	0	0	0		352351	0	0	0	5	0
194844	0	20	1	32	58		203437	0	0	0	21	0		203437	0	0	0	0	11		373538	0	0	0	0	11
201088	0	0	0	9	0		203557	0	0	0	21	0		203557	15	0	0	0	0		392589	17	0	0	0	0
203437	0	0	0	0	2		211441	0	30	0	64	0		211441	0	0	0	0	100		510685	0	0	0	0	11
203557	6	9	0	11	0		213121	0	21	0	26	0		213121	0	0	0	0	12		581185	0	0	0	2	0
204431	0	8	0	0	3		213465	0	0	0	17	0		215611	0	97	0	0	0		657445	53	0	3	3	17
208549	11	0	0	9	16		215611	0	0	0	0	26		221169	0	0	0	0	50		666507	0	0	0	3	26
221169	33	68	2	115	60		221169	0	20	5	47	7		223185	0	0	0	0	37		701519	0	0	0	0	9
224463	0	0	0	0	8		223185	0	26	0	24	0		235627	24	0	0	0	0		742030	22	0	0	0	10
253830	0	11	0	45	0		228671	0	0	0	34	0		238783	6	0	0	0	0		909929	0	0	1	0	0
255527	0	0	0	0	2		259957	0	0	0	0	14		259957	0	34	0	0	0		931533	0	0	0	0	21
265488	0	0	0	0	7		286130	0	23	0	32	0		286130	0	0	0	0	11		1170227	0	0	0	0	27
298571	0	0	0	0	5		296141	0	21	0	17	0		293400	7	0	0	0	0		1221564	0	0	0	2	0
310067	0	0	0	8	18		310067	0	74	0	107	0		310067	0	0	0	0	29		1268272	14	0	0	0	0
338648	0	0	0	0	4		323413	0	28	0	24	0		323413	0	0	0	0	31		1341550	11	0	0	0	0
373538	0	15	0	7	0		434307	0	0	0	27	0		326292	11	0	0	0	0		1431823	0	0	0	0	12
430695	0	0	0	0	2		452825	2	126	15	174	0		452825	0	0	0	0	67		1619027	0	0	0	0	24
453228	0	7	0	7	3		453228	0	32	0	54	0		453228	0	0	0	0	28		1720202	0	37	0	0	0
458711	0	8	0	0	0		498747	0	13	0	21	0		490567	9	0	0	0	17		1720299	0	0	0	0	13
510685	6	16	0	17	0		527659	3	62	0	48	0		527659	0	0	0	0	15		1752719	0	0	0	0	9
597359	0	12	0	0	0		556257	0	21	0	17	0		651660	0	0	0	0	20		1752729	0	0	0	1	0
657445	0	20	0	13	3		572511	0	0	0	17	0		657445	28	53	0	0	58		1752739	0	0	0	0	17
666507	24	23	0	33	0		651660	0	12	0	58	0		658061	0	0	0	0	11		1783343	80	0	1	33	130
742030	0	8	0	18	0		657445	0	155	12	119	13		666507	0	33	0	0	77		1797919	0	0	0	0	11
745004	0	11	0	0	0		658061	0	15	5	18	0		751952	0	29	0	0	0		1817899	0	0	0	0	13
909929	0	10	1	8	0		666507	0	48	10	86	9		904990	0	0	0	0	33		1817907	0	0	0	0	12
931533	25	14	0	29	2		693075	0	22	10	67	0		931533	0	0	0	0	37		1867775	13	0	0	0	0
940557	0	0	0	8	4		742030	0	0	0	0	7		1268272	6	0	0	0	0		1882917	0	0	0	1	21
1032526	0	0	0	8	0		751952	0	0	0	0	14		1318599	0	0	0	0	12		1934947	13	0	0	0	0
1170227	6	19	0	15	0		904990	0	25	0	33	0		1720299	0	0	0	0	17		2048906	0	0	0	0	8
1379270	0	7	0	0	0		909929	0	25	6	41	0		1748767	0	0	0	0	23		2615069	16	0	0	0	0
1431823	0	8	0	7	0		931533	0	24	0	33	0		1752729	0	0	0	0	12		2642494	0	0	1	0	0
1619027	0	0	0	8	0		1313208	0	0	4	0	0		1752737	0	0	0	0	13							3079
1619034	0	9	0	0	0		1318599	0	37	9	49	0		1759436	0	0	0	0	29
1648490	0	0	0	7	3		1675686	0	16	0	0	0		1763524	0	23	0	0	13
1648492	0	0	0	0	2		1703424	0	0	7	0	0		1783343	43	146	2	0	217
1649478	0	0	0	0	4		1720299	0	14	0	27	0		1798531	5	0	0	0	0
1649507	0	0	0	0	2		1752722	0	0	0	19	0		1867775	5	0	0	0	0
1703411	0	0	0	7	0		1752729	0	13	0	26	0		1882917	0	0	0	1	0
1720299	11	11	0	21	6		1752737	0	22	0	27	0		2048906	0	0	0	0	22
1748767	8	9	0	11	0		1759436	0	29	0	84	0		2615069	27	0	0	0	0
1752719	0	0	0	0	6		1783343	6	207	81	280	50		2622653	8	0	0	0	0
1752722	0	0	0	0	5		1798705	0	0	10	0	0		2642494	0	36	0	0	0
1752723	0	0	0	0	3		1802784	0	0	0	26	0							4888				21450
1752739	10	9	0	20	0		1805102	0	23	0	46	0
1752741	0	0	0	0	2		1817909	0	0	7	0	0
1763524	0	7	0	0	0		1882917	0	13	0	0	0
1779141	0	9	0	0	0		1921781	0	0	5	0	0
1783343	85	111	3	110	30		1952929	0	14	0	0	0
1801911	0	7	0	0	0		2048906	0	14	5	24	0
1804993	0	0	0	0	10		2066434	0	0	0	17	0
1816693	0	7	0	0	0		2615069	0	0	0	0	8
1817899	10	0	0	9	0		2642494	0	0	0	0	8
1817909	0	0	1	8	0							8147
1817915	0	0	0	0	4
1882917	9	28	1	14	0
1914234	0	0	0	0	3
2048906	16	8	0	20	0
2066434	13	10	0	0	5
					5336

## Sheet: Table S4C
Bacterial taxonomic classification at genus level of decontaminated data sets using RefSeq as a reference database
TAXA ID	1CP2_55kx	1PB2_55kx	1PHCH3_55kx	1PL2_55kx	1QG2_55kx		TAXA ID	2CP2_55kx	2PB2_55kx	2PHCH3_55kx	2PL2_55kx	2QG2_55kx		TAXA ID	3CP2_55kx	3PB2_55kx	3PHCH3_55kx	3PL2_55kx	3QG2_55kx		TAXA ID	4CP2_55kx	4PB2_55kx	4PHCH3_55kx	4PL2_55kx	4QG2_55kx
57723	0	14291	0	0	0		90627	311	19058	0	23658	0		216465	4982	0	0	0	0		300	0	0	35	0	0
31989	0	0	0	0	1648		1842537	0	0	0	0	5397		1842537	17003	0	0	0	0		165696	3819	0	0	0	0
204441	0	10726	0	0	0		2008794	0	13231	0	0	0		104087	4791	0	0	0	0		105560	3620	0	0	0	0
241425	0	0	0	8426	0		36861	452	32146	4329	51962	0		90627	0	0	0	0	14240		235627	6008	0	0	0	0
80811	0	9831	0	0	0		1866885	0	0	0	0	7647		87882	0	0	0	130	0		196818	0	0	34	0	0
1620215	0	13337	346	8211	0		920	0	0	0	0	13439		920	0	40268	0	0	0		34073	4411	0	0	0	0
							160808	0	0	0	0	40584		2045	3142	0	0	0	0		216465	10401	0	0	0	0
							296591	0	0	0	0	6140		196162	2813	0	0	0	0		36809	0	0	55	0	0
							1764	0	0	0	0	5792		1764	0	12270	0	0	0		45401	3689	0	0	0	0
														1866885	0	18727	0	0	0		31989	6040	500	0	0	0
														2008794	0	0	0	0	13936		69277	4473	0	0	0	0
														28068	0	0	0	107	0		573	0	0	50	0	0
														33882	0	0	0	103	0		1274631	3965	0	0	0	0
														450734	2896	0	0	0	0		237	6287	0	0	0	0
														1883	3007	0	0	0	0		85025	4008	0	0	0	0
														160808	0	102563	0	0	0		94132	13312	0	0	0	0
														1890424	0	11926	0	0	0		2631580	5296	0	0	0	0
														31989	2964	0	0	0	0		1742993	3693	0	0	0	0
														28065	2442	0	0	0	0		104087	11128	0	0	0	0
														2631580	2588	0	0	0	0		1561223	0	0	2048	0	0
														358220	4426	0	0	120	0		149698	4489	0	0	0	0
														235627	2948	0	0	0	0		1842537	35796	0	0	0	0
														36861	0	0	0	0	59212		2045	7206	0	0	0	0
														296591	23241	0	0	0	0		1620215	0	0	0	0	15541
														237	3346	0	0	0	0		1810504	11732	0	0	0	0
														69277	2210	0	0	0	0		335929	4026	0	0	0	0
														149698	2092	0	0	0	0		1076	3873	0	0	0	0
														1810504	5443	0	0	0	0		1883	6787	0	0	0	0
														94132	5808	0	0	0	0		1636603	0	0	69	0	0
														227290	0	0	0	91	0		28065	5008	0	0	0	0
														1274631	2041	0	0	0	0		358220	9257	0	0	915	0
														34073	2086	0	0	0	0		296591	47907	0	0	0	0
														926	0	22787	0	0	0		129337	0	0	35	0	0
																					450734	6577	0	0	0	0
																					196162	6541	0	0	0	0
																					487316	0	0	55	0	0
																					1774	0	0	48	0	0
																					40214	0	0	102	0	0

## Sheet: Table S4D
Bacterial taxonomic classification at genus level of decontaminated data sets using NBCI nucleotide das a reference database
TAXA ID	1CP2_55kx	1PB2_55kx	1PHCH3_55kx	1PL2_55kx	1QG2_55kx		TAXA ID	2CP2_55kx	2PB2_55kx	2PHCH3_55kx	2PL2_55kx	2QG2_55kx		TAXA ID	3CP2_55kx	3PB2_55kx	3PHCH3_55kx	3PL2_55kx	3QG2_55kx		TAXA ID	4CP2_55kx	4PB2_55kx	4PHCH3_55kx	4PL2_55kx	4QG2_55kx
241425	0	0	0	8277	0		2008794	0	11142	0	0	0		68287	2164	0	0	0	0		296591	34390	0	0	0	0
1620215	0	10918	336	0	0		77643	0	0	0	0	3995		85025	2029	0	0	0	0		34073	3673	0	0	0	0
203682	0	13303	0	0	0		119978	0	0	0	0	3588		2008794	0	0	0	0	12111		1620215	0	0	0	0	13643
31989	0	0	0	0	1692		160808	0	0	0	0	49579		135613	0	0	0	0	9563		335929	4150	0	0	0	0
41295	0	12129	0	0	0		36861	411	26239	3723	43992	0		94132	4633	0	0	0	0		1176536	5404	0	0	0	0
57723	0	12234	0	0	0		930	0	0	0	0	15998		1764	0	14149	0	0	0		235627	7196	0	0	0	0
29	0	14418	0	0	0		417367	0	0	0	20986	0		75	0	0	0	107	0		40214	0	0	57	0	0
							296591	0	0	0	0	4459		2008793	0	0	0	0	11825		149698	4952	0	0	0	0
							90627	298	17036	0	22122	0		216465	3236	0	0	0	0		158836	0	0	35	0	0
							1842537	0	0	0	0	4582		920	0	17288	0	0	0		106589	0	0	50	0	0
							920	0	0	0	0	5904		656366	4868	0	0	0	0		253237	0	0	101	0	0
							335929	0	0	0	0	4104		1883	3139	0	0	0	0		104087	8287	0	0	0	0
							1866885	0	0	0	0	6896		930	0	47580	0	0	0		28065	7088	0	0	0	0
							1764	0	0	0	0	6860		2268087	6868	0	0	0	0		2611147	0	0	34	0	0
							2008793	0	10770	0	0	0		1842537	13984	0	0	0	0		2615069	13276	0	0	0	0
														237	4270	0	0	0	0		94132	10344	0	0	0	0
														296591	16813	0	0	0	0		22	0	0	57	0	0
														104087	3569	0	0	0	0		358220	8409	0	0	822	0
														374	12768	0	0	310	0		1810504	10135	0	0	0	0
														31989	3336	0	0	0	0		1774	0	0	2145	0	0
														358220	4030	0	0	102	0		756892	0	0	38	0	0
														28065	3522	0	0	0	0		1883	6910	0	0	0	0
														77133	6510	0	0	0	9734		77133	13853	0	0	0	0
														316612	2485	0	0	0	0		28901	0	0	49	0	0
														1176536	2452	0	0	0	0		656366	9795	0	0	0	0
														2615069	5778	0	0	0	0		316612	5067	0	0	0	0
														335929	1974	12716	0	0	0		85025	4555	0	0	0	0
														149698	2255	0	0	0	0		472	0	0	65	0	0
														1810504	4697	0	0	0	0		31989	6747	502	0	0	0
														1866885	0	16769	0	0	0		237	8081	0	0	0	0
														87882	0	0	0	108	0		374	25713	0	0	2090	0
														90627	0	0	0	0	13706		2268087	14288	0	0	0	0
														160808	0	116652	0	0	0		2282124	0	0	80	0	0
														227290	0	0	0	117	0		36809	0	0	56	0	0
														235627	3482	0	0	0	0		2593645	0	0	34	0	0
														926	0	20809	0	0	0		1842537	29369	0	0	0	0
														36861	0	0	0	0	50305		68287	4330	0	0	0	0
														2653178	0	0	0	97	0		216465	6725	0	0	0	0

## Sheet: Table S4E
Bacterial taxonomic classification at genus level of decontaminated data sets using GTDB as a reference database
TAXA ID	1CP2_55kx	1PB2_55kx	1PHCH3_55kx	1PL2_55kx	1QG2_55kx		TAXA ID	2CP2_55kx	2PB2_55kx	2PHCH3_55kx	2PL2_55kx	2QG2_55kx		TAXA ID	3CP2_55kx	3PB2_55kx	3PHCH3_55kx	3PL2_55kx	3QG2_55kx		TAXA ID	4CP2_55kx	4PB2_55kx	4PHCH3_55kx	4PL2_55kx	4QG2_55kx
241425	0	0	0	8387	0		1985131	249	12992	0	15715	0		1423323	5246	0	0	0	0		202955	0	0	88	0	0
2026724	0	10435	0	0	0		1869227	0	13071	0	17395	0		85021	2166	0	0	0	0		1380357	17296	0	0	0	0
1620215	0	?????	331	0	0		1144337	0	0	9541	0	0		92442	14382	0	0	0	0		2070	4213	0	0	0	0
1934255	50140	30576	1495	54322	0		36861	1071	52697	7983	84313	0		1736528	21140	0	0	0	0		198620	0	0	64	0	0
41295	0	19416	0	0	0		1866885	0	0	0	0	5415		445219	2071	0	0	0	0		2035201	0	0	38	0	0
1797175	20091	51593	1654	38247	0		1834073	0	0	0	0	26803		1852776	15315	0	0	0	0		1736490	3768	0	0	0	0
203683	0	11445	0	0	1995		935200	239	11764	0	0	0		20	3463	0	0	0	0		203683	0	505	0	0	0
2026742	0	15991	0	0	0		1805053	663	18114	4960	37509	0		1678131	4041	0	0	0	0		1029823	0	0	55	0	0
2026735	4604	16777	0	12601	0		1974028	336	17122	0	16107	0		160808	0	64054	0	0	0		1855658	0	0	40	0	0
2053607	14782	55631	789	36997	0		1805127	969	36085	3576	39783	0		1952265	3577	0	0	0	0		1977060	12655	0	0	0	0
1948685	0	0	0	0	5751		1797171	473	12070	0	16102	0		2321396	2154	0	0	0	0		134533	0	0	136	0	0
1978231	9572	50918	476	19788	4617		1842537	0	0	0	0	4196		2008794	0	0	0	0	12687		756892	0	0	57	0	0
2052179	0	0	1184	0	0		1232575	0	0	0	0	3742		84999	0	0	4	0	0		2053607	0	0	0	0	63439
72276	0	0	0	0	1711		1890424	0	0	0	17672	0		1970522	0	0	0	0	10799		41275	0	0	46	0	0
74201	0	17652	0	0	0		403	0	13536	1888	19877	0		2268087	3921	0	0	0	0		2135677	51601	0	0	0	0
2070	0	0	0	9623	0		2008793	0	10989	0	0	0		1970420	4402	0	0	0	0		2315424	10898	0	0	0	0
2742	0	0	0	0	2273		1970507	398	15544	1699	16618	0		1827	2728	0	0	0	0		149698	6870	0	0	0	0
2201155	4546	0	0	0	0		1973972	1838	88885	6442	133474	0		104087	4044	0	0	0	0		1945864	4783	0	0	0	0
29	0	17425	0	0	0		2026735	589	28896	2232	34143	0		85413	0	0	0	124	0		1827	5447	0	0	0	0
1774971	0	0	0	0	1553		2135677	0	0	0	0	5692		1005945	3547	0	0	0	0		316612	4582	0	0	0	0
1869227	0	12274	0	0	0		1978231	0	13841	0	18766	0		357523	7721	0	0	0	0		2026724	0	0	0	823	0
							2026734	1066	50000	6083	80842	0		993689	0	12066	0	0	0		1005945	8255	0	0	0	0
							1797625	501	23725	2672	31807	0		43263	0	0	4	0	0		104087	9448	0	0	0	0
							1852776	0	0	0	0	4260		149698	2864	0	0	0	0		357523	13343	0	0	0	0
							74201	0	14943	0	18685	0		563835	3689	0	0	0	0		404941	0	0	209	0	0
							930	0	0	0	0	512545		403	0	0	0	0	13944		1977061	25446	0	0	0	0
							2026887	1737	73008	6801	98525	0		930	2224	1480214	54	335	0		296591	44540	0	0	0	0
							2008794	0	11702	0	0	0		1985131	0	0	0	0	13290		1423323	8902	0	0	0	0
							160808	0	0	0	0	35154		2052184	0	0	57	0	0		391953	0	0	0	1968	0
							296591	0	0	0	0	5867		712383	0	0	0	111	0		1736528	45931	0	0	0	0
							187490	0	0	0	0	13362		1946985	2286	0	0	0	0		1620215	0	0	0	0	14039
							292625	290	12981	0	18134	0		1895863	0	0	0	0	8591		1437360	3660	0	0	0	0
							2026724	0	14373	0	18063	0		2026734	2478	0	0	0	22975		28065	4985	0	0	0	0
							1736528	0	0	0	0	5983		2315424	4554	0	0	0	0		1797175	0	0	0	0	35121
							1797277	272	0	0	0	0		84993	1962	0	0	0	0		1883	6163	0	0	0	0
							417367	0	0	0	21189	0		1970507	0	0	0	0	9750		1946985	4872	0	0	0	0
														36861	0	0	0	0	81669		1889775	8478	0	0	0	0
														89373	0	0	0	160	0		1810504	11077	0	0	0	0
														1866885	0	15650	0	0	0		1978231	5176	583	0	902	33373
														1977061	12996	0	0	0	0		392589	13430	0	0	0	0
														1810504	5126	0	0	0	0		2268087	8082	0	0	0	0
														28067	0	0	0	115	0		94132	6759	0	0	0	0
														1890424	0	16083	4	0	0		2321396	4800	0	0	0	0
														2026735	0	0	0	0	16521		2742	0	413	0	0	0
														36862	0	0	0	116	0		85021	5104	0	0	0	0
														1883	2792	0	0	0	0		2026734	5552	0	0	0	0
														1485	0	0	4	0	0		153809	0	0	0	930	0
														1970521	0	0	0	0	11606		1891241	0	0	0	1161	10734
														28065	2587	0	0	0	0		1951049	0	0	36	0	0
														2013715	0	0	0	0	20478		1913988	4372	0	0	0	0
														926	0	20981	0	0	0		202956	0	0	34	0	0
														1945864	2001	0	0	0	0		43263	0	0	76	0	0
														1978231	2094	0	0	0	10099		656366	6760	0	0	0	0
														296591	21788	0	0	0	0		2576829	0	0	62	0	0
														2135677	22405	0	0	0	0		2026735	0	0	0	0	21400
														1913988	2146	0	0	0	0		1774971	0	0	0	10519	0
														74201	2035	0	0	109	10793		1952265	6757	0	0	0	0
														327160	0	0	0	0	8995		1948685	0	570	0	0	0
														1834073	0	46168	0	0	0		186817	0	0	36	0	0
														1973972	0	0	0	0	44673		68287	5144	0	0	0	0
														2026887	0	0	0	0	88429		2093808	0	413	0	0	0
														32008	0	0	0	168	0		466088	0	0	39	0	0
														1805127	0	0	0	0	23185		72276	0	401	0	0	0
														656366	3237	0	0	0	0		213119	0	427	0	0	0
														1974106	0	0	0	0	18683		1842537	25970	0	0	0	0
														187490	0	36868	0	0	0		1852776	31188	0	0	0	0
														1974028	0	0	0	0	14874		1056810	0	0	40	0	0
														1380357	8442	0	0	0	0		1926605	0	719	0	0	0
														94132	2868	0	0	0	0		29	0	0	0	0	10164
														1895858	0	0	0	0	11437		22	0	0	54	0	0
														391953	0	0	0	111	0		85413	3830	0	0	0	0
														68287	2539	0	0	0	0		74201	3892	402	0	888	11423
														1798415	0	0	0	0	12231		1934255	0	0	0	0	31863
														1842537	12179	0	0	0	0		1661046	0	0	141	0	0
														2008793	0	0	0	0	12404		1797492	0	0	0	0	10261
														1889775	4369	0	0	0	0		262668	0	0	79	0	0
														358220	2651	0	0	0	0		2026742	0	0	0	0	16213
														392589	6544	0	0	0	0		563835	6856	0	0	0	0
														1977060	6460	0	0	0	0		20	7475	0	0	0	0
																					134534	0	0	70	0	0
																					92442	28112	0	0	0	0
																					1678131	8257	0	0	0	0
																					36862	0	0	0	1096	0
																					1866885	0	0	72	0	0
																					1970420	8851	0	0	0	0
																					445219	4236	0	0	0	0
																					84993	4357	0	0	0	0
																					46913	3607	0	0	0	0
																					358220	5888	0	0	0	0

## Sheet: Table S4F
Sample	GENOME TAXONOMY DATABASE		NT DATABASE		REFSEQ DATABASE			Kruskal-Wallis (pairwise comparison between observed taxa indexes of databases)
	Shannon	Observed Taxa	Shannon	Observed Taxa	Shannon	Observed Taxa		Group 1	Group	H	p-value	q-value	Significant Difference
1CP2_55kx	2.07955	6						GTDB (n=15)	NCBI (n=9)	3.88891	0.048606	0.072909	*
1PB2_55kx	3.41856	13	2.31556	5	1.98021	4		GTDB (n=15)	REFSEQ (n=10)	7.59179	0.005863	0.01759	*
1PL2_55kx	2.53121	7			0.999811	2		NCBI (n=9)	REFSEQ (n=10)	0.969353	0.324841	0.324841
1QG2_55kx	2.39133	6						Kruskal-Wallis (pairwise comparison between shannon indexes of databases)
2CP2_55kx	3.58453	15						Group 1	Group 2	H	p-value	q-value	Significant Difference
2PB2_55kx	4.00596	21	1.89685	4	1.49283	3		GTDB (n=15)	NCBI (n=9)	1.352	0.244929	0.244929
2PHCH3_55kx	3.25531	11						GTDB (n=15)	REFSEQ (n=10)	4.44308	0.035043	0.105129	*
2PL2_55kx	3.87836	20	1.48293	3	0.897511	2		NCBI (n=9)	REFSEQ (n=10)	1.60307	0.205468	0.244929
2QG2_55kx	1.14471	11	2.58164	10	2.09651	6
3CP2_55kx	4.90279	42	4.20242	23	3.79442	20
3PB2_55kx	0.840437	8	2.27408	7	2.10006	6
3QG2_55kx	3.98513	22	2.21408	6	1.23144	3
4CP2_55kx	5.0285	47	4.26374	24	4.22396	27
4PL2_55kx	2.15405	8
4QG2_55kx	3.18151	11	0	1	0	1

## Sheet: Table S4G
Differences of beta diversity between pre and post-decontaminated data sets
method name	PERMANOVA
test statistic name	pseudo-F
sample size	64
number of groups	4
test statistic	4.33905
p-value	0.001
number of permutations	999
Differences of beta diversity between pre and post-decontaminated data sets
Group 1	Group 2	Sample size	Permutations	pseudo-F	p-value	q-value	Significant differences
GTDB	NCBI	24	999	2.71193	0.003	0.0045	*
GTDB	REFSEQ	25	999	3.07161	0.002	0.0045	*
NCBI	REFSEQ	19	999	0.307537	0.925	0.925
