# Supplementary material for: A Case Study for the Recovery of Authentic Microbial Ancient DNA from Soil Samples
Source: Microorganisms. 2022 Aug 10;10(8):1623. doi: 10.3390/microorganisms10081623 (PMC9414430; doi:10.3390/microorganisms10081623)
Supplement: Supplementary file 1 [file microorganisms-10-01623-s001.zip › Table_S5.xlsx]

## Sheet: Table S5A
Data sets	Ancient mode (damaged reads)					Default mode (all reads)				Ratio mapped damaged reads/all mapped reads
	Number of "ancient" taxa	Minimum mapped reads	Maximum mapped reads	Total damaged mapped reads	Number of damaged reads per "ancient" taxa	Number of taxa	Minimum mapped reads	Maximum mapped reads	Total mapped reads
1CP	5	448	554	2027	405.4	5	1478	5357	16749	0.121022
1PB	6	469	1091	4513	752.167	6	2965	8517	36050	0.125187
1PHCH	5	23	71	212	42.4	5	274	993	2579	0.0822024
1PL	5	454	681	2770	554	5	1727	6573	22402	0.12365
1QG	3	110	305	663	221	3	764	1965	4353	0.152309
2CP	8	10	102	348	43.5	8	197	1592	4486	0.0775747
2PB	8	572	1307	7697	962.125	8	1941	8094	37346	0.2061
2PHCH	6	6	320	666	111	6	298	1954	4354	0.152963
2PL	9	437	1055	6326	702.889	9	1572	8071	39614	0.159691
2QG	8	91	1102	3270	408.75	8	258	6193	29491	0.110881
3CP	27	3	918	8646	320.222	27	502	6757	66456	0.130101
3PB	6	130	1232	3693	615.5	6	398	6733	30655	0.12047
3PHCH	8	1	6	19	2.375	18	1	78	423	0.0449173
3PL	9	1	15	59	6.55556	9	4	317	1148	0.0513937
3QG	10	329	1051	6507	650.7	10	1498	7767	30366	0.214286
4CP	27	256	992	15010	555.926	28	2320	7638	120245	0.124828
4PB	1	1	13	13	13	1	1	48	48	0.270833
4PHCH	37	1	157	634	17.1351	43	3	1771	9135	0.0694034
4PL	8	11	114	355	44.375	8	65	859	2659	0.133509
4QG	7	593	1090	5425	775	7	2429	7452	35228	0.153997
EBC1_CP	4	1	4	7	1.75	11	1	29	70	0.1
EBC1_PB	4	1	2	5	1.25	18	1	21	102	0.0490196
EBC1_PHCH	18	1	20	124	6.88889	37	1	334	2317	0.0535175
EBC1_PL	6	1	3	10	1.66667	11	1	387	448	0.0223214
EBC1_QG	5	1	5	13	2.6	9	2	802	846	0.0153664
EBC2_CP	3	1	1	3	1	29	1	6	40	0.075
EBC2_PB	10	1	7	31	3.1	76	1	111	675	0.0459259
EBC2_PL	20	1	9	60	3	33	3	145	848	0.0707547
EBC2_QG	7	1	13	32	4.57143	11	1	1945	2124	0.0150659

## Sheet: Table S5B
	Ancient mode (damaged reads)			Default mode (all reads)
Data sets	Number of "ancient" taxa	Minimum mapped reads	Maximum mapped reads	Number of "ancient" taxa	Minimum mapped reads	Maximum mapped reads
1CP	1		205	1		2616
1PB	2	642	104	2	5105	6512
1PHCH	1		25	1		294
1PL	2	447	449	2	4254	4935
1QG	1		68	1		736
2CP	3	1	40	3	171	1294
2PB	2	880	922	2	3615	5927
2PHCH	3	35	158	3	527	1728
2PL	3	465	757	3	2942	5770
2QG	10	48	706	10	440	9172
3CP	9	43	859	9	1217	5192
3PB	7	160	988	7	634	9984
3PHCH	8	1	7	15	1	201
3PL	9	1	14	10	1	335
3QG	2	566	713	2	2807	5577
4CP	11	357	914	11	1082	5997
4PB	0			0
4PHCH	28	1	97	38	5	1616
4PL	5	12	31	5	193	394
4QG	2	644	1052	2	4013	5427
EBC1_CP	4	2	84	18	1	456
EBC1_PB	7	1	3	18	1	150
EBC1_PHCH	16	1	25	37	1	283
EBC1_PL	8	1	12	12	1	496
EBC1_QG	4	1	40	10	1	113
EBC2_CP	4	1	1	29	1	4
EBC2_PB	12	1	6	70	1	80
EBC2_PL	16	1	24	26	2	162
EBC2_QG	8	1	17	10	1	3871

## Sheet: Table S5C
	Ancient mode (damaged reads)			Default mode (all reads)
Data sets	Number of "ancient" taxa	Minimum mapped reads	Maximum mapped reads	Number of "ancient" taxa	Minimum mapped reads	Maximum mapped reads
1CP	0			0
1PB	1		1032	1		5310
1PHCH	1		25	1		300
1PL	2	454	736	1	2913	4312
1QG	0			0
2CP	1		36	1		308
2PB	1		936	1		3172
2PHCH	1		773	1		805
2PL	1		773	1		2645
2QG	5	205	566	5	508	3890
3CP	12	145	942	12	1210	5327
3PB	4	269	976	4	649	6798
3PHCH	3	2	3	1	4	161
3PL	4	1	8	4	84	155
3QG	1		734	1		2409
4CP	14	248	913	14	1956	6638
4PB	0			0
4PHCH	31	1	172	36	4	3008
4PL	2	23	37	2	259	295
4QG	1		1039	1		4206
EBC1_CP	3	1	2	7	2	13
EBC1_PB	5	1	2	11	2	65
EBC1_PHCH	15	1	63	33	1	845
EBC1_PL	2	1	1	3	7	9
EBC1_QG	1		1	0
EBC2_CP	3	1	1	27	1	7
EBC2_PB	10	1	11	60	1	309
EBC2_PL	21	1	7	25	2	67
EBC2_QG	0			0

## Sheet: Table S5D
ANCIENT READS																															DEFAULT READS
TAXA	1CP	1PB	1PHCH	1PL	1QG	2CP	2PB	2PHCH	2PL	2QG	3CP	3PB	3PHCH	3PL	3QG	4CP	4PB	4PHCH	4PL	4QG	EBC1_CP	EBC1_PB	EBC1_PHCH	EBC1_PL	EBC1_QG	EBC2_CP	EBC2_PB	EBC2_PL	EBC2_QG		Taxa	1CP	1PB	1PHCH	1PL	1QG	2CP	2PB	2PHCH	2PL	2QG	4CP	4PB	4PHCH	4PL	4QG	5CP	5PB	5PHCH
Achromobacter_pulmonis	0	0	0	0	0	0	0	0	0	0	0	0	0	0	0	0	0	2	0	0	0	0	1	0	0	0	0	0	0		Actinobacteria_bacterium	5357	8517	274	6573	0	0	0	0	0	0	1569	0	4	0	0	4171	0	0
Acidithiobacillus_ferridurans	0	0	0	0	0	0	0	0	0	91	0	0	0	0	0	0	0	0	0	0	0	0	0	0	0	0	0	0	0		Acidobacteria_bacterium	4933	7370	318	6109	1624	0	8094	0	8071	0	1405	0	0	0	7767	3920	48	0
Acidithiobacillus_ferrivorans	0	0	0	0	0	0	0	0	0	93	0	130	0	0	0	0	0	0	0	0	0	0	0	0	0	0	0	0	0		Betaproteobacteria_bacterium	0	0	0	0	0	0	0	0	0	0	0	0	0	0	0	0	0	0
Acidithiobacillus_sp._SH	0	0	0	0	0	0	0	0	0	178	0	214	0	0	0	0	0	0	0	0	0	0	0	0	0	0	0	0	0		Chromatiales_bacterium_USCg_Taylor	3256	5691	993	3693	0	0	0	0	0	0	0	0	0	0	0	0	0	0
Acidithiobacillus_thiooxidans	0	0	0	0	0	0	0	0	0	446	103	468	4	14	0	0	0	0	0	0	0	0	0	0	0	0	0	0	0		Sulfuricaulis_limicola	0	5669	290	0	0	0	0	0	0	0	0	0	0	0	0	0	0	0
Acidobacteria_bacterium	511	727	23	622	248	0	1110	0	839	0	176	0	0	0	871	372	13	0	25	739	0	0	0	0	0	0	0	0	0		Betaproteobacteria_bacterium_RIFCSPLOWO2_02_FULL_67_26	0	0	0	0	0	0	0	0	0	0	0	0	0	0	0	0	0	0
Acidobacteria_bacterium_RBG_13_68_16	0	0	0	0	0	18	713	0	437	0	0	0	0	0	0	0	0	0	0	0	0	0	0	0	0	0	0	0	0		Acidobacteria_bacterium_RIFCSPHIGHO2_01_FULL_67_28	1725	2965	704	1727	0	0	0	0	0	0	0	0	0	0	0	0	0	0
Acidobacteria_bacterium_RIFCSPHIGHO2_01_FULL_67_28	505	469	65	515	0	0	0	0	0	0	0	0	0	0	0	0	0	0	0	593	0	0	0	0	0	0	0	0	0		Bradyrhizobium_japonicum	0	0	0	0	0	0	0	0	0	0	0	0	0	296	0	0	0	0
Acidovorax_sp._KKS102	0	0	0	0	0	0	0	0	0	0	160	0	0	0	0	333	0	0	0	0	0	0	0	0	0	0	0	2	0		Aquincola_tertiaricarbonis	0	0	0	0	0	0	0	0	0	0	0	0	0	95	0	0	0	0
Acidovorax_sp._SD340	0	0	0	0	0	0	0	0	0	0	0	0	0	0	0	0	0	0	0	0	0	0	1	0	0	0	0	0	0		Methyloceanibacter_marginalis	0	0	0	0	764	0	0	0	0	0	0	0	0	0	0	0	0	0
Acidovorax_temperans	0	0	0	0	0	0	0	0	0	0	0	0	0	0	0	0	0	1	0	0	0	0	1	0	0	0	0	0	0		Sphingomonas_koreensis	0	0	0	0	0	0	0	0	0	0	0	0	0	154	0	0	0	0
Acinetobacter_beijerinckii	0	0	0	0	0	0	0	0	0	0	0	0	0	0	0	0	0	1	0	0	0	0	0	0	0	0	0	0	0		Asticcacaulis_excentricus	0	0	0	0	0	0	0	0	0	0	0	0	0	118	0	0	0	0
Acinetobacter_gyllenbergii	0	0	0	0	0	0	0	0	0	0	0	0	0	0	0	0	0	1	0	0	0	0	0	0	0	0	0	0	0		uncultured_proteobacterium	0	0	0	0	0	0	0	0	0	0	0	0	0	0	0	0	0	0
Acinetobacter_haemolyticus	0	0	0	0	0	0	0	0	0	0	0	0	0	0	0	0	0	3	0	0	0	0	0	0	0	0	0	0	0		Acinetobacter_venetianus	0	0	0	0	0	0	0	0	0	0	0	0	78	0	0	0	0	1771
Acinetobacter_indicus	0	0	0	0	0	0	0	0	0	0	0	0	0	0	0	0	0	1	0	0	0	0	0	0	0	0	0	0	0		Comamonas_thiooxydans	0	0	0	0	0	0	0	0	0	0	0	0	28	0	0	0	0	1230
Acinetobacter_junii	0	0	0	0	0	0	0	0	0	0	0	0	0	0	0	0	0	42	0	0	0	1	8	0	0	0	2	0	0		Acinetobacter_junii	0	0	0	0	0	0	0	0	0	0	0	0	27	0	0	0	0	1089
Acinetobacter_parvus	0	0	0	0	0	0	0	0	0	0	0	0	0	0	0	0	0	5	0	0	0	0	0	0	0	0	0	0	0		Pseudomonas_monteilii	0	0	0	0	0	0	0	0	0	0	0	0	35	0	0	0	0	946
Acinetobacter_sp._ANC_3862	0	0	0	0	0	0	0	0	0	0	0	0	0	0	0	0	0	4	0	0	0	0	0	0	0	0	0	0	0		Pseudomonas_putida	0	0	0	0	0	0	0	0	0	0	0	0	32	0	0	0	0	709
Acinetobacter_sp._CIP_110321	0	0	0	0	0	0	0	0	0	0	0	0	0	0	0	0	0	3	0	0	0	0	0	0	0	0	0	0	0		Comamonas_testosteroni	0	0	0	0	0	0	0	0	0	0	0	0	52	0	0	0	0	694
Acinetobacter_sp._P8-3-8	0	0	0	0	0	0	0	0	0	0	0	0	0	0	0	0	0	1	0	0	0	0	0	0	0	0	0	0	0		Comamonas_aquatica	0	0	0	0	0	0	0	0	0	0	0	0	18	0	0	0	0	611
Acinetobacter_tjernbergiae	0	0	0	0	0	0	0	0	0	0	0	0	0	0	0	0	0	1	0	0	0	0	0	0	0	0	0	0	0		Enterobacter_cloacae	0	0	0	0	0	0	0	0	0	0	0	0	44	0	0	0	0	548
Acinetobacter_venetianus	0	0	0	0	0	0	0	0	0	0	0	0	6	0	0	0	0	157	0	0	0	0	18	0	0	0	6	0	0		Pseudomonas_guariconensis	0	0	0	0	0	0	0	0	0	0	0	0	13	0	0	0	0	263
Actinobacteria_bacterium	554	803	27	681	0	0	0	0	0	0	164	0	0	0	0	386	0	0	0	719	0	0	0	0	0	0	0	0	0		Stenotrophomonas_maltophilia	0	0	0	0	0	0	0	0	0	0	0	0	12	0	0	0	0	221
Actinomadura_fibrosa	0	0	0	0	0	0	0	0	0	0	0	0	0	0	0	0	0	0	0	0	0	0	0	1	0	0	0	0	0		Acinetobacter_sp._CIP_110321	0	0	0	0	0	0	0	0	0	0	0	0	0	0	0	0	0	151
Alicycliphilus_denitrificans	0	0	0	0	0	0	0	0	0	0	0	0	0	0	0	0	0	0	0	0	0	0	0	0	0	0	1	0	0		Cloacibacterium_normanense	0	0	0	0	0	0	0	0	0	0	0	0	0	0	0	0	0	77
Alphaproteobacteria_bacterium	0	0	0	0	0	0	0	0	0	0	167	0	0	0	0	391	0	0	0	0	0	0	0	0	0	0	0	0	0		Diaphorobacter_nitroreducens	0	0	0	0	0	0	0	0	0	0	0	0	0	0	0	0	0	73
Anaerosalibacter_massiliensis	0	0	0	0	0	0	0	0	0	0	0	0	0	2	0	0	0	0	0	0	1	0	0	0	2	0	0	0	0		Sphingobacterium_sp._B29	0	0	0	0	0	0	0	0	0	0	0	0	0	0	0	0	0	71
Aquincola_tertiaricarbonis	0	0	0	0	0	0	0	0	0	0	0	0	0	4	0	0	0	0	63	0	0	0	0	0	0	0	0	3	0		Sphingobium_yanoikuyae	0	0	0	0	0	0	0	0	0	0	0	0	0	0	0	0	0	65
Archangium_gephyra	0	0	0	0	0	0	0	0	0	0	0	0	0	0	0	0	0	0	0	0	0	0	0	0	0	0	0	1	0		Pseudomonas_stutzeri	0	0	0	0	0	0	0	0	0	0	0	0	0	0	0	0	0	58
Arthrobacter_alpinus	0	0	0	0	0	0	0	0	0	0	206	0	0	0	0	556	0	0	0	0	0	0	0	0	0	0	0	0	0		Acinetobacter_sp._ANC_3862	0	0	0	0	0	0	0	0	0	0	0	0	0	0	0	0	0	57
Arthrobacter_psychrolactophilus	0	0	0	0	0	0	0	0	0	0	466	0	0	0	0	504	0	0	0	0	0	0	0	0	0	0	0	0	0		Pseudomonas_aeruginosa	0	0	0	0	0	0	0	0	0	0	0	0	0	0	0	0	0	56
Asticcacaulis_excentricus	0	0	0	0	0	0	0	0	0	0	0	0	0	15	0	0	0	0	27	0	0	0	0	1	0	0	0	5	0		Acinetobacter_parvus	0	0	0	0	0	0	0	0	0	0	0	0	0	0	0	0	0	46
Azorhizobium_caulinodans	0	0	0	0	0	0	0	0	0	0	0	0	0	0	0	0	0	0	0	0	0	0	0	0	0	0	0	7	0		Empedobacter_falsenii	0	0	0	0	0	0	0	0	0	0	0	0	0	0	0	0	0	43
bacterium	0	740	0	0	0	0	1219	0	927	0	0	0	0	0	0	0	0	0	0	0	0	0	0	0	0	0	0	0	0		Novosphingobium_guangzhouense	0	0	0	0	0	0	0	0	0	0	0	0	6	0	0	0	0	38
Betaproteobacteria_bacterium	0	0	0	0	0	0	0	0	0	0	0	0	0	0	0	0	0	0	23	779	0	0	0	0	0	0	0	0	0		Pseudomonas_sp._NBRC_111131	0	0	0	0	0	0	0	0	0	0	0	0	0	0	0	0	0	33
Betaproteobacteria_bacterium_RIFCSPLOWO2_02_FULL_67_26	0	0	0	0	0	0	0	0	0	0	0	0	0	0	0	0	0	0	0	821	0	0	0	0	0	0	0	0	0		Acinetobacter_haemolyticus	0	0	0	0	0	0	0	0	0	0	0	0	0	0	0	0	0	32
Bradyrhizobium_erythrophlei	0	0	0	0	0	0	0	0	0	0	0	0	0	0	0	391	0	0	0	0	0	0	0	0	0	0	0	0	0		Acinetobacter_gyllenbergii	0	0	0	0	0	0	0	0	0	0	0	0	0	0	0	0	0	24
Bradyrhizobium_japonicum	0	0	0	0	0	0	0	0	0	0	0	0	0	9	0	0	0	0	73	0	0	0	0	1	0	0	0	9	0		Delftia_tsuruhatensis	0	0	0	0	0	0	0	0	0	0	0	0	0	0	0	0	0	22
Burkholderia_sp._GAS332	0	0	0	0	0	0	0	0	0	0	0	0	0	0	0	0	0	0	0	0	0	0	0	0	0	1	0	0	0		Pseudomonas_koreensis	0	0	0	0	0	0	0	0	0	0	0	0	0	0	0	0	0	22
Burkholderia_sp._lig30	0	0	0	0	0	0	0	0	0	0	0	0	0	0	0	0	0	0	0	0	0	0	0	0	0	1	0	0	0		Achromobacter_pulmonis	0	0	0	0	0	0	0	0	0	0	0	0	0	0	0	0	0	20
Caldisericum_sp._CG2_30_36_11	0	0	0	0	0	39	572	66	449	0	0	0	0	0	0	0	0	0	0	0	0	0	0	0	0	0	0	0	0		Pseudomonas_alcaligenes	0	0	0	0	0	0	0	0	0	0	0	0	4	0	0	0	0	19
Candidatus_Accumulibacter_phosphatis	0	0	0	0	0	0	0	0	0	0	0	0	0	0	329	0	0	0	0	0	0	0	0	0	0	0	0	0	0		Leclercia_adecarboxylata	0	0	0	0	0	0	0	0	0	0	0	0	0	0	0	0	0	18
Candidatus_Aminicenantes_bacterium_RBG_19FT_COMBO_65_30	0	0	0	0	0	15	0	0	0	0	0	0	0	0	0	0	0	0	0	0	0	0	0	0	0	0	0	0	0		Enhydrobacter_sp._UBA7602	0	0	0	0	0	0	0	0	0	0	0	0	0	0	0	0	0	16
Candidatus_Obscuribacter_phosphatis	0	0	0	0	0	0	0	0	0	0	0	0	0	0	0	0	0	0	0	0	0	0	0	0	0	0	0	1	0		Pseudomonas_oleovorans	0	0	0	0	0	0	0	0	0	0	0	0	0	0	0	0	0	15
Caulobacter_sp._FWC26	0	0	0	0	0	0	0	0	0	0	0	0	0	0	0	0	0	0	0	0	0	0	0	0	0	0	0	4	0		Pseudomonas_sp._NBRC_111124	0	0	0	0	0	0	0	0	0	0	0	0	0	0	0	0	0	14
Chloroflexi_bacterium_RBG_13_51_36	0	0	0	0	0	58	988	106	810	0	0	0	0	0	0	0	0	0	0	0	0	0	0	0	0	0	0	0	0		Acinetobacter_beijerinckii	0	0	0	0	0	0	0	0	0	0	0	0	0	0	0	0	0	13
Chromatiales_bacterium_USCg_Taylor	448	683	71	498	0	0	0	0	0	0	0	0	0	0	0	0	0	0	0	684	0	0	0	0	0	0	0	0	0		Pseudomonas_mosselii	0	0	0	0	0	0	0	0	0	0	0	0	0	0	0	0	0	12
Cloacibacterium_normanense	0	0	0	0	0	0	0	0	0	0	0	0	0	0	0	0	0	5	0	0	0	0	0	0	0	0	1	0	0		Acinetobacter_tjernbergiae	0	0	0	0	0	0	0	0	0	0	0	0	0	0	0	0	0	11
Comamonas_aquatica	0	0	0	0	0	0	0	0	0	0	0	0	0	0	0	0	0	38	0	0	0	0	11	0	0	0	1	0	0		Flavobacteriales_bacterium_UBA6196	0	0	0	0	0	0	0	0	0	0	0	0	0	0	0	0	0	10
Comamonas_testosteroni	0	0	0	0	0	0	0	0	0	0	0	0	2	0	0	0	0	70	0	0	0	0	19	0	0	0	7	0	0		Mycobacterium_sp._D16Q14	0	0	0	0	0	0	0	0	0	0	0	0	0	0	0	0	0	9
Comamonas_thiooxydans	0	0	0	0	0	0	0	0	0	0	0	0	2	0	0	0	0	93	0	0	0	0	13	0	0	0	5	0	0		Acidovorax_temperans	0	0	0	0	0	0	0	0	0	0	0	0	0	0	0	0	0	8
Crinalium_epipsammum	0	0	0	454	0	0	0	0	0	0	0	0	0	0	0	0	0	0	0	0	0	0	0	0	0	0	0	0	0		Acinetobacter_sp._P8-3-8	0	0	0	0	0	0	0	0	0	0	0	0	0	0	0	0	0	7
Cupriavidus_pauculus	0	0	0	0	0	0	0	0	0	0	0	0	0	0	0	0	0	0	0	0	0	0	0	0	0	0	0	1	0		Prolinoborus_fasciculus	0	0	0	0	0	0	0	0	0	0	0	0	0	0	0	0	0	4
Cutibacterium_acnes	0	0	0	0	0	0	0	0	0	0	0	0	0	0	0	0	0	0	0	0	0	0	0	0	1	0	0	1	0		Acinetobacter_indicus	0	0	0	0	0	0	0	0	0	0	0	0	0	0	0	0	0	3
Delftia_tsuruhatensis	0	0	0	0	0	0	0	0	0	0	0	0	0	0	0	0	0	1	0	0	0	0	0	0	0	0	0	0	0		Acinetobacter_sp._Ver3	0	0	0	0	0	0	0	0	0	0	0	0	0	0	0	0	0	3
Deltaproteobacteria_bacterium_37-65-8	0	0	0	0	0	36	817	59	644	0	0	0	0	0	663	0	0	0	0	0	0	0	0	0	0	0	0	0	0		Acinetobacter_towneri	0	0	0	0	0	0	0	0	0	0	0	0	0	0	0	0	0	3
Deltaproteobacteria_bacterium_CG2_30_66_27	0	0	0	0	0	70	971	109	705	0	0	0	0	0	744	0	0	0	0	0	0	0	0	0	0	0	0	0	0		Polaromonas_sp._JS666	0	0	0	0	0	0	0	0	0	4429	6757	0	0	0	0	7638	0	0
Diaphorobacter_nitroreducens	0	0	0	0	0	0	0	0	0	0	0	0	0	0	0	0	0	3	0	0	0	0	0	0	0	0	0	0	0		Hydrogenophaga_sp._RAC07	0	0	0	0	0	0	0	0	0	3354	5221	0	0	0	0	7007	0	0
Empedobacter_falsenii	0	0	0	0	0	0	0	0	0	0	0	0	0	0	0	0	0	7	0	0	0	0	1	0	0	0	0	0	0		Rhodospirillales_bacterium_URHD0017	0	0	0	0	0	0	0	0	0	0	3872	0	0	0	0	6986	0	0
Enhydrobacter_sp._UBA7602	0	0	0	0	0	0	0	0	0	0	0	0	0	0	0	0	0	3	0	0	0	0	0	0	0	0	0	0	0		Rhizobacter_sp._Root404	0	0	0	0	0	0	0	0	0	4156	5989	0	0	0	0	6747	0	0
Enterobacter_cloacae	0	0	0	0	0	0	0	0	0	0	0	0	1	0	0	0	0	27	0	0	0	0	6	0	0	0	0	0	0		Flavobacterium_sp._11	0	0	0	0	0	0	0	0	0	0	2831	0	0	0	0	6160	0	0
Flavobacterium_sp._11	0	0	0	0	0	0	0	0	0	0	281	0	0	0	0	503	0	0	0	0	0	0	0	0	0	0	0	0	0		Pseudomonas_frederiksbergensis	0	0	0	0	0	0	0	0	0	0	1879	0	0	0	0	6071	0	0
Flavobacterium_sp._AED	0	0	0	0	0	0	0	0	0	0	136	0	0	0	0	314	0	0	0	0	0	0	0	0	0	0	0	0	0		Arthrobacter_psychrolactophilus	0	0	0	0	0	0	0	0	0	0	4653	0	0	0	0	5737	0	0
Hydrogenophaga_sp._A37	0	0	0	0	0	0	0	0	0	0	126	0	0	0	0	334	0	0	0	0	0	0	0	0	0	0	0	0	0		Polaromonas_sp._AET17H-212	0	0	0	0	0	0	0	0	0	0	4266	0	0	0	0	5254	0	0
Hydrogenophaga_sp._RAC07	0	0	0	0	0	0	0	0	0	411	773	0	0	0	0	943	0	0	0	0	0	0	0	0	0	0	0	0	0		Ramlibacter_tataouinensis	0	0	0	0	0	0	0	0	0	0	1885	0	0	0	0	4996	0	0
Hydrogenophaga_sp._Root209	0	0	0	0	0	0	0	0	0	0	0	0	0	0	0	373	0	0	0	0	0	0	0	0	0	0	0	0	0		Flavobacterium_sp._AED	0	0	0	0	0	0	0	0	0	0	1947	0	0	0	0	4661	0	0
Hydrogenophilales_bacterium_16-64-40	0	0	0	0	0	0	0	0	0	0	0	0	0	0	776	0	0	0	0	0	0	0	0	0	0	0	0	0	0		Immundisolibacter_cernigliae	0	0	0	0	0	0	0	0	0	0	2170	0	0	0	0	4534	0	0
Hydrogenophilales_bacterium_16-64-46	0	0	0	0	0	0	0	0	0	0	0	0	0	0	521	0	0	0	0	0	0	0	0	0	0	0	0	0	0		Moraxellaceae_bacterium_UBA2477	0	0	0	0	0	0	0	0	0	0	2498	0	0	0	0	4373	0	0
Hydrogenophilales_bacterium_RIFOXYD1_FULL_62_11	0	0	0	0	0	0	0	0	0	0	0	0	0	0	502	0	0	0	0	0	0	0	0	0	0	0	0	0	0		Pseudorhodobacter_psychrotolerans	0	0	0	0	0	0	0	0	0	0	1959	0	0	0	0	4306	0	0
Ideonella_sakaiensis	0	0	0	0	0	0	0	0	0	0	0	0	0	0	0	0	0	0	0	0	0	0	0	0	0	0	0	5	0		Acidovorax_sp._KKS102	0	0	0	0	0	0	0	0	0	0	1364	0	0	0	0	3853	0	0
Ignavibacteria_bacterium_UBA6688	0	0	0	0	305	0	0	0	0	0	0	0	0	0	0	0	0	0	0	0	0	0	0	0	0	0	0	0	0		Polaromonas_sp._39-63-25	0	0	0	0	0	0	0	0	0	0	2007	0	0	0	0	3821	0	0
Immundisolibacter_cernigliae	0	0	0	0	0	0	0	0	0	0	369	0	0	0	0	820	0	0	0	0	0	0	0	0	0	0	0	0	0		Moraxellaceae_bacterium	0	0	0	0	0	0	0	0	0	0	1700	0	0	0	0	3703	0	0
Metallibacterium_scheffleri	0	0	0	0	0	0	0	0	0	0	0	1232	0	0	0	0	0	0	0	0	0	0	0	0	0	0	0	0	0		Arthrobacter_alpinus	0	0	0	0	0	0	0	0	0	0	1522	0	0	0	0	3610	0	0
Methyloceanibacter_marginalis	0	0	0	0	110	0	0	0	0	0	0	0	0	0	0	0	0	0	114	0	0	0	0	0	0	0	0	0	0		Polaromonas_sp._AER18D-145	0	0	0	0	0	0	0	0	0	0	2230	0	0	0	0	3555	0	0
Microbacterium_sp._oral_taxon_186	0	0	0	0	0	0	0	0	0	0	0	0	0	1	0	0	0	0	0	0	0	0	0	0	0	0	0	3	0		Perlucidibaca_piscinae	0	0	0	0	0	0	0	0	0	0	2013	0	0	0	0	3003	0	0
Moraxellaceae_bacterium	0	0	0	0	0	0	0	0	0	0	251	0	0	0	0	585	0	0	0	0	0	0	0	0	0	0	0	0	0		Nocardioides_psychrotolerans	0	0	0	0	0	0	0	0	0	0	1657	0	0	0	0	2983	0	0
Moraxellaceae_bacterium_UBA2477	0	0	0	0	0	0	0	0	0	0	158	0	0	0	0	256	0	0	0	0	0	0	0	0	0	0	0	0	0		Alphaproteobacteria_bacterium	0	0	0	0	0	0	0	0	0	0	1128	0	0	0	0	2825	0	0
Mycobacterium_sp._1245111.1	0	0	0	0	0	0	0	0	0	1102	0	1151	0	0	0	0	0	0	0	0	0	0	0	0	0	0	0	0	0		Bradyrhizobium_erythrophlei	0	0	0	0	0	0	0	0	0	0	0	0	0	0	0	2816	0	0
Nocardia_brevicatena	0	0	0	0	0	0	0	0	0	0	0	0	0	0	0	0	0	0	0	0	0	0	0	0	0	0	0	0	2		Hydrogenophaga_sp._A37	0	0	0	0	0	0	0	0	0	0	1031	0	0	0	0	2760	0	0
Nocardioides_psychrotolerans	0	0	0	0	0	0	0	0	0	0	129	0	0	0	0	336	0	0	0	0	0	0	0	0	0	0	0	0	0		Novosphingobium_sp._UBA6722	0	0	0	0	0	0	0	0	0	0	1076	0	0	0	0	2435	0	0
Novosphingobium_guangzhouense	0	0	0	0	0	0	0	0	0	0	0	0	0	0	0	0	0	5	0	0	0	0	1	0	0	0	0	0	0		Hydrogenophaga_sp._Root209	0	0	0	0	0	0	0	0	0	0	0	0	0	0	0	2320	0	0
Novosphingobium_sp._AP12	0	0	0	0	0	0	0	0	0	0	0	0	0	0	0	0	0	0	0	0	0	0	0	0	2	0	0	0	0		Thiobacillus_denitrificans	0	0	0	0	0	755	6605	1954	6090	0	0	0	0	0	5520	0	0	0
Novosphingobium_sp._UBA6722	0	0	0	0	0	0	0	0	0	0	165	0	0	0	0	404	0	0	0	0	0	0	0	0	0	0	0	0	0		Hydrogenophilales_bacterium_RIFOXYD1_FULL_62_11	0	0	0	0	0	0	0	0	0	0	0	0	0	0	3552	0	0	0
Oscillibacter	0	0	0	0	0	0	0	0	0	0	0	0	1	0	0	0	0	0	0	0	0	0	0	0	0	0	0	0	0		Deltaproteobacteria_bacterium_CG2_30_66_27	0	0	0	0	0	607	3505	532	3098	0	0	0	0	0	2821	0	0	0
Ottowia_thiooxydans	0	0	0	0	0	0	0	0	0	0	0	0	0	0	0	0	0	0	0	0	0	0	0	0	0	0	1	0	0		Hydrogenophilales_bacterium_16-64-40	0	0	0	0	0	0	0	0	0	0	0	0	0	0	2816	0	0	0
Paenisporosarcina_antarctica	0	0	0	0	0	0	0	0	460	0	0	0	0	0	0	0	0	0	0	0	0	0	0	0	0	0	0	0	0		Hydrogenophilales_bacterium_16-64-46	0	0	0	0	0	0	0	0	0	0	0	0	0	0	1667	0	0	0
Perlucidibaca_piscinae	0	0	0	0	0	0	0	0	0	0	554	0	0	0	0	923	0	0	0	0	0	0	0	0	0	0	0	0	0		Thiobacillus_sp._0-1251	0	0	0	0	0	0	0	0	0	0	0	0	0	0	1653	0	0	0
Piscinibacter_defluvii	0	0	0	0	0	0	0	0	0	0	0	0	0	0	0	0	0	0	0	0	0	0	0	0	0	0	0	3	0		Candidatus_Accumulibacter_phosphatis	0	0	0	0	0	0	0	0	0	0	0	0	0	0	1539	0	0	0
Polaromonas_sp._39-63-25	0	0	0	0	0	0	0	0	0	0	348	0	0	0	0	733	0	0	0	0	0	0	0	0	0	0	0	0	0		Deltaproteobacteria_bacterium_37-65-8	0	0	0	0	0	265	1941	298	1572	0	0	0	0	0	1533	0	0	0
Polaromonas_sp._AER18D-145	0	0	0	0	0	0	0	0	0	0	441	0	0	0	0	718	0	0	0	0	0	0	0	0	0	0	0	0	0		Thiobacillus_sp._65-69	0	0	0	0	0	0	0	0	0	0	0	0	0	0	1498	0	0	0
Polaromonas_sp._AET17H-212	0	0	0	0	0	0	0	0	0	0	660	0	0	0	0	771	0	0	0	0	0	0	0	0	0	0	0	0	0		Acidithiobacillus_thiooxidans	0	0	0	0	0	0	0	0	0	5526	1325	6466	52	317	0	0	0	0
Polaromonas_sp._JS666	0	0	0	0	0	0	0	0	0	552	918	0	0	0	0	992	0	0	0	0	0	0	0	0	0	0	0	0	0		Microbacterium_sp._oral_taxon_186	0	0	0	0	0	0	0	0	0	0	0	0	0	101	0	0	0	0
Pseudomonas_aeruginosa	0	0	0	0	0	0	0	0	0	0	0	0	0	0	0	0	0	2	0	0	0	0	0	0	0	0	0	0	0		uncultured_Clostridiales_bacterium	1478	0	0	0	0	1592	0	0	0	0	502	0	10	34	0	0	0	0
Pseudomonas_alcaligenes	0	0	0	0	0	0	0	0	0	0	0	0	0	0	0	0	0	2	0	0	0	0	0	0	0	0	0	0	0		uncultured_bacterium	0	0	0	0	0	0	0	0	0	0	0	0	0	29	0	0	0	0
Pseudomonas_frederiksbergensis	0	0	0	0	0	0	0	0	0	0	133	0	0	0	0	290	0	0	0	0	0	0	0	0	0	0	0	0	0		Anaerosalibacter_massiliensis	0	0	0	0	0	0	0	0	0	0	0	0	0	4	0	0	0	0
Pseudomonas_guariconensis	0	0	0	0	0	0	0	0	0	0	0	0	0	0	0	0	0	13	0	0	0	0	5	0	0	0	0	0	0		uncultured_Mollicutes_bacterium	0	0	0	0	0	0	0	0	0	0	0	0	4	0	0	0	0	0
Pseudomonas_koreensis	0	0	0	0	0	0	0	0	0	0	0	0	0	0	0	0	0	1	0	0	0	0	0	0	0	0	0	0	0		uncultured_Ruminococcaceae_bacterium	0	0	0	0	0	0	0	0	0	0	0	0	3	0	0	0	0	0
Pseudomonas_monteilii	0	0	0	0	0	0	0	0	0	0	0	0	0	0	0	0	0	41	0	0	0	0	20	0	0	0	0	0	0		Oscillibacter	0	0	0	0	0	0	0	0	0	0	0	0	1	0	0	0	0	0
Pseudomonas_mosselii	0	0	0	0	0	0	0	0	0	0	0	0	0	0	0	0	0	1	0	0	0	0	0	0	0	0	0	0	0		Thiomonas_intermedia	0	0	0	0	0	0	0	0	0	0	0	6733	0	0	0	0	0	0
Pseudomonas_oleovorans	0	0	0	0	0	0	0	0	0	0	0	0	0	0	0	0	0	1	0	0	0	0	0	0	0	0	0	0	0		Mycobacterium_sp._1245111.1	0	0	0	0	0	0	0	0	0	6193	0	6552	0	0	0	0	0	0
Pseudomonas_putida	0	0	0	0	0	0	0	0	0	0	0	0	0	0	0	0	0	65	0	0	0	1	15	0	0	0	5	0	0		Metallibacterium_scheffleri	0	0	0	0	0	0	0	0	0	0	0	5381	0	0	0	0	0	0
Pseudomonas_sp._GM78	0	0	0	0	0	0	0	6	0	0	0	0	0	0	0	0	0	0	0	0	0	0	0	0	0	0	0	0	0		Acidithiobacillus_sp._SH	0	0	0	0	0	0	0	0	0	5271	0	5125	0	0	0	0	0	0
Pseudomonas_sp._NBRC_111124	0	0	0	0	0	0	0	0	0	0	0	0	0	0	0	0	0	3	0	0	0	0	0	0	0	0	0	0	0		Acidithiobacillus_ferrivorans	0	0	0	0	0	0	0	0	0	304	0	398	0	0	0	0	0	0
Pseudomonas_sp._NBRC_111131	0	0	0	0	0	0	0	0	0	0	0	0	0	0	0	0	0	2	0	0	0	0	0	0	0	0	0	0	0		Acidithiobacillus_ferridurans	0	0	0	0	0	0	0	0	0	258	0	0	0	0	0	0	0	0
Pseudomonas_sp._Os17	0	0	0	0	0	0	0	0	0	0	0	0	0	0	0	0	0	0	0	0	0	0	1	0	0	0	0	0	0		bacterium	0	5838	0	0	0	0	7292	0	6814	0	0	0	0	0	0	0	0	0
Pseudomonas_sp._p21	0	0	0	0	0	0	0	0	0	0	0	0	0	0	0	0	0	0	0	0	0	0	1	0	0	0	0	0	0		Paenisporosarcina_antarctica	0	0	0	0	0	0	0	0	5457	0	0	0	0	0	0	0	0	0
Pseudomonas_stutzeri	0	0	0	0	0	0	0	0	0	0	0	0	0	0	0	0	0	5	0	0	0	0	1	0	0	0	0	0	0		Acidobacteria_bacterium_RBG_13_68_16	0	0	0	0	0	327	5597	0	5250	0	0	0	0	0	0	0	0	0
Pseudorhodobacter_psychrotolerans	0	0	0	0	0	0	0	0	0	0	321	0	0	0	0	701	0	0	0	0	0	0	0	0	0	0	0	0	0		Caldisericum_sp._CG2_30_36_11	0	0	0	0	0	444	2164	352	1640	0	0	0	0	0	0	0	0	0
Ramlibacter_tataouinensis	0	0	0	0	0	0	0	0	0	0	242	0	0	0	0	585	0	0	0	0	0	0	0	0	0	0	0	0	0		Chloroflexi_bacterium_RBG_13_51_36	0	0	0	0	0	299	2148	413	1622	0	0	0	0	0	0	0	0	0
Rhizobacter_sp._Root404	0	0	0	0	0	0	0	0	0	397	716	0	0	0	0	729	0	0	0	0	0	0	0	0	0	0	0	0	0		Crinalium_epipsammum	0	0	0	4300	0	0	0	0	0	0	0	0	0	0	0	0	0	0
Rhizobiales_bacterium_CCH10-E5	0	0	0	0	0	0	0	0	0	0	0	0	0	0	0	0	0	0	0	0	0	0	0	0	0	0	0	1	0		Acaryochloris_marina	0	0	0	0	0	0	0	0	0	0	0	0	0	0	0	0	0	0
Rhodococcus_erythropolis	0	0	0	0	0	0	0	0	0	0	0	0	0	0	0	0	0	0	0	0	0	0	0	0	0	0	0	1	0		Acaryochloris_sp._CCMEE_5410	0	0	0	0	0	0	0	0	0	0	0	0	0	0	0	0	0	0
Rhodospirillales_bacterium_URHD0017	0	0	0	0	0	0	0	0	0	0	480	0	0	0	0	767	0	0	0	0	0	0	0	0	0	0	0	0	0		Acaryochloris_sp._RCC1774	0	0	0	0	0	0	0	0	0	0	0	0	0	0	0	0	0	0
Rubrivivax_sp._SCN_71-131	0	0	0	0	0	0	0	0	0	0	0	0	0	0	0	0	0	0	0	0	0	0	0	0	0	0	0	2	0		Acetobacter_aceti	0	0	0	0	0	0	0	0	0	0	0	0	0	0	0	0	0	0
Scytonema_millei	0	0	0	0	0	0	0	0	0	0	0	0	0	0	0	0	0	0	0	0	0	0	0	0	0	0	0	2	0		Acetobacter_orleanensis	0	0	0	0	0	0	0	0	0	0	0	0	0	0	0	0	0	0
Siphonobacter_aquaeclarae	0	0	0	0	0	0	0	0	0	0	0	0	0	0	0	0	0	0	0	0	0	0	0	0	0	0	0	1	0		Acetobacter_oryzifermentans	0	0	0	0	0	0	0	0	0	0	0	0	0	0	0	0	0	0
Sphingobacterium_sp._B29	0	0	0	0	0	0	0	0	0	0	0	0	0	0	0	0	0	6	0	0	0	0	0	0	0	0	0	0	0		Acetobacter_sp._CAG:977	0	0	0	0	0	0	0	0	0	0	0	0	0	0	0	0	0	0
Sphingobium_yanoikuyae	0	0	0	0	0	0	0	0	0	0	0	0	0	0	0	0	0	6	0	0	0	0	1	0	0	0	2	0	0		Acetobacter_sp._DmW_043	0	0	0	0	0	0	0	0	0	0	0	0	0	0	0	0	0	0
Sphingomonas_koreensis	0	0	0	0	0	0	0	0	0	0	0	0	0	6	0	0	0	0	19	0	0	0	0	0	0	0	0	4	0		Acetobacter_sp._UBA5411	0	0	0	0	0	0	0	0	0	0	0	0	0	0	0	0	0	0
Sphingomonas_sp._Ant_H11	0	0	0	0	0	0	0	0	0	0	0	0	0	0	0	0	0	0	0	0	1	0	0	0	0	0	0	0	0		Acetobacteraceae_bacterium	0	0	0	0	0	0	0	0	0	0	0	0	0	0	0	0	0	0
Stenotrophomonas_maltophilia	0	0	0	0	0	0	0	0	0	0	0	0	0	0	0	0	0	12	0	0	0	0	0	0	0	0	0	0	0		Acetobacteraceae_bacterium_AT-5844	0	0	0	0	0	0	0	0	0	0	0	0	0	0	0	0	0	0
Streptomyces_roseoverticillatus	0	0	0	0	0	0	0	0	0	0	0	0	0	0	0	0	0	0	0	0	0	0	0	0	0	1	0	0	0		Acetobacteraceae_bacterium_UBA6159	0	0	0	0	0	0	0	0	0	0	0	0	0	0	0	0	0	0
Sulfuricaulis_limicola	0	1091	26	0	0	0	0	0	0	0	0	0	0	0	0	0	0	0	0	1090	0	0	0	0	0	0	0	0	0		Acetobacterium_woodii	0	0	0	0	0	0	0	0	0	0	0	0	0	0	0	0	0	0
Syntrophomonas_wolfei	0	0	0	0	0	0	0	0	0	0	0	0	0	0	0	0	0	0	0	0	0	0	0	0	0	0	0	0	1		Acetonema_longum	0	0	0	0	0	0	0	0	0	0	0	0	0	0	0	0	0	0
Thiobacillus_denitrificans	0	0	0	0	0	102	1307	320	1055	0	0	0	0	0	1051	0	0	0	0	0	0	0	0	0	0	0	0	0	0		Acetothermia_bacterium_64_32	0	0	0	0	0	0	0	0	0	0	0	0	0	0	0	0	0	0
Thiobacillus_sp._0-1251	0	0	0	0	0	0	0	0	0	0	0	0	0	0	550	0	0	0	0	0	0	0	0	0	0	0	0	0	0		Acetothermia_bacterium_UBA3571	0	0	0	0	0	0	0	0	0	0	0	0	0	0	0	0	0	0
Thiobacillus_sp._65-69	0	0	0	0	0	0	0	0	0	0	0	0	0	0	500	0	0	0	0	0	0	0	0	0	0	0	0	0	0		Acetothermia_bacterium_UBA3574	0	0	0	0	0	0	0	0	0	0	0	0	0	0	0	0	0	0
Thiomonas_intermedia	0	0	0	0	0	0	0	0	0	0	0	498	0	0	0	0	0	0	0	0	0	0	0	0	0	0	0	0	0		Acetothermia_bacterium_UBA7521	0	0	0	0	0	0	0	0	0	0	0	0	0	0	0	0	0	0
uncultured_bacterium	0	0	0	0	0	0	0	0	0	0	0	0	0	5	0	0	0	0	0	0	1	0	0	2	3	0	0	0	4		Acholeplasma_hippikon	0	0	0	0	0	0	0	0	0	0	0	0	0	0	0	0	0	0
uncultured_Clostridia_bacterium	0	0	0	0	0	0	0	0	0	0	0	0	0	0	0	0	0	0	0	0	0	0	0	0	0	0	0	0	1		Acholeplasma_sp._CAG:878	0	0	0	0	0	0	0	0	0	0	0	0	0	0	0	0	0	0
uncultured_Clostridiales_bacterium	9	0	0	0	0	10	0	0	0	0	3	0	2	3	0	0	0	0	0	0	4	2	0	2	0	0	0	0	13		Achromobacter_agilis	0	0	0	0	0	0	0	0	0	0	0	0	0	0	0	0	0	0
uncultured_Lachnospiraceae_bacterium	0	0	0	0	0	0	0	0	0	0	0	0	0	0	0	0	0	0	0	0	0	0	0	0	0	0	0	0	4		Achromobacter_aloeverae	0	0	0	0	0	0	0	0	0	0	0	0	0	0	0	0	0	0
uncultured_proteobacterium	0	0	0	0	0	0	0	0	0	0	0	0	0	0	0	0	0	0	11	0	0	0	0	0	0	0	0	0	0		Achromobacter_arsenitoxydans	0	0	0	0	0	0	0	0	0	0	0	0	0	0	0	0	0	0
uncultured_Ruminococcaceae_bacterium	0	0	0	0	0	0	0	0	0	0	0	0	1	0	0	0	0	0	0	0	0	0	0	0	5	0	0	0	7		Achromobacter_denitrificans	0	0	0	0	0	0	0	0	0	0	0	0	0	0	0	0	0	0
Xanthobacter_autotrophicus	0	0	0	0	0	0	0	0	0	0	0	0	0	0	0	0	0	0	0	0	0	0	0	0	0	0	0	4	0		Achromobacter_dolens	0	0	0	0	0	0	0	0	0	0	0	0	0	0	0	0	0	0
Xanthomonadaceae_bacterium	0	0	0	0	0	0	0	0	0	0	0	0	0	0	0	0	0	0	0	0	0	1	0	3	0	0	0	0	0		Achromobacter_insuavis	0	0	0	0	0	0	0	0	0	0	0	0	0	0	0	0	0	0
Total mapped damaged reads	2027	4513	212	2770	663	348	7697	666	6326	3270	8646	3693	19	59	6507	15010	13	634	355	5425	7	5	124	10	13	3	31	60	32		Achromobacter_marplatensis	0	0	0	0	0	0	0	0	0	0	0	0	0	0	0	0	0	0
																															Achromobacter_mucicolens	0	0	0	0	0	0	0	0	0	0	0	0	0	0	0	0	0	0
																															Achromobacter_piechaudii	0	0	0	0	0	0	0	0	0	0	0	0	0	0	0	0	0	0
																															Achromobacter_ruhlandii	0	0	0	0	0	0	0	0	0	0	0	0	0	0	0	0	0	0
																															Achromobacter_sp._2789STDY5608625	0	0	0	0	0	0	0	0	0	0	0	0	0	0	0	0	0	0
																															Achromobacter_sp._2789STDY5608628	0	0	0	0	0	0	0	0	0	0	0	0	0	0	0	0	0	0
																															Achromobacter_sp._ATCC31444	0	0	0	0	0	0	0	0	0	0	0	0	0	0	0	0	0	0
																															Achromobacter_sp._DH1f	0	0	0	0	0	0	0	0	0	0	0	0	0	0	0	0	0	0
																															Achromobacter_sp._DMS1	0	0	0	0	0	0	0	0	0	0	0	0	0	0	0	0	0	0
																															Achromobacter_sp._MFA1_R4	0	0	0	0	0	0	0	0	0	0	0	0	0	0	0	0	0	0
																															Achromobacter_sp._MYb9	0	0	0	0	0	0	0	0	0	0	0	0	0	0	0	0	0	0
																															Achromobacter_sp._RTa	0	0	0	0	0	0	0	0	0	0	0	0	0	0	0	0	0	0
																															Achromobacter_sp._Root83	0	0	0	0	0	0	0	0	0	0	0	0	0	0	0	0	0	0
																															Achromobacter_sp._UBA2119	0	0	0	0	0	0	0	0	0	0	0	0	0	0	0	0	0	0
																															Achromobacter_spanius	0	0	0	0	0	0	0	0	0	0	0	0	0	0	0	0	0	0
																															Achromobacter_xylosoxidans	0	0	0	0	0	0	0	0	0	0	0	0	0	0	0	0	0	0
																															Acidaminococcus_sp._CAG:542	0	0	0	0	0	0	0	0	0	0	0	0	0	0	0	0	0	0
																															Acidianus_hospitalis	0	0	0	0	0	0	0	0	0	0	0	0	0	0	0	0	0	0
																															Acidibacillus_ferrooxidans	0	0	0	0	0	0	0	0	0	0	0	0	0	0	0	0	0	0
																															Acidibrevibacterium_fodinaquatile	0	0	0	0	0	0	0	0	0	0	0	0	0	0	0	0	0	0
																															Acidicaldus_organivorans	0	0	0	0	0	0	0	0	0	0	0	0	0	0	0	0	0	0
																															Acidiferrobacter_sp._SPIII_3	0	0	0	0	0	0	0	0	0	0	0	0	0	0	0	0	0	0
																															Acidiferrobacter_thiooxydans	0	0	0	0	0	0	0	0	0	0	0	0	0	0	0	0	0	0
																															Acidihalobacter_ferrooxidans	0	0	0	0	0	0	0	0	0	0	0	0	0	0	0	0	0	0
																															Acidihalobacter_prosperus	0	0	0	0	0	0	0	0	0	0	0	0	0	0	0	0	0	0
																															Acidimicrobiaceae_bacterium_RAAP-2	0	0	0	0	0	0	0	0	0	0	0	0	0	0	0	0	0	0
																															Acidimicrobiaceae_bacterium_UBA668	0	0	0	0	0	0	0	0	0	0	0	0	0	0	0	0	0	0
																															Acidimicrobiia_bacterium_UBA4744	0	0	0	0	0	0	0	0	0	0	0	0	0	0	0	0	0	0
																															Acidimicrobiia_bacterium_UBA5794	0	0	0	0	0	0	0	0	0	0	0	0	0	0	0	0	0	0
																															Acidimicrobiia_bacterium_UBA6912	0	0	0	0	0	0	0	0	0	0	0	0	0	0	0	0	0	0
																															Acidimicrobium_ferrooxidans	0	0	0	0	0	0	0	0	0	0	0	0	0	0	0	0	0	0
																															Acidimicrobium_sp._BACL17_MAG-120823-bin42	0	0	0	0	0	0	0	0	0	0	0	0	0	0	0	0	0	0
																															Acidimicrobium_sp._UBA3029	0	0	0	0	0	0	0	0	0	0	0	0	0	0	0	0	0	0
																															Acidiphilium_multivorum	0	0	0	0	0	0	0	0	0	0	0	0	0	0	0	0	0	0
																															Acidiphilium_rubrum	0	0	0	0	0	0	0	0	0	0	0	0	0	0	0	0	0	0
																															Acidiphilium_sp._20-67-58	0	0	0	0	0	0	0	0	0	0	0	0	0	0	0	0	0	0
																															Acidiphilium_sp._37-60-79	0	0	0	0	0	0	0	0	0	0	0	0	0	0	0	0	0	0
																															Acidipila_dinghuensis	0	0	0	0	0	0	0	0	0	0	0	0	0	0	0	0	0	0
																															Acidipila_rosea	0	0	0	0	0	0	0	0	0	0	0	0	0	0	0	0	0	0
																															Acidiplasma_aeolicum	0	0	0	0	0	0	0	0	0	0	0	0	0	0	0	0	0	0
																															Acidipropionibacterium_acidipropionici	0	0	0	0	0	0	0	0	0	0	0	0	0	0	0	0	0	0
																															Acidisphaera_rubrifaciens	0	0	0	0	0	0	0	0	0	0	0	0	0	0	0	0	0	0
																															Acidithiobacillales_bacterium_SM1_46	0	0	0	0	0	0	0	0	0	0	0	0	0	0	0	0	0	0
																															Acidithiobacillus_caldus	0	0	0	0	0	0	0	0	0	0	0	0	0	0	0	0	0	0
																															Acidithiobacillus_ferrooxidans	0	0	0	0	0	0	0	0	0	0	0	0	0	0	0	0	0	0
																															Acidithiobacillus_sp._UBA2486	0	0	0	0	0	0	0	0	0	0	0	0	0	0	0	0	0	0
																															Acidobacteria_bacterium_13_1_20CM_2_55_15	0	0	0	0	0	0	0	0	0	0	0	0	0	0	0	0	0	0
																															Acidobacteria_bacterium_13_1_20CM_3_53_8	0	0	0	0	0	0	0	0	0	0	0	0	0	0	0	0	0	0
																															Acidobacteria_bacterium_13_1_20CM_58_21	0	0	0	0	0	0	0	0	0	0	0	0	0	0	0	0	0	0
																															Acidobacteria_bacterium_13_1_40CM_65_14	0	0	0	0	0	0	0	0	0	0	0	0	0	0	0	0	0	0
																															Acidobacteria_bacterium_13_2_20CM_2_57_6	0	0	0	0	0	0	0	0	0	0	0	0	0	0	0	0	0	0
																															Acidobacteria_bacterium_13_2_20CM_57_17	0	0	0	0	0	0	0	0	0	0	0	0	0	0	0	0	0	0
																															Acidobacteria_bacterium_28-1	0	0	0	0	0	0	0	0	0	0	0	0	0	0	0	0	0	0
																															Acidobacteria_bacterium_28-9	0	0	0	0	0	0	0	0	0	0	0	0	0	0	0	0	0	0
																															Acidobacteria_bacterium_37-71-11	0	0	0	0	0	0	0	0	0	0	0	0	0	0	0	0	0	0
																															Acidobacteria_bacterium_5-1	0	0	0	0	0	0	0	0	0	0	0	0	0	0	0	0	0	0
																															Acidobacteria_bacterium_Ga0074141	0	0	0	0	0	0	0	0	0	0	0	0	0	0	0	0	0	0
																															Acidobacteria_bacterium_Ga0077522	0	0	0	0	0	0	0	0	0	0	0	0	0	0	0	0	0	0
																															Acidobacteria_bacterium_Ga0077534	0	0	0	0	0	0	0	0	0	0	0	0	0	0	0	0	0	0
																															Acidobacteria_bacterium_Ga0077551	0	0	0	0	0	0	0	0	0	0	0	0	0	0	0	0	0	0
																															Acidobacteria_bacterium_Ga0077553	0	0	0	0	0	0	0	0	0	0	0	0	0	0	0	0	0	0
																															Acidobacteria_bacterium_Mor1	0	0	0	0	0	0	0	0	0	0	0	0	0	0	0	0	0	0
																															Acidobacteria_bacterium_OLB17	0	0	0	0	0	0	0	0	0	0	0	0	0	0	0	0	0	0
																															Acidobacteria_bacterium_RIFCSPLOWO2_02_FULL_61_28	0	0	0	0	0	0	0	0	0	0	0	0	0	0	0	0	0	0
																															Acidobacteria_bacterium_RIFCSPLOWO2_02_FULL_65_29	0	0	0	0	0	0	0	0	0	0	0	0	0	0	0	0	0	0
																															Acidobacteria_bacterium_RIFCSPLOWO2_02_FULL_67_21	0	0	0	0	0	0	0	0	0	0	0	0	0	0	0	0	0	0
																															Acidobacteria_bacterium_RIFCSPLOWO2_12_FULL_54_10	0	0	0	0	0	0	0	0	0	0	0	0	0	0	0	0	0	0
																															Acidobacteria_bacterium_RIFCSPLOWO2_12_FULL_65_11	0	0	0	0	0	0	0	0	0	0	0	0	0	0	0	0	0	0
																															Acidobacteria_bacterium_RIFCSPLOWO2_12_FULL_66_21	0	0	0	0	0	0	0	0	0	0	0	0	0	0	0	0	0	0
																															Acidobacteria_bacterium_RIFCSPLOWO2_12_FULL_67_14b	0	0	0	0	0	0	0	0	0	0	0	0	0	0	0	0	0	0
																															Acidobacteria_bacterium_RIFCSPLOWO2_12_FULL_68_19	0	0	0	0	0	0	0	0	0	0	0	0	0	0	0	0	0	0
																															Acidobacteria_bacterium_SCN_69-37	0	0	0	0	0	0	0	0	0	0	0	0	0	0	0	0	0	0
																															Acidobacteria_bacterium_UBA2161	0	0	0	0	0	0	0	0	0	0	0	0	0	0	0	0	0	0
																															Acidobacteria_bacterium_UBA2990	0	0	0	0	0	0	0	0	0	0	0	0	0	0	0	0	0	0
																															Acidobacteria_bacterium_UBA2994	0	0	0	0	0	0	0	0	0	0	0	0	0	0	0	0	0	0
																															Acidobacteria_bacterium_UBA6911	0	0	0	0	0	0	0	0	0	0	0	0	0	0	0	0	0	0
																															Acidobacteria_bacterium_UBA7540	0	0	0	0	0	0	0	0	0	0	0	0	0	0	0	0	0	0
																															Acidobacteria_bacterium_UBA7541	0	0	0	0	0	0	0	0	0	0	0	0	0	0	0	0	0	0
																															Acidobacteria_bacterium_UBA823	0	0	0	0	0	0	0	0	0	0	0	0	0	0	0	0	0	0
																															Acidobacteria_subdivision_13_bacterium_RH2_MAG17b	0	0	0	0	0	0	0	0	0	0	0	0	0	0	0	0	0	0
																															Acidobacteria_subdivision_2_bacterium_RH1_MAG20	0	0	0	0	0	0	0	0	0	0	0	0	0	0	0	0	0	0
																															Acidobacteriaceae_bacterium_KBS_83	0	0	0	0	0	0	0	0	0	0	0	0	0	0	0	0	0	0
																															Acidobacteriaceae_bacterium_KBS_89	0	0	0	0	0	0	0	0	0	0	0	0	0	0	0	0	0	0
																															Acidobacteriaceae_bacterium_UBA1307	0	0	0	0	0	0	0	0	0	0	0	0	0	0	0	0	0	0
																															Acidobacteriaceae_bacterium_UBA1795	0	0	0	0	0	0	0	0	0	0	0	0	0	0	0	0	0	0
																															Acidobacteriaceae_bacterium_URHE0068	0	0	0	0	0	0	0	0	0	0	0	0	0	0	0	0	0	0
																															Acidobacteriales_bacterium_13_1_40CM_3_55_5	0	0	0	0	0	0	0	0	0	0	0	0	0	0	0	0	0	0
																															Acidobacteriales_bacterium_13_2_20CM_55_8	0	0	0	0	0	0	0	0	0	0	0	0	0	0	0	0	0	0
																															Acidobacteriales_bacterium_59-55	0	0	0	0	0	0	0	0	0	0	0	0	0	0	0	0	0	0
																															Acidobacteriia_bacterium_UBA6623	0	0	0	0	0	0	0	0	0	0	0	0	0	0	0	0	0	0
																															Acidobacterium_ailaaui	0	0	0	0	0	0	0	0	0	0	0	0	0	0	0	0	0	0
																															Acidobacterium_capsulatum	0	0	0	0	0	0	0	0	0	0	0	0	0	0	0	0	0	0
																															Acidocella_aminolytica	0	0	0	0	0	0	0	0	0	0	0	0	0	0	0	0	0	0
																															Acidocella_facilis	0	0	0	0	0	0	0	0	0	0	0	0	0	0	0	0	0	0
																															Acidocella_sp._35-58-6	0	0	0	0	0	0	0	0	0	0	0	0	0	0	0	0	0	0
																															Acidomonas_methanolica	0	0	0	0	0	0	0	0	0	0	0	0	0	0	0	0	0	0
																															Acidothermus_cellulolyticus	0	0	0	0	0	0	0	0	0	0	0	0	0	0	0	0	0	0
																															Acidovorax_anthurii	0	0	0	0	0	0	0	0	0	0	0	0	0	0	0	0	0	0
																															Acidovorax_avenae	0	0	0	0	0	0	0	0	0	0	0	0	0	0	0	0	0	0
																															Acidovorax_caeni	0	0	0	0	0	0	0	0	0	0	0	0	0	0	0	0	0	0
																															Acidovorax_carolinensis	0	0	0	0	0	0	0	0	0	0	0	0	0	0	0	0	0	0
																															Acidovorax_cattleyae	0	0	0	0	0	0	0	0	0	0	0	0	0	0	0	0	0	0
																															Acidovorax_citrulli	0	0	0	0	0	0	0	0	0	0	0	0	0	0	0	0	0	0
																															Acidovorax_defluvii	0	0	0	0	0	0	0	0	0	0	0	0	0	0	0	0	0	0
																															Acidovorax_delafieldii	0	0	0	0	0	0	0	0	0	0	0	0	0	0	0	0	0	0
																															Acidovorax_konjaci	0	0	0	0	0	0	0	0	0	0	0	0	0	0	0	0	0	0
																															Acidovorax_oryzae	0	0	0	0	0	0	0	0	0	0	0	0	0	0	0	0	0	0
																															Acidovorax_radicis	0	0	0	0	0	0	0	0	0	0	0	0	0	0	0	0	0	0
																															Acidovorax_soli	0	0	0	0	0	0	0	0	0	0	0	0	0	0	0	0	0	0
																															Acidovorax_sp._GW101-3H11	0	0	0	0	0	0	0	0	0	0	0	0	0	0	0	0	0	0
																															Acidovorax_sp._Leaf160	0	0	0	0	0	0	0	0	0	0	0	0	0	0	0	0	0	0
																															Acidovorax_sp._Leaf191	0	0	0	0	0	0	0	0	0	0	0	0	0	0	0	0	0	0
																															Acidovorax_sp._Leaf78	0	0	0	0	0	0	0	0	0	0	0	0	0	0	0	0	0	0
																															Acidovorax_sp._MR-S7	0	0	0	0	0	0	0	0	0	0	0	0	0	0	0	0	0	0
																															Acidovorax_sp._RAC01	0	0	0	0	0	0	0	0	0	0	0	0	0	0	0	0	0	0
																															Acidovorax_sp._Root219	0	0	0	0	0	0	0	0	0	0	0	0	0	0	0	0	0	0
																															Acidovorax_sp._SCN_68-22	0	0	0	0	0	0	0	0	0	0	0	0	0	0	0	0	0	0
																															Acidovorax_sp._SD340	0	0	0	0	0	0	0	0	0	0	0	0	0	0	0	0	0	0
																															Acidovorax_sp._T1	0	0	0	0	0	0	0	0	0	0	0	0	0	0	0	0	0	0
																															Acidovorax_valerianellae	0	0	0	0	0	0	0	0	0	0	0	0	0	0	0	0	0	0
																															Acidovorax_wautersii	0	0	0	0	0	0	0	0	0	0	0	0	0	0	0	0	0	0
																															Acinetobacter_albensis	0	0	0	0	0	0	0	0	0	0	0	0	0	0	0	0	0	0
																															Acinetobacter_apis	0	0	0	0	0	0	0	0	0	0	0	0	0	0	0	0	0	0
																															Acinetobacter_baumannii	0	0	0	0	0	0	0	0	0	0	0	0	0	0	0	0	0	0
																															Acinetobacter_baylyi	0	0	0	0	0	0	0	0	0	0	0	0	0	0	0	0	0	0
																															Acinetobacter_bereziniae	0	0	0	0	0	0	0	0	0	0	0	0	0	0	0	0	0	0
																															Acinetobacter_bohemicus	0	0	0	0	0	0	0	0	0	0	0	0	0	0	0	0	0	0
																															Acinetobacter_boissieri	0	0	0	0	0	0	0	0	0	0	0	0	0	0	0	0	0	0
																															Acinetobacter_bouvetii	0	0	0	0	0	0	0	0	0	0	0	0	0	0	0	0	0	0
																															Acinetobacter_brisouii	0	0	0	0	0	0	0	0	0	0	0	0	0	0	0	0	0	0
																															Acinetobacter_calcoaceticus	0	0	0	0	0	0	0	0	0	0	0	0	0	0	0	0	0	0
																															Acinetobacter_celticus	0	0	0	0	0	0	0	0	0	0	0	0	0	0	0	0	0	0
																															Acinetobacter_equi	0	0	0	0	0	0	0	0	0	0	0	0	0	0	0	0	0	0
																															Acinetobacter_gandensis	0	0	0	0	0	0	0	0	0	0	0	0	0	0	0	0	0	0
																															Acinetobacter_gerneri	0	0	0	0	0	0	0	0	0	0	0	0	0	0	0	0	0	0
																															Acinetobacter_guillouiae	0	0	0	0	0	0	0	0	0	0	0	0	0	0	0	0	0	0
																															Acinetobacter_harbinensis	0	0	0	0	0	0	0	0	0	0	0	0	0	0	0	0	0	0
																															Acinetobacter_idrijaensis	0	0	0	0	0	0	0	0	0	0	0	0	0	0	0	0	0	0
																															Acinetobacter_johnsonii	0	0	0	0	0	0	0	0	0	0	0	0	0	0	0	0	0	0
																															Acinetobacter_kookii	0	0	0	0	0	0	0	0	0	0	0	0	0	0	0	0	0	0
																															Acinetobacter_kyonggiensis	0	0	0	0	0	0	0	0	0	0	0	0	0	0	0	0	0	0
																															Acinetobacter_lactucae	0	0	0	0	0	0	0	0	0	0	0	0	0	0	0	0	0	0
																															Acinetobacter_lwoffii	0	0	0	0	0	0	0	0	0	0	0	0	0	0	0	0	0	0
																															Acinetobacter_marinus	0	0	0	0	0	0	0	0	0	0	0	0	0	0	0	0	0	0
																															Acinetobacter_nectaris	0	0	0	0	0	0	0	0	0	0	0	0	0	0	0	0	0	0
																															Acinetobacter_nosocomialis	0	0	0	0	0	0	0	0	0	0	0	0	0	0	0	0	0	0
																															Acinetobacter_pittii	0	0	0	0	0	0	0	0	0	0	0	0	0	0	0	0	0	0
																															Acinetobacter_populi	0	0	0	0	0	0	0	0	0	0	0	0	0	0	0	0	0	0
																															Acinetobacter_puyangensis	0	0	0	0	0	0	0	0	0	0	0	0	0	0	0	0	0	0
																															Acinetobacter_qingfengensis	0	0	0	0	0	0	0	0	0	0	0	0	0	0	0	0	0	0
																															Acinetobacter_radioresistens	0	0	0	0	0	0	0	0	0	0	0	0	0	0	0	0	0	0
																															Acinetobacter_rudis	0	0	0	0	0	0	0	0	0	0	0	0	0	0	0	0	0	0
																															Acinetobacter_schindleri	0	0	0	0	0	0	0	0	0	0	0	0	0	0	0	0	0	0
																															Acinetobacter_seifertii	0	0	0	0	0	0	0	0	0	0	0	0	0	0	0	0	0	0
																															Acinetobacter_soli	0	0	0	0	0	0	0	0	0	0	0	0	0	0	0	0	0	0
																															Acinetobacter_sp._A47	0	0	0	0	0	0	0	0	0	0	0	0	0	0	0	0	0	0
																															Acinetobacter_sp._ANC_3789	0	0	0	0	0	0	0	0	0	0	0	0	0	0	0	0	0	0
																															Acinetobacter_sp._ANC_3813	0	0	0	0	0	0	0	0	0	0	0	0	0	0	0	0	0	0
																															Acinetobacter_sp._ANC_3832	0	0	0	0	0	0	0	0	0	0	0	0	0	0	0	0	0	0
																															Acinetobacter_sp._ANC_3903	0	0	0	0	0	0	0	0	0	0	0	0	0	0	0	0	0	0
																															Acinetobacter_sp._ANC_3929	0	0	0	0	0	0	0	0	0	0	0	0	0	0	0	0	0	0
																															Acinetobacter_sp._ANC_4169	0	0	0	0	0	0	0	0	0	0	0	0	0	0	0	0	0	0
																															Acinetobacter_sp._ANC_4204	0	0	0	0	0	0	0	0	0	0	0	0	0	0	0	0	0	0
																															Acinetobacter_sp._ANC_4218	0	0	0	0	0	0	0	0	0	0	0	0	0	0	0	0	0	0
																															Acinetobacter_sp._ANC_4558	0	0	0	0	0	0	0	0	0	0	0	0	0	0	0	0	0	0
																															Acinetobacter_sp._ANC_4655	0	0	0	0	0	0	0	0	0	0	0	0	0	0	0	0	0	0
																															Acinetobacter_sp._ANC_4945	0	0	0	0	0	0	0	0	0	0	0	0	0	0	0	0	0	0
																															Acinetobacter_sp._ANC_4999	0	0	0	0	0	0	0	0	0	0	0	0	0	0	0	0	0	0
																															Acinetobacter_sp._ANC_5054	0	0	0	0	0	0	0	0	0	0	0	0	0	0	0	0	0	0
																															Acinetobacter_sp._B51	0	0	0	0	0	0	0	0	0	0	0	0	0	0	0	0	0	0
																															Acinetobacter_sp._CFCC_10889	0	0	0	0	0	0	0	0	0	0	0	0	0	0	0	0	0	0
																															Acinetobacter_sp._CIP_64.2	0	0	0	0	0	0	0	0	0	0	0	0	0	0	0	0	0	0
																															Acinetobacter_sp._CIP_70.18	0	0	0	0	0	0	0	0	0	0	0	0	0	0	0	0	0	0
																															Acinetobacter_sp._HR7	0	0	0	0	0	0	0	0	0	0	0	0	0	0	0	0	0	0
																															Acinetobacter_sp._LoGeW2-3	0	0	0	0	0	0	0	0	0	0	0	0	0	0	0	0	0	0
																															Acinetobacter_sp._N54.MGS-139	0	0	0	0	0	0	0	0	0	0	0	0	0	0	0	0	0	0
																															Acinetobacter_sp._NCu2D-2	0	0	0	0	0	0	0	0	0	0	0	0	0	0	0	0	0	0
																															Acinetobacter_sp._NIPH_1867	0	0	0	0	0	0	0	0	0	0	0	0	0	0	0	0	0	0
																															Acinetobacter_sp._NIPH_2100	0	0	0	0	0	0	0	0	0	0	0	0	0	0	0	0	0	0
																															Acinetobacter_sp._NIPH_2168	0	0	0	0	0	0	0	0	0	0	0	0	0	0	0	0	0	0
																															Acinetobacter_sp._NIPH_298	0	0	0	0	0	0	0	0	0	0	0	0	0	0	0	0	0	0
																															Acinetobacter_sp._NIPH_3623	0	0	0	0	0	0	0	0	0	0	0	0	0	0	0	0	0	0
																															Acinetobacter_sp._SFA	0	0	0	0	0	0	0	0	0	0	0	0	0	0	0	0	0	0
																															Acinetobacter_sp._SFB	0	0	0	0	0	0	0	0	0	0	0	0	0	0	0	0	0	0
																															Acinetobacter_sp._TGL-Y2	0	0	0	0	0	0	0	0	0	0	0	0	0	0	0	0	0	0
																															Acinetobacter_sp._UBA6641	0	0	0	0	0	0	0	0	0	0	0	0	0	0	0	0	0	0
																															Acinetobacter_sp._UBA801	0	0	0	0	0	0	0	0	0	0	0	0	0	0	0	0	0	0
																															Acinetobacter_sp._WC-141	0	0	0	0	0	0	0	0	0	0	0	0	0	0	0	0	0	0
																															Acinetobacter_tandoii	0	0	0	0	0	0	0	0	0	0	0	0	0	0	0	0	0	0
																															Acinetobacter_ursingii	0	0	0	0	0	0	0	0	0	0	0	0	0	0	0	0	0	0
																															Acinetobacter_variabilis	0	0	0	0	0	0	0	0	0	0	0	0	0	0	0	0	0	0
																															Actibacterium_mucosum	0	0	0	0	0	0	0	0	0	0	0	0	0	0	0	0	0	0
																															Actinoallomurus_bryophytorum	0	0	0	0	0	0	0	0	0	0	0	0	0	0	0	0	0	0
																															Actinoalloteichus_cyanogriseus	0	0	0	0	0	0	0	0	0	0	0	0	0	0	0	0	0	0
																															Actinoalloteichus_fjordicus	0	0	0	0	0	0	0	0	0	0	0	0	0	0	0	0	0	0
																															Actinoalloteichus_hoggarensis	0	0	0	0	0	0	0	0	0	0	0	0	0	0	0	0	0	0
																															Actinoalloteichus_hymeniacidonis	0	0	0	0	0	0	0	0	0	0	0	0	0	0	0	0	0	0
																															Actinoalloteichus_spitiensis	0	0	0	0	0	0	0	0	0	0	0	0	0	0	0	0	0	0
																															Actinobacteria_bacterium_13_1_20CM_4_69_9	0	0	0	0	0	0	0	0	0	0	0	0	0	0	0	0	0	0
																															Actinobacteria_bacterium_13_1_40CM_66_12	0	0	0	0	0	0	0	0	0	0	0	0	0	0	0	0	0	0
																															Actinobacteria_bacterium_13_2_20CM_68_14	0	0	0	0	0	0	0	0	0	0	0	0	0	0	0	0	0	0
																															Actinobacteria_bacterium_21-64-8	0	0	0	0	0	0	0	0	0	0	0	0	0	0	0	0	0	0
																															Actinobacteria_bacterium_21-73-9	0	0	0	0	0	0	0	0	0	0	0	0	0	0	0	0	0	0
																															Actinobacteria_bacterium_69-20	0	0	0	0	0	0	0	0	0	0	0	0	0	0	0	0	0	0
																															Actinobacteria_bacterium_CG2_30_50_142	0	0	0	0	0	0	0	0	0	0	0	0	0	0	0	0	0	0
																															Actinobacteria_bacterium_GWC2_53_9	0	0	0	0	0	0	0	0	0	0	0	0	0	0	0	0	0	0
																															Actinobacteria_bacterium_Ga0077541	0	0	0	0	0	0	0	0	0	0	0	0	0	0	0	0	0	0
																															Actinobacteria_bacterium_Ga0077560	0	0	0	0	0	0	0	0	0	0	0	0	0	0	0	0	0	0
																															Actinobacteria_bacterium_IMCC26207	0	0	0	0	0	0	0	0	0	0	0	0	0	0	0	0	0	0
																															Actinobacteria_bacterium_IMCC26256	0	0	0	0	0	0	0	0	0	0	0	0	0	0	0	0	0	0
																															Actinobacteria_bacterium_OK074	0	0	0	0	0	0	0	0	0	0	0	0	0	0	0	0	0	0
																															Actinobacteria_bacterium_RBG_13_55_18	0	0	0	0	0	0	0	0	0	0	0	0	0	0	0	0	0	0
																															Actinobacteria_bacterium_RBG_16_64_13	0	0	0	0	0	0	0	0	0	0	0	0	0	0	0	0	0	0
																															Actinobacteria_bacterium_RBG_16_68_21	0	0	0	0	0	0	0	0	0	0	0	0	0	0	0	0	0	0
																															Actinobacteria_bacterium_UBA1414	0	0	0	0	0	0	0	0	0	0	0	0	0	0	0	0	0	0
																															Actinobacteria_bacterium_UBA2184	0	0	0	0	0	0	0	0	0	0	0	0	0	0	0	0	0	0
																															Actinobacteria_bacterium_UBA2272	0	0	0	0	0	0	0	0	0	0	0	0	0	0	0	0	0	0
																															Actinobacteria_bacterium_UBA2279	0	0	0	0	0	0	0	0	0	0	0	0	0	0	0	0	0	0
																															Actinobacteria_bacterium_UBA2286	0	0	0	0	0	0	0	0	0	0	0	0	0	0	0	0	0	0
																															Actinobacteria_bacterium_UBA2541	0	0	0	0	0	0	0	0	0	0	0	0	0	0	0	0	0	0
																															Actinobacteria_bacterium_UBA2594	0	0	0	0	0	0	0	0	0	0	0	0	0	0	0	0	0	0
																															Actinobacteria_bacterium_UBA3086	0	0	0	0	0	0	0	0	0	0	0	0	0	0	0	0	0	0
																															Actinobacteria_bacterium_UBA3120	0	0	0	0	0	0	0	0	0	0	0	0	0	0	0	0	0	0
																															Actinobacteria_bacterium_UBA4719	0	0	0	0	0	0	0	0	0	0	0	0	0	0	0	0	0	0
																															Actinobacteria_bacterium_UBA5176	0	0	0	0	0	0	0	0	0	0	0	0	0	0	0	0	0	0
																															Actinobacteria_bacterium_UBA5182	0	0	0	0	0	0	0	0	0	0	0	0	0	0	0	0	0	0
																															Actinobacteria_bacterium_UBA5975	0	0	0	0	0	0	0	0	0	0	0	0	0	0	0	0	0	0
																															Actinobacteria_bacterium_UBA6100	0	0	0	0	0	0	0	0	0	0	0	0	0	0	0	0	0	0
																															Actinobacteria_bacterium_UBA7524	0	0	0	0	0	0	0	0	0	0	0	0	0	0	0	0	0	0
																															Actinobacteria_bacterium_UBA912	0	0	0	0	0	0	0	0	0	0	0	0	0	0	0	0	0	0
																															Actinobacteria_bacterium_casp-actino6	0	0	0	0	0	0	0	0	0	0	0	0	0	0	0	0	0	0
																															Actinobacteria_bacterium_casp-actino8	0	0	0	0	0	0	0	0	0	0	0	0	0	0	0	0	0	0
																															Actinobaculum_sp._oral_taxon_183	0	0	0	0	0	0	0	0	0	0	0	0	0	0	0	0	0	0
																															Actinocatenispora_sera	0	0	0	0	0	0	0	0	0	0	0	0	0	0	0	0	0	0
																															Actinocorallia_herbida	0	0	0	0	0	0	0	0	0	0	0	0	0	0	0	0	0	0
																															Actinocrispum_wychmicini	0	0	0	0	0	0	0	0	0	0	0	0	0	0	0	0	0	0
																															Actinokineospora_auranticolor	0	0	0	0	0	0	0	0	0	0	0	0	0	0	0	0	0	0
																															Actinokineospora_bangkokensis	0	0	0	0	0	0	0	0	0	0	0	0	0	0	0	0	0	0
																															Actinokineospora_enzanensis	0	0	0	0	0	0	0	0	0	0	0	0	0	0	0	0	0	0
																															Actinokineospora_inagensis	0	0	0	0	0	0	0	0	0	0	0	0	0	0	0	0	0	0
																															Actinokineospora_spheciospongiae	0	0	0	0	0	0	0	0	0	0	0	0	0	0	0	0	0	0
																															Actinokineospora_terrae	0	0	0	0	0	0	0	0	0	0	0	0	0	0	0	0	0	0
																															Actinomadura_amylolytica	0	0	0	0	0	0	0	0	0	0	0	0	0	0	0	0	0	0
																															Actinomadura_atramentaria	0	0	0	0	0	0	0	0	0	0	0	0	0	0	0	0	0	0
																															Actinomadura_bangladeshensis	0	0	0	0	0	0	0	0	0	0	0	0	0	0	0	0	0	0
																															Actinomadura_chibensis	0	0	0	0	0	0	0	0	0	0	0	0	0	0	0	0	0	0
																															Actinomadura_darangshiensis	0	0	0	0	0	0	0	0	0	0	0	0	0	0	0	0	0	0
																															Actinomadura_echinospora	0	0	0	0	0	0	0	0	0	0	0	0	0	0	0	0	0	0
																															Actinomadura_fibrosa	0	0	0	0	0	0	0	0	0	0	0	0	0	0	0	0	0	0
																															Actinomadura_flavalba	0	0	0	0	0	0	0	0	0	0	0	0	0	0	0	0	0	0
																															Actinomadura_formosensis	0	0	0	0	0	0	0	0	0	0	0	0	0	0	0	0	0	0
																															Actinomadura_geliboluensis	0	0	0	0	0	0	0	0	0	0	0	0	0	0	0	0	0	0
																															Actinomadura_hallensis	0	0	0	0	0	0	0	0	0	0	0	0	0	0	0	0	0	0
																															Actinomadura_hibisca	0	0	0	0	0	0	0	0	0	0	0	0	0	0	0	0	0	0
																															Actinomadura_kijaniata	0	0	0	0	0	0	0	0	0	0	0	0	0	0	0	0	0	0
																															Actinomadura_latina	0	0	0	0	0	0	0	0	0	0	0	0	0	0	0	0	0	0
																															Actinomadura_macra	0	0	0	0	0	0	0	0	0	0	0	0	0	0	0	0	0	0
																															Actinomadura_madurae	0	0	0	0	0	0	0	0	0	0	0	0	0	0	0	0	0	0
																															Actinomadura_mexicana	0	0	0	0	0	0	0	0	0	0	0	0	0	0	0	0	0	0
																															Actinomadura_meyerae	0	0	0	0	0	0	0	0	0	0	0	0	0	0	0	0	0	0
																															Actinomadura_oligospora	0	0	0	0	0	0	0	0	0	0	0	0	0	0	0	0	0	0
																															Actinomadura_parvosata	0	0	0	0	0	0	0	0	0	0	0	0	0	0	0	0	0	0
																															Actinomadura_pelletieri	0	0	0	0	0	0	0	0	0	0	0	0	0	0	0	0	0	0
																															Actinomadura_rifamycini	0	0	0	0	0	0	0	0	0	0	0	0	0	0	0	0	0	0
																															Actinomadura_rubrobrunea	0	0	0	0	0	0	0	0	0	0	0	0	0	0	0	0	0	0
																															Actinomadura_sp._CNU-125	0	0	0	0	0	0	0	0	0	0	0	0	0	0	0	0	0	0
																															Actinomadura_umbrina	0	0	0	0	0	0	0	0	0	0	0	0	0	0	0	0	0	0
																															Actinomyces_bowdenii	0	0	0	0	0	0	0	0	0	0	0	0	0	0	0	0	0	0
																															Actinomyces_israelii	0	0	0	0	0	0	0	0	0	0	0	0	0	0	0	0	0	0
																															Actinomyces_johnsonii	0	0	0	0	0	0	0	0	0	0	0	0	0	0	0	0	0	0
																															Actinomyces_naeslundii	0	0	0	0	0	0	0	0	0	0	0	0	0	0	0	0	0	0
																															Actinomyces_nasicola	0	0	0	0	0	0	0	0	0	0	0	0	0	0	0	0	0	0
																															Actinomyces_oricola	0	0	0	0	0	0	0	0	0	0	0	0	0	0	0	0	0	0
																															Actinomyces_oris	0	0	0	0	0	0	0	0	0	0	0	0	0	0	0	0	0	0
																															Actinomyces_polynesiensis	0	0	0	0	0	0	0	0	0	0	0	0	0	0	0	0	0	0
																															Actinomyces_provencensis	0	0	0	0	0	0	0	0	0	0	0	0	0	0	0	0	0	0
																															Actinomyces_slackii	0	0	0	0	0	0	0	0	0	0	0	0	0	0	0	0	0	0
																															Actinomyces_timonensis	0	0	0	0	0	0	0	0	0	0	0	0	0	0	0	0	0	0
																															Actinomycetaceae_bacterium	0	0	0	0	0	0	0	0	0	0	0	0	0	0	0	0	0	0
																															Actinomycetales_bacterium	0	0	0	0	0	0	0	0	0	0	0	0	0	0	0	0	0	0
																															Actinomycetales_bacterium_Actino_02	0	0	0	0	0	0	0	0	0	0	0	0	0	0	0	0	0	0
																															Actinomycetales_bacterium_Ga0077552	0	0	0	0	0	0	0	0	0	0	0	0	0	0	0	0	0	0
																															Actinomycetales_bacterium_JB111	0	0	0	0	0	0	0	0	0	0	0	0	0	0	0	0	0	0
																															Actinomycetales_bacterium_UBA1383	0	0	0	0	0	0	0	0	0	0	0	0	0	0	0	0	0	0
																															Actinomycetales_bacterium_UBA1416	0	0	0	0	0	0	0	0	0	0	0	0	0	0	0	0	0	0
																															Actinomycetospora_chiangmaiensis	0	0	0	0	0	0	0	0	0	0	0	0	0	0	0	0	0	0
																															Actinomycetospora_cinnamomea	0	0	0	0	0	0	0	0	0	0	0	0	0	0	0	0	0	0
																															Actinomycetospora_succinea	0	0	0	0	0	0	0	0	0	0	0	0	0	0	0	0	0	0
																															Actinophytocola_oryzae	0	0	0	0	0	0	0	0	0	0	0	0	0	0	0	0	0	0
																															Actinophytocola_xanthii	0	0	0	0	0	0	0	0	0	0	0	0	0	0	0	0	0	0
																															Actinophytocola_xinjiangensis	0	0	0	0	0	0	0	0	0	0	0	0	0	0	0	0	0	0
																															Actinoplanes_atraurantiacus	0	0	0	0	0	0	0	0	0	0	0	0	0	0	0	0	0	0
																															Actinoplanes_awajinensis	0	0	0	0	0	0	0	0	0	0	0	0	0	0	0	0	0	0
																															Actinoplanes_brasiliensis	0	0	0	0	0	0	0	0	0	0	0	0	0	0	0	0	0	0
																															Actinoplanes_derwentensis	0	0	0	0	0	0	0	0	0	0	0	0	0	0	0	0	0	0
																															Actinoplanes_friuliensis	0	0	0	0	0	0	0	0	0	0	0	0	0	0	0	0	0	0
																															Actinoplanes_globisporus	0	0	0	0	0	0	0	0	0	0	0	0	0	0	0	0	0	0
																															Actinoplanes_italicus	0	0	0	0	0	0	0	0	0	0	0	0	0	0	0	0	0	0
																															Actinoplanes_liguriensis	0	0	0	0	0	0	0	0	0	0	0	0	0	0	0	0	0	0
																															Actinoplanes_lutulentus	0	0	0	0	0	0	0	0	0	0	0	0	0	0	0	0	0	0
																															Actinoplanes_missouriensis	0	0	0	0	0	0	0	0	0	0	0	0	0	0	0	0	0	0
																															Actinoplanes_philippinensis	0	0	0	0	0	0	0	0	0	0	0	0	0	0	0	0	0	0
																															Actinoplanes_rectilineatus	0	0	0	0	0	0	0	0	0	0	0	0	0	0	0	0	0	0
																															Actinoplanes_regularis	0	0	0	0	0	0	0	0	0	0	0	0	0	0	0	0	0	0
																															Actinoplanes_sp._N902-109	0	0	0	0	0	0	0	0	0	0	0	0	0	0	0	0	0	0
																															Actinoplanes_sp._OR16	0	0	0	0	0	0	0	0	0	0	0	0	0	0	0	0	0	0
																															Actinoplanes_sp._SE50/110	0	0	0	0	0	0	0	0	0	0	0	0	0	0	0	0	0	0
																															Actinoplanes_sp._TFC3	0	0	0	0	0	0	0	0	0	0	0	0	0	0	0	0	0	0
																															Actinoplanes_subtropicus	0	0	0	0	0	0	0	0	0	0	0	0	0	0	0	0	0	0
																															Actinoplanes_teichomyceticus	0	0	0	0	0	0	0	0	0	0	0	0	0	0	0	0	0	0
																															Actinoplanes_utahensis	0	0	0	0	0	0	0	0	0	0	0	0	0	0	0	0	0	0
																															Actinoplanes_xinjiangensis	0	0	0	0	0	0	0	0	0	0	0	0	0	0	0	0	0	0
																															Actinopolymorpha_alba	0	0	0	0	0	0	0	0	0	0	0	0	0	0	0	0	0	0
																															Actinopolymorpha_cephalotaxi	0	0	0	0	0	0	0	0	0	0	0	0	0	0	0	0	0	0
																															Actinopolymorpha_singaporensis	0	0	0	0	0	0	0	0	0	0	0	0	0	0	0	0	0	0
																															Actinopolyspora_erythraea	0	0	0	0	0	0	0	0	0	0	0	0	0	0	0	0	0	0
																															Actinopolyspora_halophila	0	0	0	0	0	0	0	0	0	0	0	0	0	0	0	0	0	0
																															Actinopolyspora_mortivallis	0	0	0	0	0	0	0	0	0	0	0	0	0	0	0	0	0	0
																															Actinopolyspora_mzabensis	0	0	0	0	0	0	0	0	0	0	0	0	0	0	0	0	0	0
																															Actinopolyspora_righensis	0	0	0	0	0	0	0	0	0	0	0	0	0	0	0	0	0	0
																															Actinopolyspora_saharensis	0	0	0	0	0	0	0	0	0	0	0	0	0	0	0	0	0	0
																															Actinorugispora_endophytica	0	0	0	0	0	0	0	0	0	0	0	0	0	0	0	0	0	0
																															Actinospica_acidiphila	0	0	0	0	0	0	0	0	0	0	0	0	0	0	0	0	0	0
																															Actinospica_robiniae	0	0	0	0	0	0	0	0	0	0	0	0	0	0	0	0	0	0
																															Actinosynnema_mirum	0	0	0	0	0	0	0	0	0	0	0	0	0	0	0	0	0	0
																															Actinosynnema_pretiosum	0	0	0	0	0	0	0	0	0	0	0	0	0	0	0	0	0	0
																															Actinosynnema_sp._ALI-1.44	0	0	0	0	0	0	0	0	0	0	0	0	0	0	0	0	0	0
																															Actinotalea_fermentans	0	0	0	0	0	0	0	0	0	0	0	0	0	0	0	0	0	0
																															Actinotalea_ferrariae	0	0	0	0	0	0	0	0	0	0	0	0	0	0	0	0	0	0
																															Actinotignum_schaalii	0	0	0	0	0	0	0	0	0	0	0	0	0	0	0	0	0	0
																															Acutalibacter	0	0	0	0	0	0	0	0	0	0	0	0	0	0	0	0	0	0
																															Acuticoccus_yangtzensis	0	0	0	0	0	0	0	0	0	0	0	0	0	0	0	0	0	0
																															Adhaeribacter_aquaticus	0	0	0	0	0	0	0	0	0	0	0	0	0	0	0	0	0	0
																															Advenella_incenata	0	0	0	0	0	0	0	0	0	0	0	0	0	0	0	0	0	0
																															Advenella_kashmirensis	0	0	0	0	0	0	0	0	0	0	0	0	0	0	0	0	0	0
																															Advenella_sp._S44	0	0	0	0	0	0	0	0	0	0	0	0	0	0	0	0	0	0
																															Aequorivita_capsosiphonis	0	0	0	0	0	0	0	0	0	0	0	0	0	0	0	0	0	0
																															Aequorivita_lipolytica	0	0	0	0	0	0	0	0	0	0	0	0	0	0	0	0	0	0
																															Aequorivita_soesokkakensis	0	0	0	0	0	0	0	0	0	0	0	0	0	0	0	0	0	0
																															Aequorivita_sp._S1-10	0	0	0	0	0	0	0	0	0	0	0	0	0	0	0	0	0	0
																															Aequorivita_sublithincola	0	0	0	0	0	0	0	0	0	0	0	0	0	0	0	0	0	0
																															Aequorivita_viscosa	0	0	0	0	0	0	0	0	0	0	0	0	0	0	0	0	0	0
																															Aequorivita_vladivostokensis	0	0	0	0	0	0	0	0	0	0	0	0	0	0	0	0	0	0
																															Aeromicrobium_camelliae	0	0	0	0	0	0	0	0	0	0	0	0	0	0	0	0	0	0
																															Aeromicrobium_choanae	0	0	0	0	0	0	0	0	0	0	0	0	0	0	0	0	0	0
																															Aeromicrobium_erythreum	0	0	0	0	0	0	0	0	0	0	0	0	0	0	0	0	0	0
																															Aeromicrobium_marinum	0	0	0	0	0	0	0	0	0	0	0	0	0	0	0	0	0	0
																															Aeromicrobium_massiliense	0	0	0	0	0	0	0	0	0	0	0	0	0	0	0	0	0	0
																															Aeromicrobium_sp._Leaf289	0	0	0	0	0	0	0	0	0	0	0	0	0	0	0	0	0	0
																															Aeromicrobium_sp._Root236	0	0	0	0	0	0	0	0	0	0	0	0	0	0	0	0	0	0
																															Aeromicrobium_sp._Root344	0	0	0	0	0	0	0	0	0	0	0	0	0	0	0	0	0	0
																															Aeromicrobium_sp._Root472D3	0	0	0	0	0	0	0	0	0	0	0	0	0	0	0	0	0	0
																															Aeromicrobium_sp._Root495	0	0	0	0	0	0	0	0	0	0	0	0	0	0	0	0	0	0
																															Aeromicrobium_sp._UBA7512	0	0	0	0	0	0	0	0	0	0	0	0	0	0	0	0	0	0
																															Aeromonas_aquatica	0	0	0	0	0	0	0	0	0	0	0	0	0	0	0	0	0	0
																															Aeromonas_australiensis	0	0	0	0	0	0	0	0	0	0	0	0	0	0	0	0	0	0
																															Aeromonas_bivalvium	0	0	0	0	0	0	0	0	0	0	0	0	0	0	0	0	0	0
																															Aeromonas_cavernicola	0	0	0	0	0	0	0	0	0	0	0	0	0	0	0	0	0	0
																															Aeromonas_caviae	0	0	0	0	0	0	0	0	0	0	0	0	0	0	0	0	0	0
																															Aeromonas_encheleia	0	0	0	0	0	0	0	0	0	0	0	0	0	0	0	0	0	0
																															Aeromonas_enteropelogenes	0	0	0	0	0	0	0	0	0	0	0	0	0	0	0	0	0	0
																															Aeromonas_eucrenophila	0	0	0	0	0	0	0	0	0	0	0	0	0	0	0	0	0	0
																															Aeromonas_fluvialis	0	0	0	0	0	0	0	0	0	0	0	0	0	0	0	0	0	0
																															Aeromonas_media	0	0	0	0	0	0	0	0	0	0	0	0	0	0	0	0	0	0
																															Aeromonas_piscicola	0	0	0	0	0	0	0	0	0	0	0	0	0	0	0	0	0	0
																															Aeromonas_popoffii	0	0	0	0	0	0	0	0	0	0	0	0	0	0	0	0	0	0
																															Aeromonas_rivuli	0	0	0	0	0	0	0	0	0	0	0	0	0	0	0	0	0	0
																															Aeromonas_salmonicida	0	0	0	0	0	0	0	0	0	0	0	0	0	0	0	0	0	0
																															Aeromonas_sanarellii	0	0	0	0	0	0	0	0	0	0	0	0	0	0	0	0	0	0
																															Aeromonas_schubertii	0	0	0	0	0	0	0	0	0	0	0	0	0	0	0	0	0	0
																															Aeromonas_sobria	0	0	0	0	0	0	0	0	0	0	0	0	0	0	0	0	0	0
																															Aeromonas_taiwanensis	0	0	0	0	0	0	0	0	0	0	0	0	0	0	0	0	0	0
																															Aeromonas_tecta	0	0	0	0	0	0	0	0	0	0	0	0	0	0	0	0	0	0
																															Aeromonas_veronii	0	0	0	0	0	0	0	0	0	0	0	0	0	0	0	0	0	0
																															Aestuariispira_insulae	0	0	0	0	0	0	0	0	0	0	0	0	0	0	0	0	0	0
																															Aestuariivita_boseongensis	0	0	0	0	0	0	0	0	0	0	0	0	0	0	0	0	0	0
																															Afifella_aestuarii	0	0	0	0	0	0	0	0	0	0	0	0	0	0	0	0	0	0
																															Afifella_marina	0	0	0	0	0	0	0	0	0	0	0	0	0	0	0	0	0	0
																															Afifella_pfennigii	0	0	0	0	0	0	0	0	0	0	0	0	0	0	0	0	0	0
																															Afipia_birgiae	0	0	0	0	0	0	0	0	0	0	0	0	0	0	0	0	0	0
																															Afipia_broomeae	0	0	0	0	0	0	0	0	0	0	0	0	0	0	0	0	0	0
																															Afipia_clevelandensis	0	0	0	0	0	0	0	0	0	0	0	0	0	0	0	0	0	0
																															Afipia_felis	0	0	0	0	0	0	0	0	0	0	0	0	0	0	0	0	0	0
																															Afipia_massiliensis	0	0	0	0	0	0	0	0	0	0	0	0	0	0	0	0	0	0
																															Afipia_sp._1NLS2	0	0	0	0	0	0	0	0	0	0	0	0	0	0	0	0	0	0
																															Afipia_sp._62-7	0	0	0	0	0	0	0	0	0	0	0	0	0	0	0	0	0	0
																															Afipia_sp._64-13	0	0	0	0	0	0	0	0	0	0	0	0	0	0	0	0	0	0
																															Afipia_sp._GAS231	0	0	0	0	0	0	0	0	0	0	0	0	0	0	0	0	0	0
																															Afipia_sp._OHSU_II-C1	0	0	0	0	0	0	0	0	0	0	0	0	0	0	0	0	0	0
																															Afipia_sp._P52-10	0	0	0	0	0	0	0	0	0	0	0	0	0	0	0	0	0	0
																															Afipia_sp._Root123D2	0	0	0	0	0	0	0	0	0	0	0	0	0	0	0	0	0	0
																															Agarivorans	0	0	0	0	0	0	0	0	0	0	0	0	0	0	0	0	0	0
																															Aggregatibacter_aphrophilus	0	0	0	0	0	0	0	0	0	0	0	0	0	0	0	0	0	0
																															Agitococcus_lubricus	0	0	0	0	0	0	0	0	0	0	0	0	0	0	0	0	0	0
																															Agreia_bicolorata	0	0	0	0	0	0	0	0	0	0	0	0	0	0	0	0	0	0
																															Agreia_sp._Leaf283	0	0	0	0	0	0	0	0	0	0	0	0	0	0	0	0	0	0
																															Agrobacterium_albertimagni	0	0	0	0	0	0	0	0	0	0	0	0	0	0	0	0	0	0
																															Agrobacterium_fabrum	0	0	0	0	0	0	0	0	0	0	0	0	0	0	0	0	0	0
																															Agrobacterium_rhizogenes	0	0	0	0	0	0	0	0	0	0	0	0	0	0	0	0	0	0
																															Agrobacterium_rubi	0	0	0	0	0	0	0	0	0	0	0	0	0	0	0	0	0	0
																															Agrobacterium_sp._H13-3	0	0	0	0	0	0	0	0	0	0	0	0	0	0	0	0	0	0
																															Agrobacterium_sp._RAC06	0	0	0	0	0	0	0	0	0	0	0	0	0	0	0	0	0	0
																															Agrobacterium_sp._SCN_61-19	0	0	0	0	0	0	0	0	0	0	0	0	0	0	0	0	0	0
																															Agrobacterium_tumefaciens	0	0	0	0	0	0	0	0	0	0	0	0	0	0	0	0	0	0
																															Agrobacterium_vitis	0	0	0	0	0	0	0	0	0	0	0	0	0	0	0	0	0	0
																															Agrococcus_jejuensis	0	0	0	0	0	0	0	0	0	0	0	0	0	0	0	0	0	0
																															Agrococcus_lahaulensis	0	0	0	0	0	0	0	0	0	0	0	0	0	0	0	0	0	0
																															Agrococcus_pavilionensis	0	0	0	0	0	0	0	0	0	0	0	0	0	0	0	0	0	0
																															Agromyces_atrinae	0	0	0	0	0	0	0	0	0	0	0	0	0	0	0	0	0	0
																															Agromyces_binzhouensis	0	0	0	0	0	0	0	0	0	0	0	0	0	0	0	0	0	0
																															Agromyces_cerinus	0	0	0	0	0	0	0	0	0	0	0	0	0	0	0	0	0	0
																															Agromyces_flavus	0	0	0	0	0	0	0	0	0	0	0	0	0	0	0	0	0	0
																															Agromyces_fucosus	0	0	0	0	0	0	0	0	0	0	0	0	0	0	0	0	0	0
																															Agromyces_italicus	0	0	0	0	0	0	0	0	0	0	0	0	0	0	0	0	0	0
																															Agromyces_ramosus	0	0	0	0	0	0	0	0	0	0	0	0	0	0	0	0	0	0
																															Agromyces_sp._Root81	0	0	0	0	0	0	0	0	0	0	0	0	0	0	0	0	0	0
																															Agromyces_sp._Soil535	0	0	0	0	0	0	0	0	0	0	0	0	0	0	0	0	0	0
																															Ahrensia_marina	0	0	0	0	0	0	0	0	0	0	0	0	0	0	0	0	0	0
																															Aidingimonas_halophila	0	0	0	0	0	0	0	0	0	0	0	0	0	0	0	0	0	0
																															Aigarchaeota_archaeon_JGI_0000106-J15	0	0	0	0	0	0	0	0	0	0	0	0	0	0	0	0	0	0
																															Akkermansia_glycaniphila	0	0	0	0	0	0	0	0	0	0	0	0	0	0	0	0	0	0
																															Akkermansia_muciniphila	0	0	0	0	0	0	0	0	0	0	0	0	0	0	0	0	0	0
																															Akkermansiaceae_bacterium_UBA1315	0	0	0	0	0	0	0	0	0	0	0	0	0	0	0	0	0	0
																															Akkermansiaceae_bacterium_UBA1506	0	0	0	0	0	0	0	0	0	0	0	0	0	0	0	0	0	0
																															Akkermansiaceae_bacterium_UBA2367	0	0	0	0	0	0	0	0	0	0	0	0	0	0	0	0	0	0
																															Akkermansiaceae_bacterium_UBA2381	0	0	0	0	0	0	0	0	0	0	0	0	0	0	0	0	0	0
																															Akkermansiaceae_bacterium_UBA3385	0	0	0	0	0	0	0	0	0	0	0	0	0	0	0	0	0	0
																															Akkermansiaceae_bacterium_UBA4145	0	0	0	0	0	0	0	0	0	0	0	0	0	0	0	0	0	0
																															Akkermansiaceae_bacterium_UBA5020	0	0	0	0	0	0	0	0	0	0	0	0	0	0	0	0	0	0
																															Akkermansiaceae_bacterium_UBA5688	0	0	0	0	0	0	0	0	0	0	0	0	0	0	0	0	0	0
																															Akkermansiaceae_bacterium_UBA6138	0	0	0	0	0	0	0	0	0	0	0	0	0	0	0	0	0	0
																															Akkermansiaceae_bacterium_UBA7890	0	0	0	0	0	0	0	0	0	0	0	0	0	0	0	0	0	0
																															Akkermansiaceae_bacterium_UBA956	0	0	0	0	0	0	0	0	0	0	0	0	0	0	0	0	0	0
																															Albidiferax_sp._OV413	0	0	0	0	0	0	0	0	0	0	0	0	0	0	0	0	0	0
																															Albidovulum_inexpectatum	0	0	0	0	0	0	0	0	0	0	0	0	0	0	0	0	0	0
																															Albidovulum_xiamenense	0	0	0	0	0	0	0	0	0	0	0	0	0	0	0	0	0	0
																															Albimonas_donghaensis	0	0	0	0	0	0	0	0	0	0	0	0	0	0	0	0	0	0
																															Albimonas_pacifica	0	0	0	0	0	0	0	0	0	0	0	0	0	0	0	0	0	0
																															Alcaligenaceae_bacterium_UBA6179	0	0	0	0	0	0	0	0	0	0	0	0	0	0	0	0	0	0
																															Alcaligenes_faecalis	0	0	0	0	0	0	0	0	0	0	0	0	0	0	0	0	0	0
																															Alcanivorax_borkumensis	0	0	0	0	0	0	0	0	0	0	0	0	0	0	0	0	0	0
																															Alcanivorax_dieselolei	0	0	0	0	0	0	0	0	0	0	0	0	0	0	0	0	0	0
																															Alcanivorax_gelatiniphagus	0	0	0	0	0	0	0	0	0	0	0	0	0	0	0	0	0	0
																															Alcanivorax_hongdengensis	0	0	0	0	0	0	0	0	0	0	0	0	0	0	0	0	0	0
																															Alcanivorax_jadensis	0	0	0	0	0	0	0	0	0	0	0	0	0	0	0	0	0	0
																															Alcanivorax_nanhaiticus	0	0	0	0	0	0	0	0	0	0	0	0	0	0	0	0	0	0
																															Alcanivorax_pacificus	0	0	0	0	0	0	0	0	0	0	0	0	0	0	0	0	0	0
																															Alcanivorax_sp._DG881	0	0	0	0	0	0	0	0	0	0	0	0	0	0	0	0	0	0
																															Alcanivorax_sp._DSM_26293	0	0	0	0	0	0	0	0	0	0	0	0	0	0	0	0	0	0
																															Alcanivorax_sp._DSM_26295	0	0	0	0	0	0	0	0	0	0	0	0	0	0	0	0	0	0
																															Alcanivorax_sp._UBA1092	0	0	0	0	0	0	0	0	0	0	0	0	0	0	0	0	0	0
																															Alcanivorax_sp._UBA4485	0	0	0	0	0	0	0	0	0	0	0	0	0	0	0	0	0	0
																															Alcanivorax_xenomutans	0	0	0	0	0	0	0	0	0	0	0	0	0	0	0	0	0	0
																															Algibacter_alginicilyticus	0	0	0	0	0	0	0	0	0	0	0	0	0	0	0	0	0	0
																															Algibacter_lectus	0	0	0	0	0	0	0	0	0	0	0	0	0	0	0	0	0	0
																															Algiphilus_aromaticivorans	0	0	0	0	0	0	0	0	0	0	0	0	0	0	0	0	0	0
																															Algoriella_xinjiangensis	0	0	0	0	0	0	0	0	0	0	0	0	0	0	0	0	0	0
																															Algoriphagus_alkaliphilus	0	0	0	0	0	0	0	0	0	0	0	0	0	0	0	0	0	0
																															Algoriphagus_antarcticus	0	0	0	0	0	0	0	0	0	0	0	0	0	0	0	0	0	0
																															Algoriphagus_aquaeductus	0	0	0	0	0	0	0	0	0	0	0	0	0	0	0	0	0	0
																															Algoriphagus_aquimarinus	0	0	0	0	0	0	0	0	0	0	0	0	0	0	0	0	0	0
																															Algoriphagus_boritolerans	0	0	0	0	0	0	0	0	0	0	0	0	0	0	0	0	0	0
																															Algoriphagus_boseongensis	0	0	0	0	0	0	0	0	0	0	0	0	0	0	0	0	0	0
																															Algoriphagus_chordae	0	0	0	0	0	0	0	0	0	0	0	0	0	0	0	0	0	0
																															Algoriphagus_faecimaris	0	0	0	0	0	0	0	0	0	0	0	0	0	0	0	0	0	0
																															Algoriphagus_halophilus	0	0	0	0	0	0	0	0	0	0	0	0	0	0	0	0	0	0
																															Algoriphagus_hitonicola	0	0	0	0	0	0	0	0	0	0	0	0	0	0	0	0	0	0
																															Algoriphagus_locisalis	0	0	0	0	0	0	0	0	0	0	0	0	0	0	0	0	0	0
																															Algoriphagus_machipongonensis	0	0	0	0	0	0	0	0	0	0	0	0	0	0	0	0	0	0
																															Algoriphagus_mannitolivorans	0	0	0	0	0	0	0	0	0	0	0	0	0	0	0	0	0	0
																															Algoriphagus_marincola	0	0	0	0	0	0	0	0	0	0	0	0	0	0	0	0	0	0
																															Algoriphagus_ornithinivorans	0	0	0	0	0	0	0	0	0	0	0	0	0	0	0	0	0	0
																															Algoriphagus_ratkowskyi	0	0	0	0	0	0	0	0	0	0	0	0	0	0	0	0	0	0
																															Algoriphagus_sp._A40	0	0	0	0	0	0	0	0	0	0	0	0	0	0	0	0	0	0
																															Algoriphagus_terrigena	0	0	0	0	0	0	0	0	0	0	0	0	0	0	0	0	0	0
																															Algoriphagus_vanfongensis	0	0	0	0	0	0	0	0	0	0	0	0	0	0	0	0	0	0
																															Algoriphagus_yeomjeoni	0	0	0	0	0	0	0	0	0	0	0	0	0	0	0	0	0	0
																															Algoriphagus_zhangzhouensis	0	0	0	0	0	0	0	0	0	0	0	0	0	0	0	0	0	0
																															Alicycliphilus_denitrificans	0	0	0	0	0	0	0	0	0	0	0	0	0	0	0	0	0	0
																															Alicycliphilus_sp._UBA6560	0	0	0	0	0	0	0	0	0	0	0	0	0	0	0	0	0	0
																															Alicyclobacillus_acidiphilus	0	0	0	0	0	0	0	0	0	0	0	0	0	0	0	0	0	0
																															Alicyclobacillus_acidocaldarius	0	0	0	0	0	0	0	0	0	0	0	0	0	0	0	0	0	0
																															Alicyclobacillus_acidoterrestris	0	0	0	0	0	0	0	0	0	0	0	0	0	0	0	0	0	0
																															Alicyclobacillus_ferrooxydans	0	0	0	0	0	0	0	0	0	0	0	0	0	0	0	0	0	0
																															Alicyclobacillus_kakegawensis	0	0	0	0	0	0	0	0	0	0	0	0	0	0	0	0	0	0
																															Alicyclobacillus_macrosporangiidus	0	0	0	0	0	0	0	0	0	0	0	0	0	0	0	0	0	0
																															Alicyclobacillus_sendaiensis	0	0	0	0	0	0	0	0	0	0	0	0	0	0	0	0	0	0
																															Alicyclobacillus_shizuokensis	0	0	0	0	0	0	0	0	0	0	0	0	0	0	0	0	0	0
																															Alicyclobacillus_vulcanalis	0	0	0	0	0	0	0	0	0	0	0	0	0	0	0	0	0	0
																															Aliidiomarina_minuta	0	0	0	0	0	0	0	0	0	0	0	0	0	0	0	0	0	0
																															Aliidiomarina_sanyensis	0	0	0	0	0	0	0	0	0	0	0	0	0	0	0	0	0	0
																															Aliidiomarina_soli	0	0	0	0	0	0	0	0	0	0	0	0	0	0	0	0	0	0
																															Aliifodinibius_roseus	0	0	0	0	0	0	0	0	0	0	0	0	0	0	0	0	0	0
																															Aliifodinibius_saliphilus	0	0	0	0	0	0	0	0	0	0	0	0	0	0	0	0	0	0
																															Aliifodinibius_sediminis	0	0	0	0	0	0	0	0	0	0	0	0	0	0	0	0	0	0
																															Aliiglaciecola	0	0	0	0	0	0	0	0	0	0	0	0	0	0	0	0	0	0
																															Aliihoeflea_sp._2WW	0	0	0	0	0	0	0	0	0	0	0	0	0	0	0	0	0	0
																															Aliiroseovarius	0	0	0	0	0	0	0	0	0	0	0	0	0	0	0	0	0	0
																															Alishewanella	0	0	0	0	0	0	0	0	0	0	0	0	0	0	0	0	0	0
																															Alistipes_inops	0	0	0	0	0	0	0	0	0	0	0	0	0	0	0	0	0	0
																															Alistipes_senegalensis	0	0	0	0	0	0	0	0	0	0	0	0	0	0	0	0	0	0
																															Alistipes_timonensis	0	0	0	0	0	0	0	0	0	0	0	0	0	0	0	0	0	0
																															Aliterella_atlantica	0	0	0	0	0	0	0	0	0	0	0	0	0	0	0	0	0	0
																															Alkalibacter_saccharofermentans	0	0	0	0	0	0	0	0	0	0	0	0	0	0	0	0	0	0
																															Alkalibacterium_sp._20	0	0	0	0	0	0	0	0	0	0	0	0	0	0	0	0	0	0
																															Alkalibacterium_subtropicum	0	0	0	0	0	0	0	0	0	0	0	0	0	0	0	0	0	0
																															Alkaliflexus_imshenetskii	0	0	0	0	0	0	0	0	0	0	0	0	0	0	0	0	0	0
																															Alkalilimnicola_ehrlichii	0	0	0	0	0	0	0	0	0	0	0	0	0	0	0	0	0	0
																															Alkalimonas_amylolytica	0	0	0	0	0	0	0	0	0	0	0	0	0	0	0	0	0	0
																															Alkalinema_sp._CACIAM_70d	0	0	0	0	0	0	0	0	0	0	0	0	0	0	0	0	0	0
																															Alkaliphilus_metalliredigens	0	0	0	0	0	0	0	0	0	0	0	0	0	0	0	0	0	0
																															Alkalispirillum_mobile	0	0	0	0	0	0	0	0	0	0	0	0	0	0	0	0	0	0
																															Alkalitalea_saponilacus	0	0	0	0	0	0	0	0	0	0	0	0	0	0	0	0	0	0
																															Alkanindiges_illinoisensis	0	0	0	0	0	0	0	0	0	0	0	0	0	0	0	0	0	0
																															Alkanindiges_sp._H1	0	0	0	0	0	0	0	0	0	0	0	0	0	0	0	0	0	0
																															Alloactinosynnema_album	0	0	0	0	0	0	0	0	0	0	0	0	0	0	0	0	0	0
																															Alloactinosynnema_iranicum	0	0	0	0	0	0	0	0	0	0	0	0	0	0	0	0	0	0
																															Alloactinosynnema_sp._L-07	0	0	0	0	0	0	0	0	0	0	0	0	0	0	0	0	0	0
																															Allochromatium_vinosum	0	0	0	0	0	0	0	0	0	0	0	0	0	0	0	0	0	0
																															Allochromatium_warmingii	0	0	0	0	0	0	0	0	0	0	0	0	0	0	0	0	0	0
																															Allofrancisella_inopinata	0	0	0	0	0	0	0	0	0	0	0	0	0	0	0	0	0	0
																															Allokutzneria_albata	0	0	0	0	0	0	0	0	0	0	0	0	0	0	0	0	0	0
																															Allokutzneria_sp._NRRL_B-24872	0	0	0	0	0	0	0	0	0	0	0	0	0	0	0	0	0	0
																															Allonocardiopsis_opalescens	0	0	0	0	0	0	0	0	0	0	0	0	0	0	0	0	0	0
																															Alloprevotella_tannerae	0	0	0	0	0	0	0	0	0	0	0	0	0	0	0	0	0	0
																															Allosalinactinospora_lopnorensis	0	0	0	0	0	0	0	0	0	0	0	0	0	0	0	0	0	0
																															Alphaproteobacteria_bacterium_16-39-46	0	0	0	0	0	0	0	0	0	0	0	0	0	0	0	0	0	0
																															Alphaproteobacteria_bacterium_32-64-14	0	0	0	0	0	0	0	0	0	0	0	0	0	0	0	0	0	0
																															Alphaproteobacteria_bacterium_41-28	0	0	0	0	0	0	0	0	0	0	0	0	0	0	0	0	0	0
																															Alphaproteobacteria_bacterium_62-8	0	0	0	0	0	0	0	0	0	0	0	0	0	0	0	0	0	0
																															Alphaproteobacteria_bacterium_64-11	0	0	0	0	0	0	0	0	0	0	0	0	0	0	0	0	0	0
																															Alphaproteobacteria_bacterium_65-37	0	0	0	0	0	0	0	0	0	0	0	0	0	0	0	0	0	0
																															Alphaproteobacteria_bacterium_BRH_c36	0	0	0	0	0	0	0	0	0	0	0	0	0	0	0	0	0	0
																															Alphaproteobacteria_bacterium_GWC2_42_16	0	0	0	0	0	0	0	0	0	0	0	0	0	0	0	0	0	0
																															Alphaproteobacteria_bacterium_GWF2_58_20	0	0	0	0	0	0	0	0	0	0	0	0	0	0	0	0	0	0
																															Alphaproteobacteria_bacterium_Ga0077535	0	0	0	0	0	0	0	0	0	0	0	0	0	0	0	0	0	0
																															Alphaproteobacteria_bacterium_RIFCSPHIGHO2_01_FULL_41_14	0	0	0	0	0	0	0	0	0	0	0	0	0	0	0	0	0	0
																															Alphaproteobacteria_bacterium_RIFCSPHIGHO2_12_FULL_63_12	0	0	0	0	0	0	0	0	0	0	0	0	0	0	0	0	0	0
																															Alphaproteobacteria_bacterium_RIFCSPHIGHO2_12_FULL_66_14	0	0	0	0	0	0	0	0	0	0	0	0	0	0	0	0	0	0
																															Alphaproteobacteria_bacterium_RIFCSPLOWO2_01_FULL_40_26	0	0	0	0	0	0	0	0	0	0	0	0	0	0	0	0	0	0
																															Alphaproteobacteria_bacterium_TMED109	0	0	0	0	0	0	0	0	0	0	0	0	0	0	0	0	0	0
																															Alphaproteobacteria_bacterium_TMED62	0	0	0	0	0	0	0	0	0	0	0	0	0	0	0	0	0	0
																															Alphaproteobacteria_bacterium_TMED93	0	0	0	0	0	0	0	0	0	0	0	0	0	0	0	0	0	0
																															Alphaproteobacteria_bacterium_UBA1301	0	0	0	0	0	0	0	0	0	0	0	0	0	0	0	0	0	0
																															Alphaproteobacteria_bacterium_UBA1303	0	0	0	0	0	0	0	0	0	0	0	0	0	0	0	0	0	0
																															Alphaproteobacteria_bacterium_UBA2784	0	0	0	0	0	0	0	0	0	0	0	0	0	0	0	0	0	0
																															Alphaproteobacteria_bacterium_UBA2964	0	0	0	0	0	0	0	0	0	0	0	0	0	0	0	0	0	0
																															Alphaproteobacteria_bacterium_UBA2966	0	0	0	0	0	0	0	0	0	0	0	0	0	0	0	0	0	0
																															Alphaproteobacteria_bacterium_UBA3612	0	0	0	0	0	0	0	0	0	0	0	0	0	0	0	0	0	0
																															Alphaproteobacteria_bacterium_UBA3864	0	0	0	0	0	0	0	0	0	0	0	0	0	0	0	0	0	0
																															Alphaproteobacteria_bacterium_UBA6038	0	0	0	0	0	0	0	0	0	0	0	0	0	0	0	0	0	0
																															Alphaproteobacteria_bacterium_UBA6062	0	0	0	0	0	0	0	0	0	0	0	0	0	0	0	0	0	0
																															Alphaproteobacteria_bacterium_UBA6178	0	0	0	0	0	0	0	0	0	0	0	0	0	0	0	0	0	0
																															Alphaproteobacteria_bacterium_UBA6187	0	0	0	0	0	0	0	0	0	0	0	0	0	0	0	0	0	0
																															Alphaproteobacteria_bacterium_UBA6189	0	0	0	0	0	0	0	0	0	0	0	0	0	0	0	0	0	0
																															Alphaproteobacteria_bacterium_UBA7314	0	0	0	0	0	0	0	0	0	0	0	0	0	0	0	0	0	0
																															Alphaproteobacteria_bacterium_UBA7691	0	0	0	0	0	0	0	0	0	0	0	0	0	0	0	0	0	0
																															Alphaproteobacteria_bacterium_UBA7887	0	0	0	0	0	0	0	0	0	0	0	0	0	0	0	0	0	0
																															Alphaproteobacteria_bacterium_UBA998	0	0	0	0	0	0	0	0	0	0	0	0	0	0	0	0	0	0
																															Alphaproteobacteria_bacterium_casp-alpha2	0	0	0	0	0	0	0	0	0	0	0	0	0	0	0	0	0	0
																															Alsobacter	0	0	0	0	0	0	0	0	0	0	0	0	0	0	0	0	0	0
																															Altererythrobacter_atlanticus	0	0	0	0	0	0	0	0	0	0	0	0	0	0	0	0	0	0
																															Altererythrobacter_dongtanensis	0	0	0	0	0	0	0	0	0	0	0	0	0	0	0	0	0	0
																															Altererythrobacter_epoxidivorans	0	0	0	0	0	0	0	0	0	0	0	0	0	0	0	0	0	0
																															Altererythrobacter_ishigakiensis	0	0	0	0	0	0	0	0	0	0	0	0	0	0	0	0	0	0
																															Altererythrobacter_marensis	0	0	0	0	0	0	0	0	0	0	0	0	0	0	0	0	0	0
																															Altererythrobacter_namhicola	0	0	0	0	0	0	0	0	0	0	0	0	0	0	0	0	0	0
																															Altererythrobacter_rigui	0	0	0	0	0	0	0	0	0	0	0	0	0	0	0	0	0	0
																															Altererythrobacter_sp._66-12	0	0	0	0	0	0	0	0	0	0	0	0	0	0	0	0	0	0
																															Altererythrobacter_sp._Root672	0	0	0	0	0	0	0	0	0	0	0	0	0	0	0	0	0	0
																															Altererythrobacter_troitsensis	0	0	0	0	0	0	0	0	0	0	0	0	0	0	0	0	0	0
																															Altererythrobacter_xiamenensis	0	0	0	0	0	0	0	0	0	0	0	0	0	0	0	0	0	0
																															Altererythrobacter_xinjiangensis	0	0	0	0	0	0	0	0	0	0	0	0	0	0	0	0	0	0
																															Alteromonadaceae_bacterium	0	0	0	0	0	0	0	0	0	0	0	0	0	0	0	0	0	0
																															Alteromonadaceae_bacterium_2052S.S.stab0a.01	0	0	0	0	0	0	0	0	0	0	0	0	0	0	0	0	0	0
																															Alteromonadaceae_bacterium_XY-R5	0	0	0	0	0	0	0	0	0	0	0	0	0	0	0	0	0	0
																															Alteromonadales_bacterium	0	0	0	0	0	0	0	0	0	0	0	0	0	0	0	0	0	0
																															Alteromonas	0	0	0	0	0	0	0	0	0	0	0	0	0	0	0	0	0	0
																															Altibacter_lentus	0	0	0	0	0	0	0	0	0	0	0	0	0	0	0	0	0	0
																															Amantichitinum_ursilacus	0	0	0	0	0	0	0	0	0	0	0	0	0	0	0	0	0	0
																															Amaricoccus	0	0	0	0	0	0	0	0	0	0	0	0	0	0	0	0	0	0
																															Aminiphilus_circumscriptus	0	0	0	0	0	0	0	0	0	0	0	0	0	0	0	0	0	0
																															Aminivibrio_pyruvatiphilus	0	0	0	0	0	0	0	0	0	0	0	0	0	0	0	0	0	0
																															Aminobacter_aminovorans	0	0	0	0	0	0	0	0	0	0	0	0	0	0	0	0	0	0
																															Aminobacter_sp._J41	0	0	0	0	0	0	0	0	0	0	0	0	0	0	0	0	0	0
																															Aminobacter_sp._MSH1	0	0	0	0	0	0	0	0	0	0	0	0	0	0	0	0	0	0
																															Aminobacter_sp._Root100	0	0	0	0	0	0	0	0	0	0	0	0	0	0	0	0	0	0
																															Aminomonas_paucivorans	0	0	0	0	0	0	0	0	0	0	0	0	0	0	0	0	0	0
																															Ammonifex_degensii	0	0	0	0	0	0	0	0	0	0	0	0	0	0	0	0	0	0
																															Ammonifex_thiophilus	0	0	0	0	0	0	0	0	0	0	0	0	0	0	0	0	0	0
																															Amnibacterium_kyonggiense	0	0	0	0	0	0	0	0	0	0	0	0	0	0	0	0	0	0
																															Amorphus_coralli	0	0	0	0	0	0	0	0	0	0	0	0	0	0	0	0	0	0
																															Amphiplicatus_metriothermophilus	0	0	0	0	0	0	0	0	0	0	0	0	0	0	0	0	0	0
																															Amphritea_balenae	0	0	0	0	0	0	0	0	0	0	0	0	0	0	0	0	0	0
																															Amycolatopsis_alba	0	0	0	0	0	0	0	0	0	0	0	0	0	0	0	0	0	0
																															Amycolatopsis_albispora	0	0	0	0	0	0	0	0	0	0	0	0	0	0	0	0	0	0
																															Amycolatopsis_australiensis	0	0	0	0	0	0	0	0	0	0	0	0	0	0	0	0	0	0
																															Amycolatopsis_balhimycina	0	0	0	0	0	0	0	0	0	0	0	0	0	0	0	0	0	0
																															Amycolatopsis_benzoatilytica	0	0	0	0	0	0	0	0	0	0	0	0	0	0	0	0	0	0
																															Amycolatopsis_cihanbeyliensis	0	0	0	0	0	0	0	0	0	0	0	0	0	0	0	0	0	0
																															Amycolatopsis_circi	0	0	0	0	0	0	0	0	0	0	0	0	0	0	0	0	0	0
																															Amycolatopsis_coloradensis	0	0	0	0	0	0	0	0	0	0	0	0	0	0	0	0	0	0
																															Amycolatopsis_decaplanina	0	0	0	0	0	0	0	0	0	0	0	0	0	0	0	0	0	0
																															Amycolatopsis_halophila	0	0	0	0	0	0	0	0	0	0	0	0	0	0	0	0	0	0
																															Amycolatopsis_japonica	0	0	0	0	0	0	0	0	0	0	0	0	0	0	0	0	0	0
																															Amycolatopsis_jejuensis	0	0	0	0	0	0	0	0	0	0	0	0	0	0	0	0	0	0
																															Amycolatopsis_kentuckyensis	0	0	0	0	0	0	0	0	0	0	0	0	0	0	0	0	0	0
																															Amycolatopsis_keratiniphila	0	0	0	0	0	0	0	0	0	0	0	0	0	0	0	0	0	0
																															Amycolatopsis_lexingtonensis	0	0	0	0	0	0	0	0	0	0	0	0	0	0	0	0	0	0
																															Amycolatopsis_marina	0	0	0	0	0	0	0	0	0	0	0	0	0	0	0	0	0	0
																															Amycolatopsis_mediterranei	0	0	0	0	0	0	0	0	0	0	0	0	0	0	0	0	0	0
																															Amycolatopsis_methanolica	0	0	0	0	0	0	0	0	0	0	0	0	0	0	0	0	0	0
																															Amycolatopsis_nigrescens	0	0	0	0	0	0	0	0	0	0	0	0	0	0	0	0	0	0
																															Amycolatopsis_niigatensis	0	0	0	0	0	0	0	0	0	0	0	0	0	0	0	0	0	0
																															Amycolatopsis_orientalis	0	0	0	0	0	0	0	0	0	0	0	0	0	0	0	0	0	0
																															Amycolatopsis_palatopharyngis	0	0	0	0	0	0	0	0	0	0	0	0	0	0	0	0	0	0
																															Amycolatopsis_pretoriensis	0	0	0	0	0	0	0	0	0	0	0	0	0	0	0	0	0	0
																															Amycolatopsis_regifaucium	0	0	0	0	0	0	0	0	0	0	0	0	0	0	0	0	0	0
																															Amycolatopsis_rifamycinica	0	0	0	0	0	0	0	0	0	0	0	0	0	0	0	0	0	0
																															Amycolatopsis_rubida	0	0	0	0	0	0	0	0	0	0	0	0	0	0	0	0	0	0
																															Amycolatopsis_saalfeldensis	0	0	0	0	0	0	0	0	0	0	0	0	0	0	0	0	0	0
																															Amycolatopsis_sacchari	0	0	0	0	0	0	0	0	0	0	0	0	0	0	0	0	0	0
																															Amycolatopsis_sp._AA4	0	0	0	0	0	0	0	0	0	0	0	0	0	0	0	0	0	0
																															Amycolatopsis_sp._ATCC_39116	0	0	0	0	0	0	0	0	0	0	0	0	0	0	0	0	0	0
																															Amycolatopsis_sulphurea	0	0	0	0	0	0	0	0	0	0	0	0	0	0	0	0	0	0
																															Amycolatopsis_taiwanensis	0	0	0	0	0	0	0	0	0	0	0	0	0	0	0	0	0	0
																															Amycolatopsis_thermalba	0	0	0	0	0	0	0	0	0	0	0	0	0	0	0	0	0	0
																															Amycolatopsis_thermoflava	0	0	0	0	0	0	0	0	0	0	0	0	0	0	0	0	0	0
																															Amycolatopsis_tolypomycina	0	0	0	0	0	0	0	0	0	0	0	0	0	0	0	0	0	0
																															Amycolatopsis_vancoresmycina	0	0	0	0	0	0	0	0	0	0	0	0	0	0	0	0	0	0
																															Amycolatopsis_xylanica	0	0	0	0	0	0	0	0	0	0	0	0	0	0	0	0	0	0
																															Anabaena_cylindrica	0	0	0	0	0	0	0	0	0	0	0	0	0	0	0	0	0	0
																															Anabaena_sp._4-3	0	0	0	0	0	0	0	0	0	0	0	0	0	0	0	0	0	0
																															Anabaena_sp._90	0	0	0	0	0	0	0	0	0	0	0	0	0	0	0	0	0	0
																															Anabaena_sp._PCC_7108	0	0	0	0	0	0	0	0	0	0	0	0	0	0	0	0	0	0
																															Anabaena_sp._WA102	0	0	0	0	0	0	0	0	0	0	0	0	0	0	0	0	0	0
																															Anaerobacillus_alkalilacustris	0	0	0	0	0	0	0	0	0	0	0	0	0	0	0	0	0	0
																															Anaerobacterium_chartisolvens	0	0	0	0	0	0	0	0	0	0	0	0	0	0	0	0	0	0
																															Anaerobaculum_sp._UBA5826	0	0	0	0	0	0	0	0	0	0	0	0	0	0	0	0	0	0
																															Anaerobranca_gottschalkii	0	0	0	0	0	0	0	0	0	0	0	0	0	0	0	0	0	0
																															Anaerococcus	0	0	0	0	0	0	0	0	0	0	0	0	0	0	0	0	0	0
																															Anaerocolumna_jejuensis	0	0	0	0	0	0	0	0	0	0	0	0	0	0	0	0	0	0
																															Anaerolinea_thermolimosa	0	0	0	0	0	0	0	0	0	0	0	0	0	0	0	0	0	0
																															Anaerolinea_thermophila	0	0	0	0	0	0	0	0	0	0	0	0	0	0	0	0	0	0
																															Anaerolineaceae_bacterium_46_22	0	0	0	0	0	0	0	0	0	0	0	0	0	0	0	0	0	0
																															Anaerolineaceae_bacterium_UBA1363	0	0	0	0	0	0	0	0	0	0	0	0	0	0	0	0	0	0
																															Anaerolineaceae_bacterium_UBA1415	0	0	0	0	0	0	0	0	0	0	0	0	0	0	0	0	0	0
																															Anaerolineaceae_bacterium_UBA2260	0	0	0	0	0	0	0	0	0	0	0	0	0	0	0	0	0	0
																															Anaerolineaceae_bacterium_UBA2274	0	0	0	0	0	0	0	0	0	0	0	0	0	0	0	0	0	0
																															Anaerolineaceae_bacterium_UBA3924	0	0	0	0	0	0	0	0	0	0	0	0	0	0	0	0	0	0
																															Anaerolineaceae_bacterium_UBA4081	0	0	0	0	0	0	0	0	0	0	0	0	0	0	0	0	0	0
																															Anaerolineaceae_bacterium_UBA4775	0	0	0	0	0	0	0	0	0	0	0	0	0	0	0	0	0	0
																															Anaerolineaceae_bacterium_UBA4781	0	0	0	0	0	0	0	0	0	0	0	0	0	0	0	0	0	0
																															Anaerolineaceae_bacterium_UBA4799	0	0	0	0	0	0	0	0	0	0	0	0	0	0	0	0	0	0
																															Anaerolineaceae_bacterium_UBA4890	0	0	0	0	0	0	0	0	0	0	0	0	0	0	0	0	0	0
																															Anaerolineaceae_bacterium_UBA5211	0	0	0	0	0	0	0	0	0	0	0	0	0	0	0	0	0	0
																															Anaerolineaceae_bacterium_UBA5224	0	0	0	0	0	0	0	0	0	0	0	0	0	0	0	0	0	0
																															Anaerolineaceae_bacterium_UBA5311	0	0	0	0	0	0	0	0	0	0	0	0	0	0	0	0	0	0
																															Anaerolineaceae_bacterium_UBA5365	0	0	0	0	0	0	0	0	0	0	0	0	0	0	0	0	0	0
																															Anaerolineaceae_bacterium_UBA5404	0	0	0	0	0	0	0	0	0	0	0	0	0	0	0	0	0	0
																															Anaerolineaceae_bacterium_UBA5823	0	0	0	0	0	0	0	0	0	0	0	0	0	0	0	0	0	0
																															Anaerolineaceae_bacterium_UBA5838	0	0	0	0	0	0	0	0	0	0	0	0	0	0	0	0	0	0
																															Anaerolineaceae_bacterium_UBA6073	0	0	0	0	0	0	0	0	0	0	0	0	0	0	0	0	0	0
																															Anaerolineaceae_bacterium_UBA6086	0	0	0	0	0	0	0	0	0	0	0	0	0	0	0	0	0	0
																															Anaerolineaceae_bacterium_UBA6105	0	0	0	0	0	0	0	0	0	0	0	0	0	0	0	0	0	0
																															Anaerolineaceae_bacterium_UBA6107	0	0	0	0	0	0	0	0	0	0	0	0	0	0	0	0	0	0
																															Anaerolineaceae_bacterium_UBA6133	0	0	0	0	0	0	0	0	0	0	0	0	0	0	0	0	0	0
																															Anaerolineaceae_bacterium_UBA6801	0	0	0	0	0	0	0	0	0	0	0	0	0	0	0	0	0	0
																															Anaerolineaceae_bacterium_UBA700	0	0	0	0	0	0	0	0	0	0	0	0	0	0	0	0	0	0
																															Anaerolineaceae_bacterium_oral_taxon_439	0	0	0	0	0	0	0	0	0	0	0	0	0	0	0	0	0	0
																															Anaerolineae_bacterium_CG2_30_57_67	0	0	0	0	0	0	0	0	0	0	0	0	0	0	0	0	0	0
																															Anaerolineae_bacterium_CG2_30_58_95	0	0	0	0	0	0	0	0	0	0	0	0	0	0	0	0	0	0
																															Anaerolineae_bacterium_CG2_30_64_16	0	0	0	0	0	0	0	0	0	0	0	0	0	0	0	0	0	0
																															Anaerolineae_bacterium_UTCFX1	0	0	0	0	0	0	0	0	0	0	0	0	0	0	0	0	0	0
																															Anaerolineae_bacterium_UTCFX2	0	0	0	0	0	0	0	0	0	0	0	0	0	0	0	0	0	0
																															Anaerolineales_bacterium_Chloro_02	0	0	0	0	0	0	0	0	0	0	0	0	0	0	0	0	0	0
																															Anaerolineales_bacterium_UBA1429	0	0	0	0	0	0	0	0	0	0	0	0	0	0	0	0	0	0
																															Anaerolineales_bacterium_UBA2029	0	0	0	0	0	0	0	0	0	0	0	0	0	0	0	0	0	0
																															Anaerolineales_bacterium_UBA2181	0	0	0	0	0	0	0	0	0	0	0	0	0	0	0	0	0	0
																															Anaerolineales_bacterium_UBA2200	0	0	0	0	0	0	0	0	0	0	0	0	0	0	0	0	0	0
																															Anaerolineales_bacterium_UBA2232	0	0	0	0	0	0	0	0	0	0	0	0	0	0	0	0	0	0
																															Anaerolineales_bacterium_UBA2317	0	0	0	0	0	0	0	0	0	0	0	0	0	0	0	0	0	0
																															Anaerolineales_bacterium_UBA2395	0	0	0	0	0	0	0	0	0	0	0	0	0	0	0	0	0	0
																															Anaerolineales_bacterium_UBA2796	0	0	0	0	0	0	0	0	0	0	0	0	0	0	0	0	0	0
																															Anaerolineales_bacterium_UBA3001	0	0	0	0	0	0	0	0	0	0	0	0	0	0	0	0	0	0
																															Anaerolineales_bacterium_UBA3071	0	0	0	0	0	0	0	0	0	0	0	0	0	0	0	0	0	0
																															Anaerolineales_bacterium_UBA3082	0	0	0	0	0	0	0	0	0	0	0	0	0	0	0	0	0	0
																															Anaerolineales_bacterium_UBA3499	0	0	0	0	0	0	0	0	0	0	0	0	0	0	0	0	0	0
																															Anaerolineales_bacterium_UBA3905	0	0	0	0	0	0	0	0	0	0	0	0	0	0	0	0	0	0
																															Anaerolineales_bacterium_UBA3940	0	0	0	0	0	0	0	0	0	0	0	0	0	0	0	0	0	0
																															Anaerolineales_bacterium_UBA4823	0	0	0	0	0	0	0	0	0	0	0	0	0	0	0	0	0	0
																															Anaerolineales_bacterium_UBA4826	0	0	0	0	0	0	0	0	0	0	0	0	0	0	0	0	0	0
																															Anaerolineales_bacterium_UBA5069	0	0	0	0	0	0	0	0	0	0	0	0	0	0	0	0	0	0
																															Anaerolineales_bacterium_UBA5195	0	0	0	0	0	0	0	0	0	0	0	0	0	0	0	0	0	0
																															Anaerolineales_bacterium_UBA5796	0	0	0	0	0	0	0	0	0	0	0	0	0	0	0	0	0	0
																															Anaerolineales_bacterium_UBA5797	0	0	0	0	0	0	0	0	0	0	0	0	0	0	0	0	0	0
																															Anaerolineales_bacterium_UBA6055	0	0	0	0	0	0	0	0	0	0	0	0	0	0	0	0	0	0
																															Anaerolineales_bacterium_UBA6092	0	0	0	0	0	0	0	0	0	0	0	0	0	0	0	0	0	0
																															Anaerolineales_bacterium_UBA6128	0	0	0	0	0	0	0	0	0	0	0	0	0	0	0	0	0	0
																															Anaerolineales_bacterium_UBA6131	0	0	0	0	0	0	0	0	0	0	0	0	0	0	0	0	0	0
																															Anaerolineales_bacterium_UBA6663	0	0	0	0	0	0	0	0	0	0	0	0	0	0	0	0	0	0
																															Anaerolineales_bacterium_UBA6668	0	0	0	0	0	0	0	0	0	0	0	0	0	0	0	0	0	0
																															Anaerolineales_bacterium_UBA7227	0	0	0	0	0	0	0	0	0	0	0	0	0	0	0	0	0	0
																															Anaerolineales_bacterium_UBA832	0	0	0	0	0	0	0	0	0	0	0	0	0	0	0	0	0	0
																															Anaerolineales_bacterium_UBA877	0	0	0	0	0	0	0	0	0	0	0	0	0	0	0	0	0	0
																															Anaeromassilibacillus_senegalensis	0	0	0	0	0	0	0	0	0	0	0	0	0	0	0	0	0	0
																															Anaeromassilibacillus_sp._An200	0	0	0	0	0	0	0	0	0	0	0	0	0	0	0	0	0	0
																															Anaeromyxobacter_dehalogenans	0	0	0	0	0	0	0	0	0	0	0	0	0	0	0	0	0	0
																															Anaeromyxobacter_sp._Fw109-5	0	0	0	0	0	0	0	0	0	0	0	0	0	0	0	0	0	0
																															Anaeromyxobacter_sp._PSR-1	0	0	0	0	0	0	0	0	0	0	0	0	0	0	0	0	0	0
																															Anaeromyxobacter_sp._RBG_16_69_14	0	0	0	0	0	0	0	0	0	0	0	0	0	0	0	0	0	0
																															Anaerophaga_thermohalophila	0	0	0	0	0	0	0	0	0	0	0	0	0	0	0	0	0	0
																															Anaerosphaera	0	0	0	0	0	0	0	0	0	0	0	0	0	0	0	0	0	0
																															Anaerosporobacter_mobilis	0	0	0	0	0	0	0	0	0	0	0	0	0	0	0	0	0	0
																															Anaerosporomusa_subterranea	0	0	0	0	0	0	0	0	0	0	0	0	0	0	0	0	0	0
																															Anaerotruncus_massiliensis	0	0	0	0	0	0	0	0	0	0	0	0	0	0	0	0	0	0
																															Anaerovirgula_multivorans	0	0	0	0	0	0	0	0	0	0	0	0	0	0	0	0	0	0
																															Ancylobacter_aquaticus	0	0	0	0	0	0	0	0	0	0	0	0	0	0	0	0	0	0
																															Ancylobacter_rudongensis	0	0	0	0	0	0	0	0	0	0	0	0	0	0	0	0	0	0
																															Ancylomarina_subtilis	0	0	0	0	0	0	0	0	0	0	0	0	0	0	0	0	0	0
																															Anderseniella	0	0	0	0	0	0	0	0	0	0	0	0	0	0	0	0	0	0
																															Anditalea_andensis	0	0	0	0	0	0	0	0	0	0	0	0	0	0	0	0	0	0
																															Andreprevotia_chitinilytica	0	0	0	0	0	0	0	0	0	0	0	0	0	0	0	0	0	0
																															Andreprevotia_lacus	0	0	0	0	0	0	0	0	0	0	0	0	0	0	0	0	0	0
																															Aneurinibacillus_terranovensis	0	0	0	0	0	0	0	0	0	0	0	0	0	0	0	0	0	0
																															Angelakisella_massiliensis	0	0	0	0	0	0	0	0	0	0	0	0	0	0	0	0	0	0
																															Angustibacter_sp._Root456	0	0	0	0	0	0	0	0	0	0	0	0	0	0	0	0	0	0
																															Anoxybacillus_amylolyticus	0	0	0	0	0	0	0	0	0	0	0	0	0	0	0	0	0	0
																															Anoxybacillus_suryakundensis	0	0	0	0	0	0	0	0	0	0	0	0	0	0	0	0	0	0
																															Anoxybacillus_thermarum	0	0	0	0	0	0	0	0	0	0	0	0	0	0	0	0	0	0
																															Anoxybacillus_vitaminiphilus	0	0	0	0	0	0	0	0	0	0	0	0	0	0	0	0	0	0
																															Anoxybacter_fermentans	0	0	0	0	0	0	0	0	0	0	0	0	0	0	0	0	0	0
																															Anseongella_ginsenosidimutans	0	0	0	0	0	0	0	0	0	0	0	0	0	0	0	0	0	0
																															Antarctobacter_heliothermus	0	0	0	0	0	0	0	0	0	0	0	0	0	0	0	0	0	0
																															Antricoccus_suffuscus	0	0	0	0	0	0	0	0	0	0	0	0	0	0	0	0	0	0
																															Aphanizomenon_flos-aquae	0	0	0	0	0	0	0	0	0	0	0	0	0	0	0	0	0	0
																															Aphanocapsa_feldmannii	0	0	0	0	0	0	0	0	0	0	0	0	0	0	0	0	0	0
																															Aphanothece_hegewaldii	0	0	0	0	0	0	0	0	0	0	0	0	0	0	0	0	0	0
																															Aphanothece_sacrum	0	0	0	0	0	0	0	0	0	0	0	0	0	0	0	0	0	0
																															Apibacter	0	0	0	0	0	0	0	0	0	0	0	0	0	0	0	0	0	0
																															Aquabacter_spiritensis	0	0	0	0	0	0	0	0	0	0	0	0	0	0	0	0	0	0
																															Aquabacterium_commune	0	0	0	0	0	0	0	0	0	0	0	0	0	0	0	0	0	0
																															Aquabacterium_olei	0	0	0	0	0	0	0	0	0	0	0	0	0	0	0	0	0	0
																															Aquabacterium_parvum	0	0	0	0	0	0	0	0	0	0	0	0	0	0	0	0	0	0
																															Aquabacterium_sp._NJ1	0	0	0	0	0	0	0	0	0	0	0	0	0	0	0	0	0	0
																															Aquamicrobium_defluvii	0	0	0	0	0	0	0	0	0	0	0	0	0	0	0	0	0	0
																															Aquaspirillum_serpens	0	0	0	0	0	0	0	0	0	0	0	0	0	0	0	0	0	0
																															Aquaspirillum_sp._LM1	0	0	0	0	0	0	0	0	0	0	0	0	0	0	0	0	0	0
																															Aquicella_lusitana	0	0	0	0	0	0	0	0	0	0	0	0	0	0	0	0	0	0
																															Aquiflexum_balticum	0	0	0	0	0	0	0	0	0	0	0	0	0	0	0	0	0	0
																															Aquimarina_agarivorans	0	0	0	0	0	0	0	0	0	0	0	0	0	0	0	0	0	0
																															Aquimarina_longa	0	0	0	0	0	0	0	0	0	0	0	0	0	0	0	0	0	0
																															Aquimarina_macrocephali	0	0	0	0	0	0	0	0	0	0	0	0	0	0	0	0	0	0
																															Aquimarina_megaterium	0	0	0	0	0	0	0	0	0	0	0	0	0	0	0	0	0	0
																															Aquimarina_muelleri	0	0	0	0	0	0	0	0	0	0	0	0	0	0	0	0	0	0
																															Aquimarina_sp._MAR_2010_214	0	0	0	0	0	0	0	0	0	0	0	0	0	0	0	0	0	0
																															Aquimixticola_soesokkakensis	0	0	0	0	0	0	0	0	0	0	0	0	0	0	0	0	0	0
																															Aquimonas_voraii	0	0	0	0	0	0	0	0	0	0	0	0	0	0	0	0	0	0
																															Aquisalimonas_asiatica	0	0	0	0	0	0	0	0	0	0	0	0	0	0	0	0	0	0
																															Aquitalea_magnusonii	0	0	0	0	0	0	0	0	0	0	0	0	0	0	0	0	0	0
																															Aquitalea_pelogenes	0	0	0	0	0	0	0	0	0	0	0	0	0	0	0	0	0	0
																															Aquitalea_sp._THG-DN7.12	0	0	0	0	0	0	0	0	0	0	0	0	0	0	0	0	0	0
																															Arachidicoccus_rhizosphaerae	0	0	0	0	0	0	0	0	0	0	0	0	0	0	0	0	0	0
																															Arachidicoccus_sp._BS20	0	0	0	0	0	0	0	0	0	0	0	0	0	0	0	0	0	0
																															Arcanobacterium	0	0	0	0	0	0	0	0	0	0	0	0	0	0	0	0	0	0
																															Archaeoglobus_sp._JdFR-24	0	0	0	0	0	0	0	0	0	0	0	0	0	0	0	0	0	0
																															Archaeoglobus_sp._JdFR-27	0	0	0	0	0	0	0	0	0	0	0	0	0	0	0	0	0	0
																															Archaeoglobus_sp._JdFR-37	0	0	0	0	0	0	0	0	0	0	0	0	0	0	0	0	0	0
																															Archaeoglobus_sp._JdFR-41	0	0	0	0	0	0	0	0	0	0	0	0	0	0	0	0	0	0
																															Archangium_gephyra	0	0	0	0	0	0	0	0	0	0	0	0	0	0	0	0	0	0
																															Archangium_violaceum	0	0	0	0	0	0	0	0	0	0	0	0	0	0	0	0	0	0
																															Arcicella_aurantiaca	0	0	0	0	0	0	0	0	0	0	0	0	0	0	0	0	0	0
																															Arcobacter_aquimarinus	0	0	0	0	0	0	0	0	0	0	0	0	0	0	0	0	0	0
																															Arcobacter_cryaerophilus	0	0	0	0	0	0	0	0	0	0	0	0	0	0	0	0	0	0
																															Arcobacter_thereius	0	0	0	0	0	0	0	0	0	0	0	0	0	0	0	0	0	0
																															Arcobacter_venerupis	0	0	0	0	0	0	0	0	0	0	0	0	0	0	0	0	0	0
																															Arcticibacter_eurypsychrophilus	0	0	0	0	0	0	0	0	0	0	0	0	0	0	0	0	0	0
																															Arcticibacter_pallidicorallinus	0	0	0	0	0	0	0	0	0	0	0	0	0	0	0	0	0	0
																															Ardenticatena_maritima	0	0	0	0	0	0	0	0	0	0	0	0	0	0	0	0	0	0
																															Arenibacter_algicola	0	0	0	0	0	0	0	0	0	0	0	0	0	0	0	0	0	0
																															Arenibacter_certesii	0	0	0	0	0	0	0	0	0	0	0	0	0	0	0	0	0	0
																															Arenibacter_echinorum	0	0	0	0	0	0	0	0	0	0	0	0	0	0	0	0	0	0
																															Arenibacter_latericius	0	0	0	0	0	0	0	0	0	0	0	0	0	0	0	0	0	0
																															Arenibacter_palladensis	0	0	0	0	0	0	0	0	0	0	0	0	0	0	0	0	0	0
																															Arenimonas_composti	0	0	0	0	0	0	0	0	0	0	0	0	0	0	0	0	0	0
																															Arenimonas_donghaensis	0	0	0	0	0	0	0	0	0	0	0	0	0	0	0	0	0	0
																															Arenimonas_malthae	0	0	0	0	0	0	0	0	0	0	0	0	0	0	0	0	0	0
																															Arenimonas_metalli	0	0	0	0	0	0	0	0	0	0	0	0	0	0	0	0	0	0
																															Arenimonas_oryziterrae	0	0	0	0	0	0	0	0	0	0	0	0	0	0	0	0	0	0
																															Arenimonas_sp._SCN_70-307	0	0	0	0	0	0	0	0	0	0	0	0	0	0	0	0	0	0
																															Arhodomonas_aquaeolei	0	0	0	0	0	0	0	0	0	0	0	0	0	0	0	0	0	0
																															Armatimonadetes_bacterium_13_1_40CM_64_14	0	0	0	0	0	0	0	0	0	0	0	0	0	0	0	0	0	0
																															Armatimonadetes_bacterium_55-13	0	0	0	0	0	0	0	0	0	0	0	0	0	0	0	0	0	0
																															Armatimonadetes_bacterium_CG2_30_59_28	0	0	0	0	0	0	0	0	0	0	0	0	0	0	0	0	0	0
																															Armatimonadetes_bacterium_CSP1-3	0	0	0	0	0	0	0	0	0	0	0	0	0	0	0	0	0	0
																															Armatimonadetes_bacterium_DC	0	0	0	0	0	0	0	0	0	0	0	0	0	0	0	0	0	0
																															Armatimonadetes_bacterium_OLB18	0	0	0	0	0	0	0	0	0	0	0	0	0	0	0	0	0	0
																															Armatimonadetes_bacterium_UBA1398	0	0	0	0	0	0	0	0	0	0	0	0	0	0	0	0	0	0
																															Armatimonadetes_bacterium_UBA5352	0	0	0	0	0	0	0	0	0	0	0	0	0	0	0	0	0	0
																															Armatimonadetes_bacterium_UBA5419	0	0	0	0	0	0	0	0	0	0	0	0	0	0	0	0	0	0
																															Armatimonadetes_bacterium_UBA5829	0	0	0	0	0	0	0	0	0	0	0	0	0	0	0	0	0	0
																															Arsenicibacter_rosenii	0	0	0	0	0	0	0	0	0	0	0	0	0	0	0	0	0	0
																															Arsenicicoccus_bolidensis	0	0	0	0	0	0	0	0	0	0	0	0	0	0	0	0	0	0
																															Arsenicicoccus_sp._oral_taxon_190	0	0	0	0	0	0	0	0	0	0	0	0	0	0	0	0	0	0
																															Arsenicitalea_aurantiaca	0	0	0	0	0	0	0	0	0	0	0	0	0	0	0	0	0	0
																															Arsukibacterium_ikkense	0	0	0	0	0	0	0	0	0	0	0	0	0	0	0	0	0	0
																															Arsukibacterium_sp._UBA3155	0	0	0	0	0	0	0	0	0	0	0	0	0	0	0	0	0	0
																															Arthrobacter_agilis	0	0	0	0	0	0	0	0	0	0	0	0	0	0	0	0	0	0
																															Arthrobacter_crystallopoietes	0	0	0	0	0	0	0	0	0	0	0	0	0	0	0	0	0	0
																															Arthrobacter_cupressi	0	0	0	0	0	0	0	0	0	0	0	0	0	0	0	0	0	0
																															Arthrobacter_echini	0	0	0	0	0	0	0	0	0	0	0	0	0	0	0	0	0	0
																															Arthrobacter_enclensis	0	0	0	0	0	0	0	0	0	0	0	0	0	0	0	0	0	0
																															Arthrobacter_glacialis	0	0	0	0	0	0	0	0	0	0	0	0	0	0	0	0	0	0
																															Arthrobacter_globiformis	0	0	0	0	0	0	0	0	0	0	0	0	0	0	0	0	0	0
																															Arthrobacter_humicola	0	0	0	0	0	0	0	0	0	0	0	0	0	0	0	0	0	0
																															Arthrobacter_koreensis	0	0	0	0	0	0	0	0	0	0	0	0	0	0	0	0	0	0
																															Arthrobacter_livingstonensis	0	0	0	0	0	0	0	0	0	0	0	0	0	0	0	0	0	0
																															Arthrobacter_luteolus	0	0	0	0	0	0	0	0	0	0	0	0	0	0	0	0	0	0
																															Arthrobacter_nitrophenolicus	0	0	0	0	0	0	0	0	0	0	0	0	0	0	0	0	0	0
																															Arthrobacter_oryzae	0	0	0	0	0	0	0	0	0	0	0	0	0	0	0	0	0	0
																															Arthrobacter_psychrochitiniphilus	0	0	0	0	0	0	0	0	0	0	0	0	0	0	0	0	0	0
																															Arthrobacter_rhombi	0	0	0	0	0	0	0	0	0	0	0	0	0	0	0	0	0	0
																															Arthrobacter_sp._135MFCol5.1	0	0	0	0	0	0	0	0	0	0	0	0	0	0	0	0	0	0
																															Arthrobacter_sp._162MFSha1.1	0	0	0	0	0	0	0	0	0	0	0	0	0	0	0	0	0	0
																															Arthrobacter_sp._35W	0	0	0	0	0	0	0	0	0	0	0	0	0	0	0	0	0	0
																															Arthrobacter_sp._AFG20	0	0	0	0	0	0	0	0	0	0	0	0	0	0	0	0	0	0
																															Arthrobacter_sp._AFG7.2	0	0	0	0	0	0	0	0	0	0	0	0	0	0	0	0	0	0
																															Arthrobacter_sp._B6	0	0	0	0	0	0	0	0	0	0	0	0	0	0	0	0	0	0
																															Arthrobacter_sp._EPSL27	0	0	0	0	0	0	0	0	0	0	0	0	0	0	0	0	0	0
																															Arthrobacter_sp._ERGS1:01	0	0	0	0	0	0	0	0	0	0	0	0	0	0	0	0	0	0
																															Arthrobacter_sp._Edens01	0	0	0	0	0	0	0	0	0	0	0	0	0	0	0	0	0	0
																															Arthrobacter_sp._EpRS66	0	0	0	0	0	0	0	0	0	0	0	0	0	0	0	0	0	0
																															Arthrobacter_sp._FB24	0	0	0	0	0	0	0	0	0	0	0	0	0	0	0	0	0	0
																															Arthrobacter_sp._H14	0	0	0	0	0	0	0	0	0	0	0	0	0	0	0	0	0	0
																															Arthrobacter_sp._H41	0	0	0	0	0	0	0	0	0	0	0	0	0	0	0	0	0	0
																															Arthrobacter_sp._H5	0	0	0	0	0	0	0	0	0	0	0	0	0	0	0	0	0	0
																															Arthrobacter_sp._Hiyo4	0	0	0	0	0	0	0	0	0	0	0	0	0	0	0	0	0	0
																															Arthrobacter_sp._Hiyo8	0	0	0	0	0	0	0	0	0	0	0	0	0	0	0	0	0	0
																															Arthrobacter_sp._KBS0703	0	0	0	0	0	0	0	0	0	0	0	0	0	0	0	0	0	0
																															Arthrobacter_sp._L77	0	0	0	0	0	0	0	0	0	0	0	0	0	0	0	0	0	0
																															Arthrobacter_sp._Leaf141	0	0	0	0	0	0	0	0	0	0	0	0	0	0	0	0	0	0
																															Arthrobacter_sp._Leaf145	0	0	0	0	0	0	0	0	0	0	0	0	0	0	0	0	0	0
																															Arthrobacter_sp._Leaf234	0	0	0	0	0	0	0	0	0	0	0	0	0	0	0	0	0	0
																															Arthrobacter_sp._Leaf337	0	0	0	0	0	0	0	0	0	0	0	0	0	0	0	0	0	0
																															Arthrobacter_sp._Leaf69	0	0	0	0	0	0	0	0	0	0	0	0	0	0	0	0	0	0
																															Arthrobacter_sp._MA-N2	0	0	0	0	0	0	0	0	0	0	0	0	0	0	0	0	0	0
																															Arthrobacter_sp._MYb213	0	0	0	0	0	0	0	0	0	0	0	0	0	0	0	0	0	0
																															Arthrobacter_sp._MYb214	0	0	0	0	0	0	0	0	0	0	0	0	0	0	0	0	0	0
																															Arthrobacter_sp._MYb227	0	0	0	0	0	0	0	0	0	0	0	0	0	0	0	0	0	0
																															Arthrobacter_sp._MYb229	0	0	0	0	0	0	0	0	0	0	0	0	0	0	0	0	0	0
																															Arthrobacter_sp._OV608	0	0	0	0	0	0	0	0	0	0	0	0	0	0	0	0	0	0
																															Arthrobacter_sp._OY3WO11	0	0	0	0	0	0	0	0	0	0	0	0	0	0	0	0	0	0
																															Arthrobacter_sp._P2b	0	0	0	0	0	0	0	0	0	0	0	0	0	0	0	0	0	0
																															Arthrobacter_sp._QXT-31	0	0	0	0	0	0	0	0	0	0	0	0	0	0	0	0	0	0
																															Arthrobacter_sp._RC1.1	0	0	0	0	0	0	0	0	0	0	0	0	0	0	0	0	0	0
																															Arthrobacter_sp._SLBN-100	0	0	0	0	0	0	0	0	0	0	0	0	0	0	0	0	0	0
																															Arthrobacter_sp._SLBN-112	0	0	0	0	0	0	0	0	0	0	0	0	0	0	0	0	0	0
																															Arthrobacter_sp._SLBN-83	0	0	0	0	0	0	0	0	0	0	0	0	0	0	0	0	0	0
																															Arthrobacter_sp._SPG23	0	0	0	0	0	0	0	0	0	0	0	0	0	0	0	0	0	0
																															Arthrobacter_sp._SRS-W-1-2016	0	0	0	0	0	0	0	0	0	0	0	0	0	0	0	0	0	0
																															Arthrobacter_sp._SW1	0	0	0	0	0	0	0	0	0	0	0	0	0	0	0	0	0	0
																															Arthrobacter_sp._Soil736	0	0	0	0	0	0	0	0	0	0	0	0	0	0	0	0	0	0
																															Arthrobacter_sp._Soil762	0	0	0	0	0	0	0	0	0	0	0	0	0	0	0	0	0	0
																															Arthrobacter_sp._Soil763	0	0	0	0	0	0	0	0	0	0	0	0	0	0	0	0	0	0
																															Arthrobacter_sp._Soil764	0	0	0	0	0	0	0	0	0	0	0	0	0	0	0	0	0	0
																															Arthrobacter_sp._Soil782	0	0	0	0	0	0	0	0	0	0	0	0	0	0	0	0	0	0
																															Arthrobacter_sp._TB_26	0	0	0	0	0	0	0	0	0	0	0	0	0	0	0	0	0	0
																															Arthrobacter_sp._U41	0	0	0	0	0	0	0	0	0	0	0	0	0	0	0	0	0	0
																															Arthrobacter_sp._UCD-GKA	0	0	0	0	0	0	0	0	0	0	0	0	0	0	0	0	0	0
																															Arthrobacter_sp._UNC362MFTsu5.1	0	0	0	0	0	0	0	0	0	0	0	0	0	0	0	0	0	0
																															Arthrobacter_sp._cf158	0	0	0	0	0	0	0	0	0	0	0	0	0	0	0	0	0	0
																															Arthrobacter_sp._ov118	0	0	0	0	0	0	0	0	0	0	0	0	0	0	0	0	0	0
																															Arthrobacter_subterraneus	0	0	0	0	0	0	0	0	0	0	0	0	0	0	0	0	0	0
																															Arthrospira	0	0	0	0	0	0	0	0	0	0	0	0	0	0	0	0	0	0
																															Asanoa_ferruginea	0	0	0	0	0	0	0	0	0	0	0	0	0	0	0	0	0	0
																															Asanoa_hainanensis	0	0	0	0	0	0	0	0	0	0	0	0	0	0	0	0	0	0
																															Asanoa_ishikariensis	0	0	0	0	0	0	0	0	0	0	0	0	0	0	0	0	0	0
																															Asinibacterium_sp._OR53	0	0	0	0	0	0	0	0	0	0	0	0	0	0	0	0	0	0
																															Asticcacaulis_benevestitus	0	0	0	0	0	0	0	0	0	0	0	0	0	0	0	0	0	0
																															Asticcacaulis_biprosthecium	0	0	0	0	0	0	0	0	0	0	0	0	0	0	0	0	0	0
																															Asticcacaulis_sp._AC402	0	0	0	0	0	0	0	0	0	0	0	0	0	0	0	0	0	0
																															Asticcacaulis_sp._AC460	0	0	0	0	0	0	0	0	0	0	0	0	0	0	0	0	0	0
																															Asticcacaulis_sp._YBE204	0	0	0	0	0	0	0	0	0	0	0	0	0	0	0	0	0	0
																															Asticcacaulis_taihuensis	0	0	0	0	0	0	0	0	0	0	0	0	0	0	0	0	0	0
																															Atlantibacter_subterranea	0	0	0	0	0	0	0	0	0	0	0	0	0	0	0	0	0	0
																															Atopobiaceae_bacterium_UBA1367	0	0	0	0	0	0	0	0	0	0	0	0	0	0	0	0	0	0
																															Atopobiaceae_bacterium_UBA5363	0	0	0	0	0	0	0	0	0	0	0	0	0	0	0	0	0	0
																															Atopobium_sp._UBA6362	0	0	0	0	0	0	0	0	0	0	0	0	0	0	0	0	0	0
																															Atopostipes_suicloacalis	0	0	0	0	0	0	0	0	0	0	0	0	0	0	0	0	0	0
																															Atribacteria_bacterium_SCGC_AAA255-G05	0	0	0	0	0	0	0	0	0	0	0	0	0	0	0	0	0	0
																															Atribacteria_bacterium_SCGC_AAA255-N14	0	0	0	0	0	0	0	0	0	0	0	0	0	0	0	0	0	0
																															Aulosira_laxa	0	0	0	0	0	0	0	0	0	0	0	0	0	0	0	0	0	0
																															Aurantimonas_coralicida	0	0	0	0	0	0	0	0	0	0	0	0	0	0	0	0	0	0
																															Aurantimonas_manganoxydans	0	0	0	0	0	0	0	0	0	0	0	0	0	0	0	0	0	0
																															Aurantimonas_sp._22II-16-19i	0	0	0	0	0	0	0	0	0	0	0	0	0	0	0	0	0	0
																															Aurantimonas_sp._Leaf443	0	0	0	0	0	0	0	0	0	0	0	0	0	0	0	0	0	0
																															Auraticoccus_monumenti	0	0	0	0	0	0	0	0	0	0	0	0	0	0	0	0	0	0
																															Aureibacillus_halotolerans	0	0	0	0	0	0	0	0	0	0	0	0	0	0	0	0	0	0
																															Aureimonas_altamirensis	0	0	0	0	0	0	0	0	0	0	0	0	0	0	0	0	0	0
																															Aureimonas_frigidaquae	0	0	0	0	0	0	0	0	0	0	0	0	0	0	0	0	0	0
																															Aureimonas_jatrophae	0	0	0	0	0	0	0	0	0	0	0	0	0	0	0	0	0	0
																															Aureimonas_phyllosphaerae	0	0	0	0	0	0	0	0	0	0	0	0	0	0	0	0	0	0
																															Aureimonas_sp._AU12	0	0	0	0	0	0	0	0	0	0	0	0	0	0	0	0	0	0
																															Aureimonas_sp._AU20	0	0	0	0	0	0	0	0	0	0	0	0	0	0	0	0	0	0
																															Aureimonas_sp._AU22	0	0	0	0	0	0	0	0	0	0	0	0	0	0	0	0	0	0
																															Aureimonas_sp._AU4	0	0	0	0	0	0	0	0	0	0	0	0	0	0	0	0	0	0
																															Aureimonas_sp._Leaf324	0	0	0	0	0	0	0	0	0	0	0	0	0	0	0	0	0	0
																															Aureimonas_sp._Leaf427	0	0	0	0	0	0	0	0	0	0	0	0	0	0	0	0	0	0
																															Aureimonas_sp._Leaf454	0	0	0	0	0	0	0	0	0	0	0	0	0	0	0	0	0	0
																															Aureimonas_ureilytica	0	0	0	0	0	0	0	0	0	0	0	0	0	0	0	0	0	0
																															Aureispira_sp._CCB-QB1	0	0	0	0	0	0	0	0	0	0	0	0	0	0	0	0	0	0
																															Aureitalea	0	0	0	0	0	0	0	0	0	0	0	0	0	0	0	0	0	0
																															Austwickia_chelonae	0	0	0	0	0	0	0	0	0	0	0	0	0	0	0	0	0	0
																															Avibacterium	0	0	0	0	0	0	0	0	0	0	0	0	0	0	0	0	0	0
																															Azoarcus_communis	0	0	0	0	0	0	0	0	0	0	0	0	0	0	0	0	0	0
																															Azoarcus_indigens	0	0	0	0	0	0	0	0	0	0	0	0	0	0	0	0	0	0
																															Azoarcus_olearius	0	0	0	0	0	0	0	0	0	0	0	0	0	0	0	0	0	0
																															Azoarcus_sp._CIB	0	0	0	0	0	0	0	0	0	0	0	0	0	0	0	0	0	0
																															Azoarcus_sp._DN11	0	0	0	0	0	0	0	0	0	0	0	0	0	0	0	0	0	0
																															Azoarcus_sp._KH32C	0	0	0	0	0	0	0	0	0	0	0	0	0	0	0	0	0	0
																															Azoarcus_sp._PA01	0	0	0	0	0	0	0	0	0	0	0	0	0	0	0	0	0	0
																															Azohydromonas_australica	0	0	0	0	0	0	0	0	0	0	0	0	0	0	0	0	0	0
																															Azohydromonas_lata	0	0	0	0	0	0	0	0	0	0	0	0	0	0	0	0	0	0
																															Azonexus_fungiphilus	0	0	0	0	0	0	0	0	0	0	0	0	0	0	0	0	0	0
																															Azonexus_hydrophilus	0	0	0	0	0	0	0	0	0	0	0	0	0	0	0	0	0	0
																															Azorhizobium_caulinodans	0	0	0	0	0	0	0	0	0	0	0	0	0	0	0	0	0	0
																															Azorhizobium_doebereinerae	0	0	0	0	0	0	0	0	0	0	0	0	0	0	0	0	0	0
																															Azospirillum_brasilense	0	0	0	0	0	0	0	0	0	0	0	0	0	0	0	0	0	0
																															Azospirillum_doebereinerae	0	0	0	0	0	0	0	0	0	0	0	0	0	0	0	0	0	0
																															Azospirillum_halopraeferens	0	0	0	0	0	0	0	0	0	0	0	0	0	0	0	0	0	0
																															Azospirillum_humicireducens	0	0	0	0	0	0	0	0	0	0	0	0	0	0	0	0	0	0
																															Azospirillum_lipoferum	0	0	0	0	0	0	0	0	0	0	0	0	0	0	0	0	0	0
																															Azospirillum_oryzae	0	0	0	0	0	0	0	0	0	0	0	0	0	0	0	0	0	0
																															Azospirillum_sp._B4	0	0	0	0	0	0	0	0	0	0	0	0	0	0	0	0	0	0
																															Azospirillum_sp._RU38E	0	0	0	0	0	0	0	0	0	0	0	0	0	0	0	0	0	0
																															Azospirillum_sp._TSA2s	0	0	0	0	0	0	0	0	0	0	0	0	0	0	0	0	0	0
																															Azospirillum_sp._TSH100	0	0	0	0	0	0	0	0	0	0	0	0	0	0	0	0	0	0
																															Azospirillum_sp._TSH58	0	0	0	0	0	0	0	0	0	0	0	0	0	0	0	0	0	0
																															Azospirillum_sp._TSO22-1	0	0	0	0	0	0	0	0	0	0	0	0	0	0	0	0	0	0
																															Azospirillum_sp._TSO35-2	0	0	0	0	0	0	0	0	0	0	0	0	0	0	0	0	0	0
																															Azospirillum_thiophilum	0	0	0	0	0	0	0	0	0	0	0	0	0	0	0	0	0	0
																															Azotobacter_beijerinckii	0	0	0	0	0	0	0	0	0	0	0	0	0	0	0	0	0	0
																															Azotobacter_chroococcum	0	0	0	0	0	0	0	0	0	0	0	0	0	0	0	0	0	0
																															Azotobacter_vinelandii	0	0	0	0	0	0	0	0	0	0	0	0	0	0	0	0	0	0
																															Azovibrio_restrictus	0	0	0	0	0	0	0	0	0	0	0	0	0	0	0	0	0	0
																															Bacillaceae_bacterium	0	0	0	0	0	0	0	0	0	0	0	0	0	0	0	0	0	0
																															Bacillales_bacterium_UBA1231	0	0	0	0	0	0	0	0	0	0	0	0	0	0	0	0	0	0
																															Bacillales_bacterium_UBA2298	0	0	0	0	0	0	0	0	0	0	0	0	0	0	0	0	0	0
																															Bacillales_bacterium_UBA3566	0	0	0	0	0	0	0	0	0	0	0	0	0	0	0	0	0	0
																															Bacillales_bacterium_UBA4045	0	0	0	0	0	0	0	0	0	0	0	0	0	0	0	0	0	0
																															Bacillales_bacterium_UBA4100	0	0	0	0	0	0	0	0	0	0	0	0	0	0	0	0	0	0
																															Bacillales_bacterium_UBA5729	0	0	0	0	0	0	0	0	0	0	0	0	0	0	0	0	0	0
																															Bacillales_bacterium_UBA5732	0	0	0	0	0	0	0	0	0	0	0	0	0	0	0	0	0	0
																															Bacillales_bacterium_UBA6768	0	0	0	0	0	0	0	0	0	0	0	0	0	0	0	0	0	0
																															Bacillales_bacterium_UBA7706	0	0	0	0	0	0	0	0	0	0	0	0	0	0	0	0	0	0
																															Bacilli_bacterium	0	0	0	0	0	0	0	0	0	0	0	0	0	0	0	0	0	0
																															Bacillus_alkalitelluris	0	0	0	0	0	0	0	0	0	0	0	0	0	0	0	0	0	0
																															Bacillus_bataviensis	0	0	0	0	0	0	0	0	0	0	0	0	0	0	0	0	0	0
																															Bacillus_beveridgei	0	0	0	0	0	0	0	0	0	0	0	0	0	0	0	0	0	0
																															Bacillus_boroniphilus	0	0	0	0	0	0	0	0	0	0	0	0	0	0	0	0	0	0
																															Bacillus_butanolivorans	0	0	0	0	0	0	0	0	0	0	0	0	0	0	0	0	0	0
																															Bacillus_cecembensis	0	0	0	0	0	0	0	0	0	0	0	0	0	0	0	0	0	0
																															Bacillus_cereus	0	0	0	0	0	0	0	0	0	0	0	0	0	0	0	0	0	0
																															Bacillus_cohnii	0	0	0	0	0	0	0	0	0	0	0	0	0	0	0	0	0	0
																															Bacillus_endophyticus	0	0	0	0	0	0	0	0	0	0	0	0	0	0	0	0	0	0
																															Bacillus_funiculus	0	0	0	0	0	0	0	0	0	0	0	0	0	0	0	0	0	0
																															Bacillus_humi	0	0	0	0	0	0	0	0	0	0	0	0	0	0	0	0	0	0
																															Bacillus_infantis	0	0	0	0	0	0	0	0	0	0	0	0	0	0	0	0	0	0
																															Bacillus_jeotgali	0	0	0	0	0	0	0	0	0	0	0	0	0	0	0	0	0	0
																															Bacillus_kribbensis	0	0	0	0	0	0	0	0	0	0	0	0	0	0	0	0	0	0
																															Bacillus_kyonggiensis	0	0	0	0	0	0	0	0	0	0	0	0	0	0	0	0	0	0
																															Bacillus_licheniformis	0	0	0	0	0	0	0	0	0	0	0	0	0	0	0	0	0	0
																															Bacillus_litoralis	0	0	0	0	0	0	0	0	0	0	0	0	0	0	0	0	0	0
																															Bacillus_mannanilyticus	0	0	0	0	0	0	0	0	0	0	0	0	0	0	0	0	0	0
																															Bacillus_marisflavi	0	0	0	0	0	0	0	0	0	0	0	0	0	0	0	0	0	0
																															Bacillus_megaterium	0	0	0	0	0	0	0	0	0	0	0	0	0	0	0	0	0	0
																															Bacillus_methanolicus	0	0	0	0	0	0	0	0	0	0	0	0	0	0	0	0	0	0
																															Bacillus_mojavensis	0	0	0	0	0	0	0	0	0	0	0	0	0	0	0	0	0	0
																															Bacillus_niacini	0	0	0	0	0	0	0	0	0	0	0	0	0	0	0	0	0	0
																															Bacillus_oceanisediminis	0	0	0	0	0	0	0	0	0	0	0	0	0	0	0	0	0	0
																															Bacillus_oleivorans	0	0	0	0	0	0	0	0	0	0	0	0	0	0	0	0	0	0
																															Bacillus_psychrosaccharolyticus	0	0	0	0	0	0	0	0	0	0	0	0	0	0	0	0	0	0
																															Bacillus_salsus	0	0	0	0	0	0	0	0	0	0	0	0	0	0	0	0	0	0
																															Bacillus_simplex	0	0	0	0	0	0	0	0	0	0	0	0	0	0	0	0	0	0
																															Bacillus_sinesaloumensis	0	0	0	0	0	0	0	0	0	0	0	0	0	0	0	0	0	0
																															Bacillus_siralis	0	0	0	0	0	0	0	0	0	0	0	0	0	0	0	0	0	0
																															Bacillus_sp._17	0	0	0	0	0	0	0	0	0	0	0	0	0	0	0	0	0	0
																															Bacillus_sp._B-jedd	0	0	0	0	0	0	0	0	0	0	0	0	0	0	0	0	0	0
																															Bacillus_sp._FJAT-26390	0	0	0	0	0	0	0	0	0	0	0	0	0	0	0	0	0	0
																															Bacillus_sp._FJAT-27986	0	0	0	0	0	0	0	0	0	0	0	0	0	0	0	0	0	0
																															Bacillus_sp._FJAT-28004	0	0	0	0	0	0	0	0	0	0	0	0	0	0	0	0	0	0
																															Bacillus_sp._M6	0	0	0	0	0	0	0	0	0	0	0	0	0	0	0	0	0	0
																															Bacillus_sp._UNC41MFS5	0	0	0	0	0	0	0	0	0	0	0	0	0	0	0	0	0	0
																															Bacillus_sp._V5	0	0	0	0	0	0	0	0	0	0	0	0	0	0	0	0	0	0
																															Bacillus_sp._VT-16-64	0	0	0	0	0	0	0	0	0	0	0	0	0	0	0	0	0	0
																															Bacillus_subtilis	0	0	0	0	0	0	0	0	0	0	0	0	0	0	0	0	0	0
																															Bacillus_thermoamylovorans	0	0	0	0	0	0	0	0	0	0	0	0	0	0	0	0	0	0
																															Bacillus_thermozeamaize	0	0	0	0	0	0	0	0	0	0	0	0	0	0	0	0	0	0
																															Bacillus_thuringiensis	0	0	0	0	0	0	0	0	0	0	0	0	0	0	0	0	0	0
																															Bacillus_urumqiensis	0	0	0	0	0	0	0	0	0	0	0	0	0	0	0	0	0	0
																															Bacillus_weihaiensis	0	0	0	0	0	0	0	0	0	0	0	0	0	0	0	0	0	0
																															Bacterioplanes_sanyensis	0	0	0	0	0	0	0	0	0	0	0	0	0	0	0	0	0	0
																															Bacteriovoracaceae_bacterium_UBA1018	0	0	0	0	0	0	0	0	0	0	0	0	0	0	0	0	0	0
																															Bacteriovoracaceae_bacterium_UBA2428	0	0	0	0	0	0	0	0	0	0	0	0	0	0	0	0	0	0
																															Bacteriovoracaceae_bacterium_UBA3083	0	0	0	0	0	0	0	0	0	0	0	0	0	0	0	0	0	0
																															Bacteriovoracaceae_bacterium_UBA4096	0	0	0	0	0	0	0	0	0	0	0	0	0	0	0	0	0	0
																															Bacteriovoracaceae_bacterium_UBA4097	0	0	0	0	0	0	0	0	0	0	0	0	0	0	0	0	0	0
																															Bacteriovoracaceae_bacterium_UBA4573	0	0	0	0	0	0	0	0	0	0	0	0	0	0	0	0	0	0
																															Bacteriovoracaceae_bacterium_UBA6144	0	0	0	0	0	0	0	0	0	0	0	0	0	0	0	0	0	0
																															Bacteriovoracaceae_bacterium_UBA6153	0	0	0	0	0	0	0	0	0	0	0	0	0	0	0	0	0	0
																															Bacteriovoracaceae_bacterium_UBA6166	0	0	0	0	0	0	0	0	0	0	0	0	0	0	0	0	0	0
																															Bacteriovoracaceae_bacterium_UBA6200	0	0	0	0	0	0	0	0	0	0	0	0	0	0	0	0	0	0
																															Bacteriovoracaceae_bacterium_UBA6261	0	0	0	0	0	0	0	0	0	0	0	0	0	0	0	0	0	0
																															Bacteriovoracaceae_bacterium_UBA7695	0	0	0	0	0	0	0	0	0	0	0	0	0	0	0	0	0	0
																															Bacteriovorax_sp._BSW11_IV	0	0	0	0	0	0	0	0	0	0	0	0	0	0	0	0	0	0
																															Bacteriovorax_sp._DB6_IX	0	0	0	0	0	0	0	0	0	0	0	0	0	0	0	0	0	0
																															Bacteriovorax_sp._Seq25_V	0	0	0	0	0	0	0	0	0	0	0	0	0	0	0	0	0	0
																															Bacteriovorax_sp._UBA1852	0	0	0	0	0	0	0	0	0	0	0	0	0	0	0	0	0	0
																															Bacteriovorax_stolpii	0	0	0	0	0	0	0	0	0	0	0	0	0	0	0	0	0	0
																															Bacteroidales_bacterium_45-6	0	0	0	0	0	0	0	0	0	0	0	0	0	0	0	0	0	0
																															Bacteroidales_bacterium_6E	0	0	0	0	0	0	0	0	0	0	0	0	0	0	0	0	0	0
																															Bacteroidales_bacterium_Bact_07	0	0	0	0	0	0	0	0	0	0	0	0	0	0	0	0	0	0
																															Bacteroidales_bacterium_Bact_09	0	0	0	0	0	0	0	0	0	0	0	0	0	0	0	0	0	0
																															Bacteroidales_bacterium_Bact_13	0	0	0	0	0	0	0	0	0	0	0	0	0	0	0	0	0	0
																															Bacteroidales_bacterium_Bact_19	0	0	0	0	0	0	0	0	0	0	0	0	0	0	0	0	0	0
																															Bacteroidales_bacterium_Bact_20	0	0	0	0	0	0	0	0	0	0	0	0	0	0	0	0	0	0
																															Bacteroidales_bacterium_Bact_23	0	0	0	0	0	0	0	0	0	0	0	0	0	0	0	0	0	0
																															Bacteroidales_bacterium_Barb4	0	0	0	0	0	0	0	0	0	0	0	0	0	0	0	0	0	0
																															Bacteroidales_bacterium_KA00251	0	0	0	0	0	0	0	0	0	0	0	0	0	0	0	0	0	0
																															Bacteroidales_bacterium_KHT7	0	0	0	0	0	0	0	0	0	0	0	0	0	0	0	0	0	0
																															Bacteroidales_bacterium_M10	0	0	0	0	0	0	0	0	0	0	0	0	0	0	0	0	0	0
																															Bacteroidales_bacterium_UBA1035	0	0	0	0	0	0	0	0	0	0	0	0	0	0	0	0	0	0
																															Bacteroidales_bacterium_UBA1064	0	0	0	0	0	0	0	0	0	0	0	0	0	0	0	0	0	0
																															Bacteroidales_bacterium_UBA1184	0	0	0	0	0	0	0	0	0	0	0	0	0	0	0	0	0	0
																															Bacteroidales_bacterium_UBA1266	0	0	0	0	0	0	0	0	0	0	0	0	0	0	0	0	0	0
																															Bacteroidales_bacterium_UBA1392	0	0	0	0	0	0	0	0	0	0	0	0	0	0	0	0	0	0
																															Bacteroidales_bacterium_UBA1410	0	0	0	0	0	0	0	0	0	0	0	0	0	0	0	0	0	0
																															Bacteroidales_bacterium_UBA1458	0	0	0	0	0	0	0	0	0	0	0	0	0	0	0	0	0	0
																															Bacteroidales_bacterium_UBA1756	0	0	0	0	0	0	0	0	0	0	0	0	0	0	0	0	0	0
																															Bacteroidales_bacterium_UBA1757	0	0	0	0	0	0	0	0	0	0	0	0	0	0	0	0	0	0
																															Bacteroidales_bacterium_UBA1797	0	0	0	0	0	0	0	0	0	0	0	0	0	0	0	0	0	0
																															Bacteroidales_bacterium_UBA1800	0	0	0	0	0	0	0	0	0	0	0	0	0	0	0	0	0	0
																															Bacteroidales_bacterium_UBA2030	0	0	0	0	0	0	0	0	0	0	0	0	0	0	0	0	0	0
																															Bacteroidales_bacterium_UBA2198	0	0	0	0	0	0	0	0	0	0	0	0	0	0	0	0	0	0
																															Bacteroidales_bacterium_UBA2287	0	0	0	0	0	0	0	0	0	0	0	0	0	0	0	0	0	0
																															Bacteroidales_bacterium_UBA2295	0	0	0	0	0	0	0	0	0	0	0	0	0	0	0	0	0	0
																															Bacteroidales_bacterium_UBA2632	0	0	0	0	0	0	0	0	0	0	0	0	0	0	0	0	0	0
																															Bacteroidales_bacterium_UBA3143	0	0	0	0	0	0	0	0	0	0	0	0	0	0	0	0	0	0
																															Bacteroidales_bacterium_UBA3290	0	0	0	0	0	0	0	0	0	0	0	0	0	0	0	0	0	0
																															Bacteroidales_bacterium_UBA3389	0	0	0	0	0	0	0	0	0	0	0	0	0	0	0	0	0	0
																															Bacteroidales_bacterium_UBA3684	0	0	0	0	0	0	0	0	0	0	0	0	0	0	0	0	0	0
																															Bacteroidales_bacterium_UBA3754	0	0	0	0	0	0	0	0	0	0	0	0	0	0	0	0	0	0
																															Bacteroidales_bacterium_UBA3764	0	0	0	0	0	0	0	0	0	0	0	0	0	0	0	0	0	0
																															Bacteroidales_bacterium_UBA3868	0	0	0	0	0	0	0	0	0	0	0	0	0	0	0	0	0	0
																															Bacteroidales_bacterium_UBA4070	0	0	0	0	0	0	0	0	0	0	0	0	0	0	0	0	0	0
																															Bacteroidales_bacterium_UBA4073	0	0	0	0	0	0	0	0	0	0	0	0	0	0	0	0	0	0
																															Bacteroidales_bacterium_UBA4179	0	0	0	0	0	0	0	0	0	0	0	0	0	0	0	0	0	0
																															Bacteroidales_bacterium_UBA4181	0	0	0	0	0	0	0	0	0	0	0	0	0	0	0	0	0	0
																															Bacteroidales_bacterium_UBA4417	0	0	0	0	0	0	0	0	0	0	0	0	0	0	0	0	0	0
																															Bacteroidales_bacterium_UBA4459	0	0	0	0	0	0	0	0	0	0	0	0	0	0	0	0	0	0
																															Bacteroidales_bacterium_UBA4772	0	0	0	0	0	0	0	0	0	0	0	0	0	0	0	0	0	0
																															Bacteroidales_bacterium_UBA4788	0	0	0	0	0	0	0	0	0	0	0	0	0	0	0	0	0	0
																															Bacteroidales_bacterium_UBA4814	0	0	0	0	0	0	0	0	0	0	0	0	0	0	0	0	0	0
																															Bacteroidales_bacterium_UBA5072	0	0	0	0	0	0	0	0	0	0	0	0	0	0	0	0	0	0
																															Bacteroidales_bacterium_UBA5197	0	0	0	0	0	0	0	0	0	0	0	0	0	0	0	0	0	0
																															Bacteroidales_bacterium_UBA5206	0	0	0	0	0	0	0	0	0	0	0	0	0	0	0	0	0	0
																															Bacteroidales_bacterium_UBA5219	0	0	0	0	0	0	0	0	0	0	0	0	0	0	0	0	0	0
																															Bacteroidales_bacterium_UBA5235	0	0	0	0	0	0	0	0	0	0	0	0	0	0	0	0	0	0
																															Bacteroidales_bacterium_UBA5342	0	0	0	0	0	0	0	0	0	0	0	0	0	0	0	0	0	0
																															Bacteroidales_bacterium_UBA5349	0	0	0	0	0	0	0	0	0	0	0	0	0	0	0	0	0	0
																															Bacteroidales_bacterium_UBA5515	0	0	0	0	0	0	0	0	0	0	0	0	0	0	0	0	0	0
																															Bacteroidales_bacterium_UBA5536	0	0	0	0	0	0	0	0	0	0	0	0	0	0	0	0	0	0
																															Bacteroidales_bacterium_UBA5537	0	0	0	0	0	0	0	0	0	0	0	0	0	0	0	0	0	0
																															Bacteroidales_bacterium_UBA5621	0	0	0	0	0	0	0	0	0	0	0	0	0	0	0	0	0	0
																															Bacteroidales_bacterium_UBA5762	0	0	0	0	0	0	0	0	0	0	0	0	0	0	0	0	0	0
																															Bacteroidales_bacterium_UBA5833	0	0	0	0	0	0	0	0	0	0	0	0	0	0	0	0	0	0
																															Bacteroidales_bacterium_UBA6013	0	0	0	0	0	0	0	0	0	0	0	0	0	0	0	0	0	0
																															Bacteroidales_bacterium_UBA6117	0	0	0	0	0	0	0	0	0	0	0	0	0	0	0	0	0	0
																															Bacteroidales_bacterium_UBA6192	0	0	0	0	0	0	0	0	0	0	0	0	0	0	0	0	0	0
																															Bacteroidales_bacterium_UBA6207	0	0	0	0	0	0	0	0	0	0	0	0	0	0	0	0	0	0
																															Bacteroidales_bacterium_UBA6229	0	0	0	0	0	0	0	0	0	0	0	0	0	0	0	0	0	0
																															Bacteroidales_bacterium_UBA6244	0	0	0	0	0	0	0	0	0	0	0	0	0	0	0	0	0	0
																															Bacteroidales_bacterium_UBA6248	0	0	0	0	0	0	0	0	0	0	0	0	0	0	0	0	0	0
																															Bacteroidales_bacterium_UBA6267	0	0	0	0	0	0	0	0	0	0	0	0	0	0	0	0	0	0
																															Bacteroidales_bacterium_UBA6680	0	0	0	0	0	0	0	0	0	0	0	0	0	0	0	0	0	0
																															Bacteroidales_bacterium_UBA755	0	0	0	0	0	0	0	0	0	0	0	0	0	0	0	0	0	0
																															Bacteroidales_bacterium_UBA7569	0	0	0	0	0	0	0	0	0	0	0	0	0	0	0	0	0	0
																															Bacteroides_coprocola	0	0	0	0	0	0	0	0	0	0	0	0	0	0	0	0	0	0
																															Bacteroides_fragilis	0	0	0	0	0	0	0	0	0	0	0	0	0	0	0	0	0	0
																															Bacteroides_graminisolvens	0	0	0	0	0	0	0	0	0	0	0	0	0	0	0	0	0	0
																															Bacteroides_ihuae	0	0	0	0	0	0	0	0	0	0	0	0	0	0	0	0	0	0
																															Bacteroides_luti	0	0	0	0	0	0	0	0	0	0	0	0	0	0	0	0	0	0
																															Bacteroides_ovatus	0	0	0	0	0	0	0	0	0	0	0	0	0	0	0	0	0	0
																															Bacteroides_plebeius	0	0	0	0	0	0	0	0	0	0	0	0	0	0	0	0	0	0
																															Bacteroides_pyogenes	0	0	0	0	0	0	0	0	0	0	0	0	0	0	0	0	0	0
																															Bacteroides_rodentium	0	0	0	0	0	0	0	0	0	0	0	0	0	0	0	0	0	0
																															Bacteroides_sp._SM23_62	0	0	0	0	0	0	0	0	0	0	0	0	0	0	0	0	0	0
																															Bacteroides_sp._SM23_62_1	0	0	0	0	0	0	0	0	0	0	0	0	0	0	0	0	0	0
																															Bacteroides_sp._UBA1317	0	0	0	0	0	0	0	0	0	0	0	0	0	0	0	0	0	0
																															Bacteroides_sp._UBA7333	0	0	0	0	0	0	0	0	0	0	0	0	0	0	0	0	0	0
																															Bacteroides_timonensis	0	0	0	0	0	0	0	0	0	0	0	0	0	0	0	0	0	0
																															Bacteroides_uniformis	0	0	0	0	0	0	0	0	0	0	0	0	0	0	0	0	0	0
																															Bacteroides_xylanolyticus	0	0	0	0	0	0	0	0	0	0	0	0	0	0	0	0	0	0
																															Bacteroidetes_bacterium	0	0	0	0	0	0	0	0	0	0	0	0	0	0	0	0	0	0
																															Bacteroidetes_bacterium_2013_40CM_41_45	0	0	0	0	0	0	0	0	0	0	0	0	0	0	0	0	0	0
																															Bacteroidetes_bacterium_24-39-8	0	0	0	0	0	0	0	0	0	0	0	0	0	0	0	0	0	0
																															Bacteroidetes_bacterium_37-13	0	0	0	0	0	0	0	0	0	0	0	0	0	0	0	0	0	0
																															Bacteroidetes_bacterium_4484_276	0	0	0	0	0	0	0	0	0	0	0	0	0	0	0	0	0	0
																															Bacteroidetes_bacterium_4572_114	0	0	0	0	0	0	0	0	0	0	0	0	0	0	0	0	0	0
																															Bacteroidetes_bacterium_4572_117	0	0	0	0	0	0	0	0	0	0	0	0	0	0	0	0	0	0
																															Bacteroidetes_bacterium_4572_128	0	0	0	0	0	0	0	0	0	0	0	0	0	0	0	0	0	0
																															Bacteroidetes_bacterium_46-16	0	0	0	0	0	0	0	0	0	0	0	0	0	0	0	0	0	0
																															Bacteroidetes_bacterium_B1	0	0	0	0	0	0	0	0	0	0	0	0	0	0	0	0	0	0
																															Bacteroidetes_bacterium_CG2_30_32_10	0	0	0	0	0	0	0	0	0	0	0	0	0	0	0	0	0	0
																															Bacteroidetes_bacterium_CG2_30_33_31	0	0	0	0	0	0	0	0	0	0	0	0	0	0	0	0	0	0
																															Bacteroidetes_bacterium_GWA2_30_7	0	0	0	0	0	0	0	0	0	0	0	0	0	0	0	0	0	0
																															Bacteroidetes_bacterium_GWA2_31_9	0	0	0	0	0	0	0	0	0	0	0	0	0	0	0	0	0	0
																															Bacteroidetes_bacterium_GWA2_31_9b	0	0	0	0	0	0	0	0	0	0	0	0	0	0	0	0	0	0
																															Bacteroidetes_bacterium_GWA2_32_17	0	0	0	0	0	0	0	0	0	0	0	0	0	0	0	0	0	0
																															Bacteroidetes_bacterium_GWA2_40_15	0	0	0	0	0	0	0	0	0	0	0	0	0	0	0	0	0	0
																															Bacteroidetes_bacterium_GWB2_32_14	0	0	0	0	0	0	0	0	0	0	0	0	0	0	0	0	0	0
																															Bacteroidetes_bacterium_GWC2_46_850	0	0	0	0	0	0	0	0	0	0	0	0	0	0	0	0	0	0
																															Bacteroidetes_bacterium_GWE2_42_24	0	0	0	0	0	0	0	0	0	0	0	0	0	0	0	0	0	0
																															Bacteroidetes_bacterium_GWF2_29_10	0	0	0	0	0	0	0	0	0	0	0	0	0	0	0	0	0	0
																															Bacteroidetes_bacterium_GWF2_33_16	0	0	0	0	0	0	0	0	0	0	0	0	0	0	0	0	0	0
																															Bacteroidetes_bacterium_GWF2_33_38	0	0	0	0	0	0	0	0	0	0	0	0	0	0	0	0	0	0
																															Bacteroidetes_bacterium_GWF2_35_48	0	0	0	0	0	0	0	0	0	0	0	0	0	0	0	0	0	0
																															Bacteroidetes_bacterium_GWF2_38_335	0	0	0	0	0	0	0	0	0	0	0	0	0	0	0	0	0	0
																															Bacteroidetes_bacterium_GWF2_40_14	0	0	0	0	0	0	0	0	0	0	0	0	0	0	0	0	0	0
																															Bacteroidetes_bacterium_GWF2_41_31	0	0	0	0	0	0	0	0	0	0	0	0	0	0	0	0	0	0
																															Bacteroidetes_bacterium_GWF2_43_63	0	0	0	0	0	0	0	0	0	0	0	0	0	0	0	0	0	0
																															Bacteroidetes_bacterium_GWF2_49_14	0	0	0	0	0	0	0	0	0	0	0	0	0	0	0	0	0	0
																															Bacteroidetes_bacterium_HLUCCA01	0	0	0	0	0	0	0	0	0	0	0	0	0	0	0	0	0	0
																															Bacteroidetes_bacterium_MedPE-SWsnd-G1	0	0	0	0	0	0	0	0	0	0	0	0	0	0	0	0	0	0
																															Bacteroidetes_bacterium_MedPE-SWsnd-G2	0	0	0	0	0	0	0	0	0	0	0	0	0	0	0	0	0	0
																															Bacteroidetes_bacterium_OLB12	0	0	0	0	0	0	0	0	0	0	0	0	0	0	0	0	0	0
																															Bacteroidetes_bacterium_OLB9	0	0	0	0	0	0	0	0	0	0	0	0	0	0	0	0	0	0
																															Bacteroidetes_bacterium_RIFCSPLOWO2_12_FULL_35_15	0	0	0	0	0	0	0	0	0	0	0	0	0	0	0	0	0	0
																															Bacteroidetes_bacterium_RIFCSPLOWO2_12_FULL_37_12	0	0	0	0	0	0	0	0	0	0	0	0	0	0	0	0	0	0
																															Bacteroidetes_bacterium_UBA1935	0	0	0	0	0	0	0	0	0	0	0	0	0	0	0	0	0	0
																															Bacteroidetes_bacterium_UBA1941	0	0	0	0	0	0	0	0	0	0	0	0	0	0	0	0	0	0
																															Bacteroidetes_bacterium_UBA1947	0	0	0	0	0	0	0	0	0	0	0	0	0	0	0	0	0	0
																															Bacteroidetes_bacterium_UBA1952	0	0	0	0	0	0	0	0	0	0	0	0	0	0	0	0	0	0
																															Bacteroidetes_bacterium_UBA2322	0	0	0	0	0	0	0	0	0	0	0	0	0	0	0	0	0	0
																															Bacteroidetes_bacterium_UBA2364	0	0	0	0	0	0	0	0	0	0	0	0	0	0	0	0	0	0
																															Bacteroidetes_bacterium_UBA2475	0	0	0	0	0	0	0	0	0	0	0	0	0	0	0	0	0	0
																															Bacteroidetes_bacterium_UBA2664	0	0	0	0	0	0	0	0	0	0	0	0	0	0	0	0	0	0
																															Bacteroidetes_bacterium_UBA3022	0	0	0	0	0	0	0	0	0	0	0	0	0	0	0	0	0	0
																															Bacteroidetes_bacterium_UBA4414	0	0	0	0	0	0	0	0	0	0	0	0	0	0	0	0	0	0
																															Bacteroidetes_bacterium_UBA4416	0	0	0	0	0	0	0	0	0	0	0	0	0	0	0	0	0	0
																															Bacteroidetes_bacterium_UBA5543	0	0	0	0	0	0	0	0	0	0	0	0	0	0	0	0	0	0
																															Bacteroidetes_bacterium_UBA5697	0	0	0	0	0	0	0	0	0	0	0	0	0	0	0	0	0	0
																															Bacteroidetes_bacterium_UBA6161	0	0	0	0	0	0	0	0	0	0	0	0	0	0	0	0	0	0
																															Bacteroidetes_bacterium_UBA6221	0	0	0	0	0	0	0	0	0	0	0	0	0	0	0	0	0	0
																															Bacteroidetes_bacterium_UBA6491	0	0	0	0	0	0	0	0	0	0	0	0	0	0	0	0	0	0
																															Bacteroidetes_bacterium_UBA7236	0	0	0	0	0	0	0	0	0	0	0	0	0	0	0	0	0	0
																															Bacteroidetes_bacterium_UBA7368	0	0	0	0	0	0	0	0	0	0	0	0	0	0	0	0	0	0
																															Bacteroidetes_bacterium_UBA7662	0	0	0	0	0	0	0	0	0	0	0	0	0	0	0	0	0	0
																															Bacteroidetes_bacterium_UBA7674	0	0	0	0	0	0	0	0	0	0	0	0	0	0	0	0	0	0
																															Bacteroidetes_bacterium_UBA7688	0	0	0	0	0	0	0	0	0	0	0	0	0	0	0	0	0	0
																															Bacteroidetes_bacterium_UBA955	0	0	0	0	0	0	0	0	0	0	0	0	0	0	0	0	0	0
																															Bacteroidetes_bacterium_UKL13-3	0	0	0	0	0	0	0	0	0	0	0	0	0	0	0	0	0	0
																															Bacteroidia_bacterium_43-41	0	0	0	0	0	0	0	0	0	0	0	0	0	0	0	0	0	0
																															Bacteroidia_bacterium_Ga0077558	0	0	0	0	0	0	0	0	0	0	0	0	0	0	0	0	0	0
																															Balneatrix_alpica	0	0	0	0	0	0	0	0	0	0	0	0	0	0	0	0	0	0
																															Balneicella_halophila	0	0	0	0	0	0	0	0	0	0	0	0	0	0	0	0	0	0
																															Balneola_sp._EhC07	0	0	0	0	0	0	0	0	0	0	0	0	0	0	0	0	0	0
																															Balneola_vulgaris	0	0	0	0	0	0	0	0	0	0	0	0	0	0	0	0	0	0
																															Balneolaceae_bacterium_UBA1514	0	0	0	0	0	0	0	0	0	0	0	0	0	0	0	0	0	0
																															Balneolaceae_bacterium_UBA2956	0	0	0	0	0	0	0	0	0	0	0	0	0	0	0	0	0	0
																															Balneolaceae_bacterium_UBA3186	0	0	0	0	0	0	0	0	0	0	0	0	0	0	0	0	0	0
																															Balneolaceae_bacterium_UBA7797	0	0	0	0	0	0	0	0	0	0	0	0	0	0	0	0	0	0
																															Barnesiella	0	0	0	0	0	0	0	0	0	0	0	0	0	0	0	0	0	0
																															Barrientosiimonas_humi	0	0	0	0	0	0	0	0	0	0	0	0	0	0	0	0	0	0
																															Bartonella_ancashensis	0	0	0	0	0	0	0	0	0	0	0	0	0	0	0	0	0	0
																															Bathymodiolus_heckerae_thiotrophic_gill_symbiont	0	0	0	0	0	0	0	0	0	0	0	0	0	0	0	0	0	0
																															Bathymodiolus_platifrons_methanotrophic_gill_symbiont	0	0	0	0	0	0	0	0	0	0	0	0	0	0	0	0	0	0
																															Bauldia_litoralis	0	0	0	0	0	0	0	0	0	0	0	0	0	0	0	0	0	0
																															Bdellovibrio_bacteriovorus	0	0	0	0	0	0	0	0	0	0	0	0	0	0	0	0	0	0
																															Bdellovibrio_exovorus	0	0	0	0	0	0	0	0	0	0	0	0	0	0	0	0	0	0
																															Bdellovibrio_sp._28-41-41	0	0	0	0	0	0	0	0	0	0	0	0	0	0	0	0	0	0
																															Bdellovibrio_sp._ArHS	0	0	0	0	0	0	0	0	0	0	0	0	0	0	0	0	0	0
																															Bdellovibrio_sp._SKB1291214	0	0	0	0	0	0	0	0	0	0	0	0	0	0	0	0	0	0
																															Bdellovibrio_sp._UBA4095	0	0	0	0	0	0	0	0	0	0	0	0	0	0	0	0	0	0
																															Bdellovibrionaceae_bacterium_UBA1609	0	0	0	0	0	0	0	0	0	0	0	0	0	0	0	0	0	0
																															Bdellovibrionaceae_bacterium_UBA2316	0	0	0	0	0	0	0	0	0	0	0	0	0	0	0	0	0	0
																															Bdellovibrionaceae_bacterium_UBA2339	0	0	0	0	0	0	0	0	0	0	0	0	0	0	0	0	0	0
																															Bdellovibrionaceae_bacterium_UBA2351	0	0	0	0	0	0	0	0	0	0	0	0	0	0	0	0	0	0
																															Bdellovibrionaceae_bacterium_UBA2466	0	0	0	0	0	0	0	0	0	0	0	0	0	0	0	0	0	0
																															Bdellovibrionaceae_bacterium_UBA5009	0	0	0	0	0	0	0	0	0	0	0	0	0	0	0	0	0	0
																															Bdellovibrionaceae_bacterium_UBA6502	0	0	0	0	0	0	0	0	0	0	0	0	0	0	0	0	0	0
																															Bdellovibrionaceae_bacterium_UBA6776	0	0	0	0	0	0	0	0	0	0	0	0	0	0	0	0	0	0
																															Bdellovibrionales_bacterium_GWA1_52_35	0	0	0	0	0	0	0	0	0	0	0	0	0	0	0	0	0	0
																															Bdellovibrionales_bacterium_GWB1_55_8	0	0	0	0	0	0	0	0	0	0	0	0	0	0	0	0	0	0
																															Bdellovibrionales_bacterium_Ga0074137	0	0	0	0	0	0	0	0	0	0	0	0	0	0	0	0	0	0
																															Bdellovibrionales_bacterium_Ga0074139	0	0	0	0	0	0	0	0	0	0	0	0	0	0	0	0	0	0
																															Bdellovibrionales_bacterium_RBG_16_40_8	0	0	0	0	0	0	0	0	0	0	0	0	0	0	0	0	0	0
																															Bdellovibrionales_bacterium_RIFCSPHIGHO2_01_FULL_40_29	0	0	0	0	0	0	0	0	0	0	0	0	0	0	0	0	0	0
																															Bdellovibrionales_bacterium_RIFOXYC1_FULL_37_79	0	0	0	0	0	0	0	0	0	0	0	0	0	0	0	0	0	0
																															Bdellovibrionales_bacterium_RIFOXYD1_FULL_53_11	0	0	0	0	0	0	0	0	0	0	0	0	0	0	0	0	0	0
																															Bdellovibrionales_bacterium_RIFOXYD1_FULL_55_31	0	0	0	0	0	0	0	0	0	0	0	0	0	0	0	0	0	0
																															Beggiatoa_alba	0	0	0	0	0	0	0	0	0	0	0	0	0	0	0	0	0	0
																															Beggiatoa_leptomitoformis	0	0	0	0	0	0	0	0	0	0	0	0	0	0	0	0	0	0
																															Beijerinckia_indica	0	0	0	0	0	0	0	0	0	0	0	0	0	0	0	0	0	0
																															Beijerinckia_mobilis	0	0	0	0	0	0	0	0	0	0	0	0	0	0	0	0	0	0
																															Beijerinckia_sp._28-YEA-48	0	0	0	0	0	0	0	0	0	0	0	0	0	0	0	0	0	0
																															Belliella_baltica	0	0	0	0	0	0	0	0	0	0	0	0	0	0	0	0	0	0
																															Belliella_buryatensis	0	0	0	0	0	0	0	0	0	0	0	0	0	0	0	0	0	0
																															Belliella_pelovolcani	0	0	0	0	0	0	0	0	0	0	0	0	0	0	0	0	0	0
																															Bellilinea_caldifistulae	0	0	0	0	0	0	0	0	0	0	0	0	0	0	0	0	0	0
																															Belnapia_moabensis	0	0	0	0	0	0	0	0	0	0	0	0	0	0	0	0	0	0
																															Belnapia_rosea	0	0	0	0	0	0	0	0	0	0	0	0	0	0	0	0	0	0
																															Belnapia_sp._F-4-1	0	0	0	0	0	0	0	0	0	0	0	0	0	0	0	0	0	0
																															Bermanella_sp._47_1433_sub80_T6	0	0	0	0	0	0	0	0	0	0	0	0	0	0	0	0	0	0
																															Bernardetia_litoralis	0	0	0	0	0	0	0	0	0	0	0	0	0	0	0	0	0	0
																															Betaproteobacteria_bacterium_AqS2	0	0	0	0	0	0	0	0	0	0	0	0	0	0	0	0	0	0
																															Betaproteobacteria_bacterium_CG2_30_68_42	0	0	0	0	0	0	0	0	0	0	0	0	0	0	0	0	0	0
																															Betaproteobacteria_bacterium_GR16-43	0	0	0	0	0	0	0	0	0	0	0	0	0	0	0	0	0	0
																															Betaproteobacteria_bacterium_Ga0074130	0	0	0	0	0	0	0	0	0	0	0	0	0	0	0	0	0	0
																															Betaproteobacteria_bacterium_Ga0077523	0	0	0	0	0	0	0	0	0	0	0	0	0	0	0	0	0	0
																															Betaproteobacteria_bacterium_Ga0077526	0	0	0	0	0	0	0	0	0	0	0	0	0	0	0	0	0	0
																															Betaproteobacteria_bacterium_Ga0077527	0	0	0	0	0	0	0	0	0	0	0	0	0	0	0	0	0	0
																															Betaproteobacteria_bacterium_Ga0077532	0	0	0	0	0	0	0	0	0	0	0	0	0	0	0	0	0	0
																															Betaproteobacteria_bacterium_Ga0077540	0	0	0	0	0	0	0	0	0	0	0	0	0	0	0	0	0	0
																															Betaproteobacteria_bacterium_MOLA814	0	0	0	0	0	0	0	0	0	0	0	0	0	0	0	0	0	0
																															Betaproteobacteria_bacterium_RBG_16_58_11	0	0	0	0	0	0	0	0	0	0	0	0	0	0	0	0	0	0
																															Betaproteobacteria_bacterium_RBG_16_66_20	0	0	0	0	0	0	0	0	0	0	0	0	0	0	0	0	0	0
																															Betaproteobacteria_bacterium_RIFCSPLOWO2_02_64_14	0	0	0	0	0	0	0	0	0	0	0	0	0	0	0	0	0	0
																															Betaproteobacteria_bacterium_RIFCSPLOWO2_02_FULL_62_17	0	0	0	0	0	0	0	0	0	0	0	0	0	0	0	0	0	0
																															Betaproteobacteria_bacterium_RIFCSPLOWO2_02_FULL_63_19	0	0	0	0	0	0	0	0	0	0	0	0	0	0	0	0	0	0
																															Betaproteobacteria_bacterium_RIFCSPLOWO2_02_FULL_65_20	0	0	0	0	0	0	0	0	0	0	0	0	0	0	0	0	0	0
																															Betaproteobacteria_bacterium_RIFCSPLOWO2_02_FULL_66_14	0	0	0	0	0	0	0	0	0	0	0	0	0	0	0	0	0	0
																															Betaproteobacteria_bacterium_RIFCSPLOWO2_02_FULL_68_150	0	0	0	0	0	0	0	0	0	0	0	0	0	0	0	0	0	0
																															Betaproteobacteria_bacterium_RIFCSPLOWO2_12_FULL_62_13	0	0	0	0	0	0	0	0	0	0	0	0	0	0	0	0	0	0
																															Betaproteobacteria_bacterium_RIFCSPLOWO2_12_FULL_62_58	0	0	0	0	0	0	0	0	0	0	0	0	0	0	0	0	0	0
																															Betaproteobacteria_bacterium_RIFCSPLOWO2_12_FULL_64_23	0	0	0	0	0	0	0	0	0	0	0	0	0	0	0	0	0	0
																															Betaproteobacteria_bacterium_RIFCSPLOWO2_12_FULL_68_19	0	0	0	0	0	0	0	0	0	0	0	0	0	0	0	0	0	0
																															Betaproteobacteria_bacterium_RIFCSPLOWO2_12_FULL_68_20	0	0	0	0	0	0	0	0	0	0	0	0	0	0	0	0	0	0
																															Betaproteobacteria_bacterium_SCGC_AG-212-J23	0	0	0	0	0	0	0	0	0	0	0	0	0	0	0	0	0	0
																															Betaproteobacteria_bacterium_SG8_39	0	0	0	0	0	0	0	0	0	0	0	0	0	0	0	0	0	0
																															Betaproteobacteria_bacterium_SG8_40	0	0	0	0	0	0	0	0	0	0	0	0	0	0	0	0	0	0
																															Betaproteobacteria_bacterium_SG8_41	0	0	0	0	0	0	0	0	0	0	0	0	0	0	0	0	0	0
																															Betaproteobacteria_bacterium_TMED82	0	0	0	0	0	0	0	0	0	0	0	0	0	0	0	0	0	0
																															Betaproteobacteria_bacterium_UBA1934	0	0	0	0	0	0	0	0	0	0	0	0	0	0	0	0	0	0
																															Betaproteobacteria_bacterium_UBA2293	0	0	0	0	0	0	0	0	0	0	0	0	0	0	0	0	0	0
																															Betaproteobacteria_bacterium_UBA2592	0	0	0	0	0	0	0	0	0	0	0	0	0	0	0	0	0	0
																															Betaproteobacteria_bacterium_UBA5216	0	0	0	0	0	0	0	0	0	0	0	0	0	0	0	0	0	0
																															Betaproteobacteria_bacterium_UBA5582	0	0	0	0	0	0	0	0	0	0	0	0	0	0	0	0	0	0
																															Betaproteobacteria_bacterium_UBA6904	0	0	0	0	0	0	0	0	0	0	0	0	0	0	0	0	0	0
																															Betaproteobacteria_bacterium_UBA6910	0	0	0	0	0	0	0	0	0	0	0	0	0	0	0	0	0	0
																															Betaproteobacteria_bacterium_UBA7395	0	0	0	0	0	0	0	0	0	0	0	0	0	0	0	0	0	0
																															Betaproteobacteria_bacterium_UKL13-2	0	0	0	0	0	0	0	0	0	0	0	0	0	0	0	0	0	0
																															Beutenbergia_cavernae	0	0	0	0	0	0	0	0	0	0	0	0	0	0	0	0	0	0
																															Bhargavaea_cecembensis	0	0	0	0	0	0	0	0	0	0	0	0	0	0	0	0	0	0
																															Bhargavaea_ginsengi	0	0	0	0	0	0	0	0	0	0	0	0	0	0	0	0	0	0
																															Bifidobacterium_adolescentis	0	0	0	0	0	0	0	0	0	0	0	0	0	0	0	0	0	0
																															Bifidobacterium_biavatii	0	0	0	0	0	0	0	0	0	0	0	0	0	0	0	0	0	0
																															Bifidobacterium_bifidum	0	0	0	0	0	0	0	0	0	0	0	0	0	0	0	0	0	0
																															Bifidobacterium_bombi	0	0	0	0	0	0	0	0	0	0	0	0	0	0	0	0	0	0
																															Bifidobacterium_merycicum	0	0	0	0	0	0	0	0	0	0	0	0	0	0	0	0	0	0
																															Bifidobacterium_pseudolongum	0	0	0	0	0	0	0	0	0	0	0	0	0	0	0	0	0	0
																															Bifidobacterium_scardovii	0	0	0	0	0	0	0	0	0	0	0	0	0	0	0	0	0	0
																															Biostraticola	0	0	0	0	0	0	0	0	0	0	0	0	0	0	0	0	0	0
																															Bizionia_echini	0	0	0	0	0	0	0	0	0	0	0	0	0	0	0	0	0	0
																															Bizionia_paragorgiae	0	0	0	0	0	0	0	0	0	0	0	0	0	0	0	0	0	0
																															Blastochloris_viridis	0	0	0	0	0	0	0	0	0	0	0	0	0	0	0	0	0	0
																															Blastococcus_aggregatus	0	0	0	0	0	0	0	0	0	0	0	0	0	0	0	0	0	0
																															Blastococcus_colisei	0	0	0	0	0	0	0	0	0	0	0	0	0	0	0	0	0	0
																															Blastococcus_endophyticus	0	0	0	0	0	0	0	0	0	0	0	0	0	0	0	0	0	0
																															Blastococcus_saxobsidens	0	0	0	0	0	0	0	0	0	0	0	0	0	0	0	0	0	0
																															Blastococcus_sp._CCUG_61487	0	0	0	0	0	0	0	0	0	0	0	0	0	0	0	0	0	0
																															Blastococcus_sp._DSM_44205	0	0	0	0	0	0	0	0	0	0	0	0	0	0	0	0	0	0
																															Blastococcus_sp._DSM_44268	0	0	0	0	0	0	0	0	0	0	0	0	0	0	0	0	0	0
																															Blastococcus_sp._DSM_44270	0	0	0	0	0	0	0	0	0	0	0	0	0	0	0	0	0	0
																															Blastococcus_sp._DSM_44272	0	0	0	0	0	0	0	0	0	0	0	0	0	0	0	0	0	0
																															Blastococcus_sp._DSM_46786	0	0	0	0	0	0	0	0	0	0	0	0	0	0	0	0	0	0
																															Blastococcus_sp._DSM_46838	0	0	0	0	0	0	0	0	0	0	0	0	0	0	0	0	0	0
																															Blastococcus_sp._URHD0036	0	0	0	0	0	0	0	0	0	0	0	0	0	0	0	0	0	0
																															Blastomonas_natatoria	0	0	0	0	0	0	0	0	0	0	0	0	0	0	0	0	0	0
																															Blastomonas_sp._AAP53	0	0	0	0	0	0	0	0	0	0	0	0	0	0	0	0	0	0
																															Blastomonas_sp._CACIA14H2	0	0	0	0	0	0	0	0	0	0	0	0	0	0	0	0	0	0
																															Blastopirellula_cremea	0	0	0	0	0	0	0	0	0	0	0	0	0	0	0	0	0	0
																															Blastopirellula_marina	0	0	0	0	0	0	0	0	0	0	0	0	0	0	0	0	0	0
																															Blattabacterium_sp._(Mastotermes_darwiniensis)	0	0	0	0	0	0	0	0	0	0	0	0	0	0	0	0	0	0
																															Blautia	0	0	0	0	0	0	0	0	0	0	0	0	0	0	0	0	0	0
																															Bogoriella_caseilytica	0	0	0	0	0	0	0	0	0	0	0	0	0	0	0	0	0	0
																															Bordetella_ansorpii	0	0	0	0	0	0	0	0	0	0	0	0	0	0	0	0	0	0
																															Bordetella_avium	0	0	0	0	0	0	0	0	0	0	0	0	0	0	0	0	0	0
																															Bordetella_bronchialis	0	0	0	0	0	0	0	0	0	0	0	0	0	0	0	0	0	0
																															Bordetella_bronchiseptica	0	0	0	0	0	0	0	0	0	0	0	0	0	0	0	0	0	0
																															Bordetella_flabilis	0	0	0	0	0	0	0	0	0	0	0	0	0	0	0	0	0	0
																															Bordetella_genomosp._1	0	0	0	0	0	0	0	0	0	0	0	0	0	0	0	0	0	0
																															Bordetella_genomosp._10	0	0	0	0	0	0	0	0	0	0	0	0	0	0	0	0	0	0
																															Bordetella_genomosp._11	0	0	0	0	0	0	0	0	0	0	0	0	0	0	0	0	0	0
																															Bordetella_genomosp._12	0	0	0	0	0	0	0	0	0	0	0	0	0	0	0	0	0	0
																															Bordetella_genomosp._13	0	0	0	0	0	0	0	0	0	0	0	0	0	0	0	0	0	0
																															Bordetella_genomosp._2	0	0	0	0	0	0	0	0	0	0	0	0	0	0	0	0	0	0
																															Bordetella_genomosp._5	0	0	0	0	0	0	0	0	0	0	0	0	0	0	0	0	0	0
																															Bordetella_genomosp._7	0	0	0	0	0	0	0	0	0	0	0	0	0	0	0	0	0	0
																															Bordetella_genomosp._8	0	0	0	0	0	0	0	0	0	0	0	0	0	0	0	0	0	0
																															Bordetella_genomosp._9	0	0	0	0	0	0	0	0	0	0	0	0	0	0	0	0	0	0
																															Bordetella_hinzii	0	0	0	0	0	0	0	0	0	0	0	0	0	0	0	0	0	0
																															Bordetella_pertussis	0	0	0	0	0	0	0	0	0	0	0	0	0	0	0	0	0	0
																															Bordetella_petrii	0	0	0	0	0	0	0	0	0	0	0	0	0	0	0	0	0	0
																															Bordetella_pseudohinzii	0	0	0	0	0	0	0	0	0	0	0	0	0	0	0	0	0	0
																															Bordetella_sp._FB-8	0	0	0	0	0	0	0	0	0	0	0	0	0	0	0	0	0	0
																															Bordetella_sp._H567	0	0	0	0	0	0	0	0	0	0	0	0	0	0	0	0	0	0
																															Bordetella_sp._N	0	0	0	0	0	0	0	0	0	0	0	0	0	0	0	0	0	0
																															Bordetella_trematum	0	0	0	0	0	0	0	0	0	0	0	0	0	0	0	0	0	0
																															Borrelia	0	0	0	0	0	0	0	0	0	0	0	0	0	0	0	0	0	0
																															Bosea_lathyri	0	0	0	0	0	0	0	0	0	0	0	0	0	0	0	0	0	0
																															Bosea_lupini	0	0	0	0	0	0	0	0	0	0	0	0	0	0	0	0	0	0
																															Bosea_robiniae	0	0	0	0	0	0	0	0	0	0	0	0	0	0	0	0	0	0
																															Bosea_sp._1131	0	0	0	0	0	0	0	0	0	0	0	0	0	0	0	0	0	0
																															Bosea_sp._117	0	0	0	0	0	0	0	0	0	0	0	0	0	0	0	0	0	0
																															Bosea_sp._12-68-7	0	0	0	0	0	0	0	0	0	0	0	0	0	0	0	0	0	0
																															Bosea_sp._67-29	0	0	0	0	0	0	0	0	0	0	0	0	0	0	0	0	0	0
																															Bosea_sp._AAP35	0	0	0	0	0	0	0	0	0	0	0	0	0	0	0	0	0	0
																															Bosea_sp._BIWAKO-01	0	0	0	0	0	0	0	0	0	0	0	0	0	0	0	0	0	0
																															Bosea_sp._DSM_18164	0	0	0	0	0	0	0	0	0	0	0	0	0	0	0	0	0	0
																															Bosea_sp._LC85	0	0	0	0	0	0	0	0	0	0	0	0	0	0	0	0	0	0
																															Bosea_sp._Leaf344	0	0	0	0	0	0	0	0	0	0	0	0	0	0	0	0	0	0
																															Bosea_sp._OK403	0	0	0	0	0	0	0	0	0	0	0	0	0	0	0	0	0	0
																															Bosea_sp._PAMC_26642	0	0	0	0	0	0	0	0	0	0	0	0	0	0	0	0	0	0
																															Bosea_sp._RAC05	0	0	0	0	0	0	0	0	0	0	0	0	0	0	0	0	0	0
																															Bosea_sp._Root381	0	0	0	0	0	0	0	0	0	0	0	0	0	0	0	0	0	0
																															Bosea_sp._Root483D1	0	0	0	0	0	0	0	0	0	0	0	0	0	0	0	0	0	0
																															Bosea_sp._TND4EK4	0	0	0	0	0	0	0	0	0	0	0	0	0	0	0	0	0	0
																															Bosea_sp._Tri-44	0	0	0	0	0	0	0	0	0	0	0	0	0	0	0	0	0	0
																															Bosea_sp._Tri-49	0	0	0	0	0	0	0	0	0	0	0	0	0	0	0	0	0	0
																															Bosea_sp._UNC402CLCol	0	0	0	0	0	0	0	0	0	0	0	0	0	0	0	0	0	0
																															Bosea_sp._WAO	0	0	0	0	0	0	0	0	0	0	0	0	0	0	0	0	0	0
																															Bosea_thiooxidans	0	0	0	0	0	0	0	0	0	0	0	0	0	0	0	0	0	0
																															Bosea_vaviloviae	0	0	0	0	0	0	0	0	0	0	0	0	0	0	0	0	0	0
																															Boseongicola	0	0	0	0	0	0	0	0	0	0	0	0	0	0	0	0	0	0
																															Bowmanella_denitrificans	0	0	0	0	0	0	0	0	0	0	0	0	0	0	0	0	0	0
																															Brachybacterium_alimentarium	0	0	0	0	0	0	0	0	0	0	0	0	0	0	0	0	0	0
																															Brachybacterium_faecium	0	0	0	0	0	0	0	0	0	0	0	0	0	0	0	0	0	0
																															Brachybacterium_ginsengisoli	0	0	0	0	0	0	0	0	0	0	0	0	0	0	0	0	0	0
																															Brachybacterium_massiliense	0	0	0	0	0	0	0	0	0	0	0	0	0	0	0	0	0	0
																															Brachybacterium_muris	0	0	0	0	0	0	0	0	0	0	0	0	0	0	0	0	0	0
																															Brachybacterium_nesterenkovii	0	0	0	0	0	0	0	0	0	0	0	0	0	0	0	0	0	0
																															Brachybacterium_paraconglomeratum	0	0	0	0	0	0	0	0	0	0	0	0	0	0	0	0	0	0
																															Brachybacterium_phenoliresistens	0	0	0	0	0	0	0	0	0	0	0	0	0	0	0	0	0	0
																															Brachybacterium_saurashtrense	0	0	0	0	0	0	0	0	0	0	0	0	0	0	0	0	0	0
																															Brachymonas_chironomi	0	0	0	0	0	0	0	0	0	0	0	0	0	0	0	0	0	0
																															Brachymonas_denitrificans	0	0	0	0	0	0	0	0	0	0	0	0	0	0	0	0	0	0
																															Brachyspira_innocens	0	0	0	0	0	0	0	0	0	0	0	0	0	0	0	0	0	0
																															Brachyspira_suanatina	0	0	0	0	0	0	0	0	0	0	0	0	0	0	0	0	0	0
																															Bradymonas_sediminis	0	0	0	0	0	0	0	0	0	0	0	0	0	0	0	0	0	0
																															Bradyrhizobiaceae_bacterium_Ga0074131	0	0	0	0	0	0	0	0	0	0	0	0	0	0	0	0	0	0
																															Bradyrhizobium_arachidis	0	0	0	0	0	0	0	0	0	0	0	0	0	0	0	0	0	0
																															Bradyrhizobium_betae	0	0	0	0	0	0	0	0	0	0	0	0	0	0	0	0	0	0
																															Bradyrhizobium_canariense	0	0	0	0	0	0	0	0	0	0	0	0	0	0	0	0	0	0
																															Bradyrhizobium_elkanii	0	0	0	0	0	0	0	0	0	0	0	0	0	0	0	0	0	0
																															Bradyrhizobium_embrapense	0	0	0	0	0	0	0	0	0	0	0	0	0	0	0	0	0	0
																															Bradyrhizobium_guangdongense	0	0	0	0	0	0	0	0	0	0	0	0	0	0	0	0	0	0
																															Bradyrhizobium_guangxiense	0	0	0	0	0	0	0	0	0	0	0	0	0	0	0	0	0	0
																															Bradyrhizobium_guangzhouense	0	0	0	0	0	0	0	0	0	0	0	0	0	0	0	0	0	0
																															Bradyrhizobium_icense	0	0	0	0	0	0	0	0	0	0	0	0	0	0	0	0	0	0
																															Bradyrhizobium_jicamae	0	0	0	0	0	0	0	0	0	0	0	0	0	0	0	0	0	0
																															Bradyrhizobium_lablabi	0	0	0	0	0	0	0	0	0	0	0	0	0	0	0	0	0	0
																															Bradyrhizobium_liaoningense	0	0	0	0	0	0	0	0	0	0	0	0	0	0	0	0	0	0
																															Bradyrhizobium_manausense	0	0	0	0	0	0	0	0	0	0	0	0	0	0	0	0	0	0
																															Bradyrhizobium_nanningense	0	0	0	0	0	0	0	0	0	0	0	0	0	0	0	0	0	0
																															Bradyrhizobium_neotropicale	0	0	0	0	0	0	0	0	0	0	0	0	0	0	0	0	0	0
																															Bradyrhizobium_oligotrophicum	0	0	0	0	0	0	0	0	0	0	0	0	0	0	0	0	0	0
																															Bradyrhizobium_ottawaense	0	0	0	0	0	0	0	0	0	0	0	0	0	0	0	0	0	0
																															Bradyrhizobium_pachyrhizi	0	0	0	0	0	0	0	0	0	0	0	0	0	0	0	0	0	0
																															Bradyrhizobium_paxllaeri	0	0	0	0	0	0	0	0	0	0	0	0	0	0	0	0	0	0
																															Bradyrhizobium_retamae	0	0	0	0	0	0	0	0	0	0	0	0	0	0	0	0	0	0
																															Bradyrhizobium_rifense	0	0	0	0	0	0	0	0	0	0	0	0	0	0	0	0	0	0
																															Bradyrhizobium_sp._2	0	0	0	0	0	0	0	0	0	0	0	0	0	0	0	0	0	0
																															Bradyrhizobium_sp._3	0	0	0	0	0	0	0	0	0	0	0	0	0	0	0	0	0	0
																															Bradyrhizobium_sp._ARR65	0	0	0	0	0	0	0	0	0	0	0	0	0	0	0	0	0	0
																															Bradyrhizobium_sp._AS23.2	0	0	0	0	0	0	0	0	0	0	0	0	0	0	0	0	0	0
																															Bradyrhizobium_sp._AT1	0	0	0	0	0	0	0	0	0	0	0	0	0	0	0	0	0	0
																															Bradyrhizobium_sp._Ai1a-2	0	0	0	0	0	0	0	0	0	0	0	0	0	0	0	0	0	0
																															Bradyrhizobium_sp._BTAi1	0	0	0	0	0	0	0	0	0	0	0	0	0	0	0	0	0	0
																															Bradyrhizobium_sp._C9	0	0	0	0	0	0	0	0	0	0	0	0	0	0	0	0	0	0
																															Bradyrhizobium_sp._CCBAU_43298	0	0	0	0	0	0	0	0	0	0	0	0	0	0	0	0	0	0
																															Bradyrhizobium_sp._CCGE-LA001	0	0	0	0	0	0	0	0	0	0	0	0	0	0	0	0	0	0
																															Bradyrhizobium_sp._CCH5-F6	0	0	0	0	0	0	0	0	0	0	0	0	0	0	0	0	0	0
																															Bradyrhizobium_sp._DOA9	0	0	0	0	0	0	0	0	0	0	0	0	0	0	0	0	0	0
																															Bradyrhizobium_sp._Ec3.3	0	0	0	0	0	0	0	0	0	0	0	0	0	0	0	0	0	0
																															Bradyrhizobium_sp._Gha	0	0	0	0	0	0	0	0	0	0	0	0	0	0	0	0	0	0
																															Bradyrhizobium_sp._Ghvi	0	0	0	0	0	0	0	0	0	0	0	0	0	0	0	0	0	0
																															Bradyrhizobium_sp._LMTR_3	0	0	0	0	0	0	0	0	0	0	0	0	0	0	0	0	0	0
																															Bradyrhizobium_sp._LTSP849	0	0	0	0	0	0	0	0	0	0	0	0	0	0	0	0	0	0
																															Bradyrhizobium_sp._LTSP885	0	0	0	0	0	0	0	0	0	0	0	0	0	0	0	0	0	0
																															Bradyrhizobium_sp._NAS80.1	0	0	0	0	0	0	0	0	0	0	0	0	0	0	0	0	0	0
																															Bradyrhizobium_sp._NAS96.2	0	0	0	0	0	0	0	0	0	0	0	0	0	0	0	0	0	0
																															Bradyrhizobium_sp._NFR13	0	0	0	0	0	0	0	0	0	0	0	0	0	0	0	0	0	0
																															Bradyrhizobium_sp._OK095	0	0	0	0	0	0	0	0	0	0	0	0	0	0	0	0	0	0
																															Bradyrhizobium_sp._ORS_285	0	0	0	0	0	0	0	0	0	0	0	0	0	0	0	0	0	0
																															Bradyrhizobium_sp._ORS_375	0	0	0	0	0	0	0	0	0	0	0	0	0	0	0	0	0	0
																															Bradyrhizobium_sp._Rc2d	0	0	0	0	0	0	0	0	0	0	0	0	0	0	0	0	0	0
																															Bradyrhizobium_sp._Rc3b	0	0	0	0	0	0	0	0	0	0	0	0	0	0	0	0	0	0
																															Bradyrhizobium_sp._S23321	0	0	0	0	0	0	0	0	0	0	0	0	0	0	0	0	0	0
																															Bradyrhizobium_sp._STM_3809	0	0	0	0	0	0	0	0	0	0	0	0	0	0	0	0	0	0
																															Bradyrhizobium_sp._STM_3843	0	0	0	0	0	0	0	0	0	0	0	0	0	0	0	0	0	0
																															Bradyrhizobium_sp._Tv2a-2	0	0	0	0	0	0	0	0	0	0	0	0	0	0	0	0	0	0
																															Bradyrhizobium_sp._URHA0002	0	0	0	0	0	0	0	0	0	0	0	0	0	0	0	0	0	0
																															Bradyrhizobium_sp._URHD0069	0	0	0	0	0	0	0	0	0	0	0	0	0	0	0	0	0	0
																															Bradyrhizobium_sp._WSM1253	0	0	0	0	0	0	0	0	0	0	0	0	0	0	0	0	0	0
																															Bradyrhizobium_sp._WSM1417	0	0	0	0	0	0	0	0	0	0	0	0	0	0	0	0	0	0
																															Bradyrhizobium_sp._WSM1743	0	0	0	0	0	0	0	0	0	0	0	0	0	0	0	0	0	0
																															Bradyrhizobium_sp._WSM3983	0	0	0	0	0	0	0	0	0	0	0	0	0	0	0	0	0	0
																															Bradyrhizobium_sp._WSM471	0	0	0	0	0	0	0	0	0	0	0	0	0	0	0	0	0	0
																															Bradyrhizobium_sp._YR681	0	0	0	0	0	0	0	0	0	0	0	0	0	0	0	0	0	0
																															Bradyrhizobium_sp._cf659	0	0	0	0	0	0	0	0	0	0	0	0	0	0	0	0	0	0
																															Bradyrhizobium_sp._th.b2	0	0	0	0	0	0	0	0	0	0	0	0	0	0	0	0	0	0
																															Bradyrhizobium_stylosanthis	0	0	0	0	0	0	0	0	0	0	0	0	0	0	0	0	0	0
																															Bradyrhizobium_tropiciagri	0	0	0	0	0	0	0	0	0	0	0	0	0	0	0	0	0	0
																															Bradyrhizobium_valentinum	0	0	0	0	0	0	0	0	0	0	0	0	0	0	0	0	0	0
																															Bradyrhizobium_vignae	0	0	0	0	0	0	0	0	0	0	0	0	0	0	0	0	0	0
																															Bradyrhizobium_viridifuturi	0	0	0	0	0	0	0	0	0	0	0	0	0	0	0	0	0	0
																															Bradyrhizobium_yuanmingense	0	0	0	0	0	0	0	0	0	0	0	0	0	0	0	0	0	0
																															Branchiibius_hedensis	0	0	0	0	0	0	0	0	0	0	0	0	0	0	0	0	0	0
																															Brenneria_alni	0	0	0	0	0	0	0	0	0	0	0	0	0	0	0	0	0	0
																															Brenneria_nigrifluens	0	0	0	0	0	0	0	0	0	0	0	0	0	0	0	0	0	0
																															Brenneria_rubrifaciens	0	0	0	0	0	0	0	0	0	0	0	0	0	0	0	0	0	0
																															Breoghania_corrubedonensis	0	0	0	0	0	0	0	0	0	0	0	0	0	0	0	0	0	0
																															Brevibacillus_brevis	0	0	0	0	0	0	0	0	0	0	0	0	0	0	0	0	0	0
																															Brevibacillus_fluminis	0	0	0	0	0	0	0	0	0	0	0	0	0	0	0	0	0	0
																															Brevibacillus_laterosporus	0	0	0	0	0	0	0	0	0	0	0	0	0	0	0	0	0	0
																															Brevibacillus_massiliensis	0	0	0	0	0	0	0	0	0	0	0	0	0	0	0	0	0	0
																															Brevibacillus_panacihumi	0	0	0	0	0	0	0	0	0	0	0	0	0	0	0	0	0	0
																															Brevibacillus_parabrevis	0	0	0	0	0	0	0	0	0	0	0	0	0	0	0	0	0	0
																															Brevibacillus_reuszeri	0	0	0	0	0	0	0	0	0	0	0	0	0	0	0	0	0	0
																															Brevibacillus_thermoruber	0	0	0	0	0	0	0	0	0	0	0	0	0	0	0	0	0	0
																															Brevibacterium_aurantiacum	0	0	0	0	0	0	0	0	0	0	0	0	0	0	0	0	0	0
																															Brevibacterium_casei	0	0	0	0	0	0	0	0	0	0	0	0	0	0	0	0	0	0
																															Brevibacterium_jeotgali	0	0	0	0	0	0	0	0	0	0	0	0	0	0	0	0	0	0
																															Brevibacterium_linens	0	0	0	0	0	0	0	0	0	0	0	0	0	0	0	0	0	0
																															Brevirhabdus_pacifica	0	0	0	0	0	0	0	0	0	0	0	0	0	0	0	0	0	0
																															Brevundimonas_abyssalis	0	0	0	0	0	0	0	0	0	0	0	0	0	0	0	0	0	0
																															Brevundimonas_bacteroides	0	0	0	0	0	0	0	0	0	0	0	0	0	0	0	0	0	0
																															Brevundimonas_bullata	0	0	0	0	0	0	0	0	0	0	0	0	0	0	0	0	0	0
																															Brevundimonas_diminuta	0	0	0	0	0	0	0	0	0	0	0	0	0	0	0	0	0	0
																															Brevundimonas_halotolerans	0	0	0	0	0	0	0	0	0	0	0	0	0	0	0	0	0	0
																															Brevundimonas_intermedia	0	0	0	0	0	0	0	0	0	0	0	0	0	0	0	0	0	0
																															Brevundimonas_naejangsanensis	0	0	0	0	0	0	0	0	0	0	0	0	0	0	0	0	0	0
																															Brevundimonas_nasdae	0	0	0	0	0	0	0	0	0	0	0	0	0	0	0	0	0	0
																															Brevundimonas_sp._AAP58	0	0	0	0	0	0	0	0	0	0	0	0	0	0	0	0	0	0
																															Brevundimonas_sp._BAL3	0	0	0	0	0	0	0	0	0	0	0	0	0	0	0	0	0	0
																															Brevundimonas_sp._LM2	0	0	0	0	0	0	0	0	0	0	0	0	0	0	0	0	0	0
																															Brevundimonas_sp._Leaf363	0	0	0	0	0	0	0	0	0	0	0	0	0	0	0	0	0	0
																															Brevundimonas_sp._MYb52	0	0	0	0	0	0	0	0	0	0	0	0	0	0	0	0	0	0
																															Brevundimonas_sp._Root1279	0	0	0	0	0	0	0	0	0	0	0	0	0	0	0	0	0	0
																															Brevundimonas_sp._Root608	0	0	0	0	0	0	0	0	0	0	0	0	0	0	0	0	0	0
																															Brevundimonas_sp._SH203	0	0	0	0	0	0	0	0	0	0	0	0	0	0	0	0	0	0
																															Brevundimonas_sp._UBA2388	0	0	0	0	0	0	0	0	0	0	0	0	0	0	0	0	0	0
																															Brevundimonas_sp._UBA4553	0	0	0	0	0	0	0	0	0	0	0	0	0	0	0	0	0	0
																															Brevundimonas_sp._UBA4609	0	0	0	0	0	0	0	0	0	0	0	0	0	0	0	0	0	0
																															Brevundimonas_sp._UBA5936	0	0	0	0	0	0	0	0	0	0	0	0	0	0	0	0	0	0
																															Brevundimonas_sp._UBA7506	0	0	0	0	0	0	0	0	0	0	0	0	0	0	0	0	0	0
																															Brevundimonas_sp._UBA7534	0	0	0	0	0	0	0	0	0	0	0	0	0	0	0	0	0	0
																															Brevundimonas_sp._UBA7664	0	0	0	0	0	0	0	0	0	0	0	0	0	0	0	0	0	0
																															Brevundimonas_sp._UBA986	0	0	0	0	0	0	0	0	0	0	0	0	0	0	0	0	0	0
																															Brevundimonas_subvibrioides	0	0	0	0	0	0	0	0	0	0	0	0	0	0	0	0	0	0
																															Brevundimonas_vesicularis	0	0	0	0	0	0	0	0	0	0	0	0	0	0	0	0	0	0
																															Brevundimonas_viscosa	0	0	0	0	0	0	0	0	0	0	0	0	0	0	0	0	0	0
																															Brochothrix_thermosphacta	0	0	0	0	0	0	0	0	0	0	0	0	0	0	0	0	0	0
																															Brockia_lithotrophica	0	0	0	0	0	0	0	0	0	0	0	0	0	0	0	0	0	0
																															Brumimicrobium_glaciale	0	0	0	0	0	0	0	0	0	0	0	0	0	0	0	0	0	0
																															Brumimicrobium_mesophilum	0	0	0	0	0	0	0	0	0	0	0	0	0	0	0	0	0	0
																															Bryobacter_aggregatus	0	0	0	0	0	0	0	0	0	0	0	0	0	0	0	0	0	0
																															Bryobacterales_bacterium_UBA690	0	0	0	0	0	0	0	0	0	0	0	0	0	0	0	0	0	0
																															Bryocella_elongata	0	0	0	0	0	0	0	0	0	0	0	0	0	0	0	0	0	0
																															Buchnera_aphidicola	0	0	0	0	0	0	0	0	0	0	0	0	0	0	0	0	0	0
																															Budviciaceae	0	0	0	0	0	0	0	0	0	0	0	0	0	0	0	0	0	0
																															Burkholderia_ambifaria	0	0	0	0	0	0	0	0	0	0	0	0	0	0	0	0	0	0
																															Burkholderia_anthina	0	0	0	0	0	0	0	0	0	0	0	0	0	0	0	0	0	0
																															Burkholderia_cenocepacia	0	0	0	0	0	0	0	0	0	0	0	0	0	0	0	0	0	0
																															Burkholderia_cepacia	0	0	0	0	0	0	0	0	0	0	0	0	0	0	0	0	0	0
																															Burkholderia_contaminans	0	0	0	0	0	0	0	0	0	0	0	0	0	0	0	0	0	0
																															Burkholderia_dabaoshanensis	0	0	0	0	0	0	0	0	0	0	0	0	0	0	0	0	0	0
																															Burkholderia_diffusa	0	0	0	0	0	0	0	0	0	0	0	0	0	0	0	0	0	0
																															Burkholderia_dolosa	0	0	0	0	0	0	0	0	0	0	0	0	0	0	0	0	0	0
																															Burkholderia_gladioli	0	0	0	0	0	0	0	0	0	0	0	0	0	0	0	0	0	0
																															Burkholderia_glumae	0	0	0	0	0	0	0	0	0	0	0	0	0	0	0	0	0	0
																															Burkholderia_humptydooensis	0	0	0	0	0	0	0	0	0	0	0	0	0	0	0	0	0	0
																															Burkholderia_lata	0	0	0	0	0	0	0	0	0	0	0	0	0	0	0	0	0	0
																															Burkholderia_latens	0	0	0	0	0	0	0	0	0	0	0	0	0	0	0	0	0	0
																															Burkholderia_mallei	0	0	0	0	0	0	0	0	0	0	0	0	0	0	0	0	0	0
																															Burkholderia_multivorans	0	0	0	0	0	0	0	0	0	0	0	0	0	0	0	0	0	0
																															Burkholderia_novacaledonica	0	0	0	0	0	0	0	0	0	0	0	0	0	0	0	0	0	0
																															Burkholderia_oklahomensis	0	0	0	0	0	0	0	0	0	0	0	0	0	0	0	0	0	0
																															Burkholderia_paludis	0	0	0	0	0	0	0	0	0	0	0	0	0	0	0	0	0	0
																															Burkholderia_plantarii	0	0	0	0	0	0	0	0	0	0	0	0	0	0	0	0	0	0
																															Burkholderia_pseudomultivorans	0	0	0	0	0	0	0	0	0	0	0	0	0	0	0	0	0	0
																															Burkholderia_pyrrocinia	0	0	0	0	0	0	0	0	0	0	0	0	0	0	0	0	0	0
																															Burkholderia_seminalis	0	0	0	0	0	0	0	0	0	0	0	0	0	0	0	0	0	0
																															Burkholderia_sp._Ch1-1	0	0	0	0	0	0	0	0	0	0	0	0	0	0	0	0	0	0
																															Burkholderia_sp._E7m39	0	0	0	0	0	0	0	0	0	0	0	0	0	0	0	0	0	0
																															Burkholderia_sp._GAS332	0	0	0	0	0	0	0	0	0	0	0	0	0	0	0	0	0	0
																															Burkholderia_sp._H160	0	0	0	0	0	0	0	0	0	0	0	0	0	0	0	0	0	0
																															Burkholderia_sp._JKS000303	0	0	0	0	0	0	0	0	0	0	0	0	0	0	0	0	0	0
																															Burkholderia_sp._JS23	0	0	0	0	0	0	0	0	0	0	0	0	0	0	0	0	0	0
																															Burkholderia_sp._MSMB0852	0	0	0	0	0	0	0	0	0	0	0	0	0	0	0	0	0	0
																															Burkholderia_sp._MSMB0856	0	0	0	0	0	0	0	0	0	0	0	0	0	0	0	0	0	0
																															Burkholderia_sp._NRF60-BP8	0	0	0	0	0	0	0	0	0	0	0	0	0	0	0	0	0	0
																															Burkholderia_sp._OK233	0	0	0	0	0	0	0	0	0	0	0	0	0	0	0	0	0	0
																															Burkholderia_sp._OLGA172	0	0	0	0	0	0	0	0	0	0	0	0	0	0	0	0	0	0
																															Burkholderia_sp._PAMC_26561	0	0	0	0	0	0	0	0	0	0	0	0	0	0	0	0	0	0
																															Burkholderia_sp._SRS-W-2-2016	0	0	0	0	0	0	0	0	0	0	0	0	0	0	0	0	0	0
																															Burkholderia_sp._TNe-862	0	0	0	0	0	0	0	0	0	0	0	0	0	0	0	0	0	0
																															Burkholderia_sp._TSV86	0	0	0	0	0	0	0	0	0	0	0	0	0	0	0	0	0	0
																															Burkholderia_sp._USM_B20	0	0	0	0	0	0	0	0	0	0	0	0	0	0	0	0	0	0
																															Burkholderia_sp._UYPR1.413	0	0	0	0	0	0	0	0	0	0	0	0	0	0	0	0	0	0
																															Burkholderia_sp._WP9	0	0	0	0	0	0	0	0	0	0	0	0	0	0	0	0	0	0
																															Burkholderia_sp._WSM2230	0	0	0	0	0	0	0	0	0	0	0	0	0	0	0	0	0	0
																															Burkholderia_sp._WSM2232	0	0	0	0	0	0	0	0	0	0	0	0	0	0	0	0	0	0
																															Burkholderia_sp._lig30	0	0	0	0	0	0	0	0	0	0	0	0	0	0	0	0	0	0
																															Burkholderia_stabilis	0	0	0	0	0	0	0	0	0	0	0	0	0	0	0	0	0	0
																															Burkholderia_stagnalis	0	0	0	0	0	0	0	0	0	0	0	0	0	0	0	0	0	0
																															Burkholderia_thailandensis	0	0	0	0	0	0	0	0	0	0	0	0	0	0	0	0	0	0
																															Burkholderia_ubonensis	0	0	0	0	0	0	0	0	0	0	0	0	0	0	0	0	0	0
																															Burkholderia_vietnamiensis	0	0	0	0	0	0	0	0	0	0	0	0	0	0	0	0	0	0
																															Burkholderiaceae_bacterium_16	0	0	0	0	0	0	0	0	0	0	0	0	0	0	0	0	0	0
																															Burkholderiaceae_bacterium_26	0	0	0	0	0	0	0	0	0	0	0	0	0	0	0	0	0	0
																															Burkholderiales_bacterium	0	0	0	0	0	0	0	0	0	0	0	0	0	0	0	0	0	0
																															Burkholderiales_bacterium_28-67-8	0	0	0	0	0	0	0	0	0	0	0	0	0	0	0	0	0	0
																															Burkholderiales_bacterium_67-32	0	0	0	0	0	0	0	0	0	0	0	0	0	0	0	0	0	0
																															Burkholderiales_bacterium_68-10	0	0	0	0	0	0	0	0	0	0	0	0	0	0	0	0	0	0
																															Burkholderiales_bacterium_70-64	0	0	0	0	0	0	0	0	0	0	0	0	0	0	0	0	0	0
																															Burkholderiales_bacterium_GJ-E10	0	0	0	0	0	0	0	0	0	0	0	0	0	0	0	0	0	0
																															Burkholderiales_bacterium_Ga0074133	0	0	0	0	0	0	0	0	0	0	0	0	0	0	0	0	0	0
																															Burkholderiales_bacterium_Ga0077543	0	0	0	0	0	0	0	0	0	0	0	0	0	0	0	0	0	0
																															Burkholderiales_bacterium_Ga0077544	0	0	0	0	0	0	0	0	0	0	0	0	0	0	0	0	0	0
																															Burkholderiales_bacterium_Ga0077547	0	0	0	0	0	0	0	0	0	0	0	0	0	0	0	0	0	0
																															Burkholderiales_bacterium_JOSHI_001	0	0	0	0	0	0	0	0	0	0	0	0	0	0	0	0	0	0
																															Burkholderiales_bacterium_RIFCSPHIGHO2_01_FULL_63_240	0	0	0	0	0	0	0	0	0	0	0	0	0	0	0	0	0	0
																															Burkholderiales_bacterium_RIFCSPHIGHO2_12_FULL_61_11	0	0	0	0	0	0	0	0	0	0	0	0	0	0	0	0	0	0
																															Burkholderiales_bacterium_RIFCSPHIGHO2_12_FULL_63_20	0	0	0	0	0	0	0	0	0	0	0	0	0	0	0	0	0	0
																															Burkholderiales_bacterium_RIFCSPHIGHO2_12_FULL_69_20	0	0	0	0	0	0	0	0	0	0	0	0	0	0	0	0	0	0
																															Burkholderiales_bacterium_RIFCSPLOWO2_02_FULL_57_36	0	0	0	0	0	0	0	0	0	0	0	0	0	0	0	0	0	0
																															Burkholderiales_bacterium_RIFCSPLOWO2_02_FULL_67_64	0	0	0	0	0	0	0	0	0	0	0	0	0	0	0	0	0	0
																															Burkholderiales_bacterium_RIFCSPLOWO2_12_FULL_61_40	0	0	0	0	0	0	0	0	0	0	0	0	0	0	0	0	0	0
																															Burkholderiales_bacterium_RIFCSPLOWO2_12_FULL_65_40	0	0	0	0	0	0	0	0	0	0	0	0	0	0	0	0	0	0
																															Burkholderiales_bacterium_RIFOXYD12_FULL_59_19	0	0	0	0	0	0	0	0	0	0	0	0	0	0	0	0	0	0
																															Burkholderiales_bacterium_UBA1834	0	0	0	0	0	0	0	0	0	0	0	0	0	0	0	0	0	0
																															Burkholderiales_bacterium_UBA2463	0	0	0	0	0	0	0	0	0	0	0	0	0	0	0	0	0	0
																															Burkholderiales_bacterium_UBA4615	0	0	0	0	0	0	0	0	0	0	0	0	0	0	0	0	0	0
																															Burkholderiales_bacterium_UBA4657	0	0	0	0	0	0	0	0	0	0	0	0	0	0	0	0	0	0
																															Buttiauxella_noackiae	0	0	0	0	0	0	0	0	0	0	0	0	0	0	0	0	0	0
																															Butyricicoccus_pullicaecorum	0	0	0	0	0	0	0	0	0	0	0	0	0	0	0	0	0	0
																															Butyricimonas_synergistica	0	0	0	0	0	0	0	0	0	0	0	0	0	0	0	0	0	0
																															Butyrivibrio_fibrisolvens	0	0	0	0	0	0	0	0	0	0	0	0	0	0	0	0	0	0
																															Butyrivibrio_hungatei	0	0	0	0	0	0	0	0	0	0	0	0	0	0	0	0	0	0
																															Butyrivibrio_sp._LC3010	0	0	0	0	0	0	0	0	0	0	0	0	0	0	0	0	0	0
																															Byssovorax_cruenta	0	0	0	0	0	0	0	0	0	0	0	0	0	0	0	0	0	0
																															Caballeronia_choica	0	0	0	0	0	0	0	0	0	0	0	0	0	0	0	0	0	0
																															Caballeronia_cordobensis	0	0	0	0	0	0	0	0	0	0	0	0	0	0	0	0	0	0
																															Caballeronia_glathei	0	0	0	0	0	0	0	0	0	0	0	0	0	0	0	0	0	0
																															Caballeronia_grimmiae	0	0	0	0	0	0	0	0	0	0	0	0	0	0	0	0	0	0
																															Caballeronia_humi	0	0	0	0	0	0	0	0	0	0	0	0	0	0	0	0	0	0
																															Caballeronia_jiangsuensis	0	0	0	0	0	0	0	0	0	0	0	0	0	0	0	0	0	0
																															Caballeronia_megalochromosomata	0	0	0	0	0	0	0	0	0	0	0	0	0	0	0	0	0	0
																															Caballeronia_sordidicola	0	0	0	0	0	0	0	0	0	0	0	0	0	0	0	0	0	0
																															Caballeronia_telluris	0	0	0	0	0	0	0	0	0	0	0	0	0	0	0	0	0	0
																															Caballeronia_terrestris	0	0	0	0	0	0	0	0	0	0	0	0	0	0	0	0	0	0
																															Caballeronia_udeis	0	0	0	0	0	0	0	0	0	0	0	0	0	0	0	0	0	0
																															Caballeronia_zhejiangensis	0	0	0	0	0	0	0	0	0	0	0	0	0	0	0	0	0	0
																															Caedibacter_sp._37-49	0	0	0	0	0	0	0	0	0	0	0	0	0	0	0	0	0	0
																															Caenimonas_sp._SL110	0	0	0	0	0	0	0	0	0	0	0	0	0	0	0	0	0	0
																															Caenispirillum_bisanense	0	0	0	0	0	0	0	0	0	0	0	0	0	0	0	0	0	0
																															Caenispirillum_salinarum	0	0	0	0	0	0	0	0	0	0	0	0	0	0	0	0	0	0
																															Caldalkalibacillus_thermarum	0	0	0	0	0	0	0	0	0	0	0	0	0	0	0	0	0	0
																															Caldanaerobacter_subterraneus	0	0	0	0	0	0	0	0	0	0	0	0	0	0	0	0	0	0
																															Caldanaerobius_fijiensis	0	0	0	0	0	0	0	0	0	0	0	0	0	0	0	0	0	0
																															Caldanaerovirga_acetigignens	0	0	0	0	0	0	0	0	0	0	0	0	0	0	0	0	0	0
																															Calderihabitans_maritimus	0	0	0	0	0	0	0	0	0	0	0	0	0	0	0	0	0	0
																															Caldicellulosiruptor_bescii	0	0	0	0	0	0	0	0	0	0	0	0	0	0	0	0	0	0
																															Caldilinea_aerophila	0	0	0	0	0	0	0	0	0	0	0	0	0	0	0	0	0	0
																															Caldimonas_manganoxidans	0	0	0	0	0	0	0	0	0	0	0	0	0	0	0	0	0	0
																															Caldiserica_bacterium_UBA4770	0	0	0	0	0	0	0	0	0	0	0	0	0	0	0	0	0	0
																															Caldiserica_bacterium_UBA4822	0	0	0	0	0	0	0	0	0	0	0	0	0	0	0	0	0	0
																															Caldiserica_bacterium_UBA6126	0	0	0	0	0	0	0	0	0	0	0	0	0	0	0	0	0	0
																															Caldiserica_bacterium_UBA646	0	0	0	0	0	0	0	0	0	0	0	0	0	0	0	0	0	0
																															Caldisericum_exile	0	0	0	0	0	0	0	0	0	0	0	0	0	0	0	0	0	0
																															Calditerricola_satsumensis	0	0	0	0	0	0	0	0	0	0	0	0	0	0	0	0	0	0
																															Calditerrivibrio_nitroreducens	0	0	0	0	0	0	0	0	0	0	0	0	0	0	0	0	0	0
																															Caldithrix_abyssi	0	0	0	0	0	0	0	0	0	0	0	0	0	0	0	0	0	0
																															Calditrichaeota_bacterium_AABM5.125.24	0	0	0	0	0	0	0	0	0	0	0	0	0	0	0	0	0	0
																															Calidifontibacter_indicus	0	0	0	0	0	0	0	0	0	0	0	0	0	0	0	0	0	0
																															Caloramator_fervidus	0	0	0	0	0	0	0	0	0	0	0	0	0	0	0	0	0	0
																															Caloramator_quimbayensis	0	0	0	0	0	0	0	0	0	0	0	0	0	0	0	0	0	0
																															Caloranaerobacter_ferrireducens	0	0	0	0	0	0	0	0	0	0	0	0	0	0	0	0	0	0
																															Caloranaerobacter_sp._TR13	0	0	0	0	0	0	0	0	0	0	0	0	0	0	0	0	0	0
																															Calothrix_brevissima	0	0	0	0	0	0	0	0	0	0	0	0	0	0	0	0	0	0
																															Calothrix_elsteri	0	0	0	0	0	0	0	0	0	0	0	0	0	0	0	0	0	0
																															Calothrix_parasitica	0	0	0	0	0	0	0	0	0	0	0	0	0	0	0	0	0	0
																															Calothrix_parietina	0	0	0	0	0	0	0	0	0	0	0	0	0	0	0	0	0	0
																															Calothrix_rhizosoleniae	0	0	0	0	0	0	0	0	0	0	0	0	0	0	0	0	0	0
																															Calothrix_sp._336/3	0	0	0	0	0	0	0	0	0	0	0	0	0	0	0	0	0	0
																															Calothrix_sp._HK-06	0	0	0	0	0	0	0	0	0	0	0	0	0	0	0	0	0	0
																															Calothrix_sp._NIES-2098	0	0	0	0	0	0	0	0	0	0	0	0	0	0	0	0	0	0
																															Calothrix_sp._NIES-2100	0	0	0	0	0	0	0	0	0	0	0	0	0	0	0	0	0	0
																															Calothrix_sp._PCC_7103	0	0	0	0	0	0	0	0	0	0	0	0	0	0	0	0	0	0
																															Calothrix_sp._PCC_7507	0	0	0	0	0	0	0	0	0	0	0	0	0	0	0	0	0	0
																															Camelimonas_lactis	0	0	0	0	0	0	0	0	0	0	0	0	0	0	0	0	0	0
																															Campylobacter_gracilis	0	0	0	0	0	0	0	0	0	0	0	0	0	0	0	0	0	0
																															Campylobacter_insulaenigrae	0	0	0	0	0	0	0	0	0	0	0	0	0	0	0	0	0	0
																															Campylobacter_sp._MIT_99-7217	0	0	0	0	0	0	0	0	0	0	0	0	0	0	0	0	0	0
																															Campylobacteraceae_bacterium_UBA1877	0	0	0	0	0	0	0	0	0	0	0	0	0	0	0	0	0	0
																															Candidatus_Abawacabacteria_bacterium_RBG_16_42_10	0	0	0	0	0	0	0	0	0	0	0	0	0	0	0	0	0	0
																															Candidatus_Accumulibacter_sp._66-26	0	0	0	0	0	0	0	0	0	0	0	0	0	0	0	0	0	0
																															Candidatus_Accumulibacter_sp._BA-92	0	0	0	0	0	0	0	0	0	0	0	0	0	0	0	0	0	0
																															Candidatus_Accumulibacter_sp._BA-93	0	0	0	0	0	0	0	0	0	0	0	0	0	0	0	0	0	0
																															Candidatus_Accumulibacter_sp._SK-12	0	0	0	0	0	0	0	0	0	0	0	0	0	0	0	0	0	0
																															Candidatus_Accumulibacter_sp._UBA704	0	0	0	0	0	0	0	0	0	0	0	0	0	0	0	0	0	0
																															Candidatus_Acetothermia_bacterium_JdFR-47	0	0	0	0	0	0	0	0	0	0	0	0	0	0	0	0	0	0
																															Candidatus_Adiutrix_intracellularis	0	0	0	0	0	0	0	0	0	0	0	0	0	0	0	0	0	0
																															Candidatus_Adlerbacteria_bacterium_GW2011_GWA1_54_10	0	0	0	0	0	0	0	0	0	0	0	0	0	0	0	0	0	0
																															Candidatus_Adlerbacteria_bacterium_RIFCSPHIGHO2_02_FULL_54_18	0	0	0	0	0	0	0	0	0	0	0	0	0	0	0	0	0	0
																															Candidatus_Adlerbacteria_bacterium_RIFCSPHIGHO2_12_FULL_53_18	0	0	0	0	0	0	0	0	0	0	0	0	0	0	0	0	0	0
																															Candidatus_Adlerbacteria_bacterium_RIFCSPLOWO2_01_FULL_51_16	0	0	0	0	0	0	0	0	0	0	0	0	0	0	0	0	0	0
																															Candidatus_Adlerbacteria_bacterium_RIFOXYC1_FULL_48_26	0	0	0	0	0	0	0	0	0	0	0	0	0	0	0	0	0	0
																															Candidatus_Aegiribacteria_bacterium_MLS_C	0	0	0	0	0	0	0	0	0	0	0	0	0	0	0	0	0	0
																															Candidatus_Aerophobus_profundus	0	0	0	0	0	0	0	0	0	0	0	0	0	0	0	0	0	0
																															Candidatus_Altiarchaeales_archaeon_A3	0	0	0	0	0	0	0	0	0	0	0	0	0	0	0	0	0	0
																															Candidatus_Altiarchaeales_archaeon_WOR_SM1_79	0	0	0	0	0	0	0	0	0	0	0	0	0	0	0	0	0	0
																															Candidatus_Altiarchaeales_archaeon_WOR_SM1_86-2	0	0	0	0	0	0	0	0	0	0	0	0	0	0	0	0	0	0
																															Candidatus_Altiarchaeales_archaeon_WOR_SM1_SCG	0	0	0	0	0	0	0	0	0	0	0	0	0	0	0	0	0	0
																															Candidatus_Altiarchaeum_sp._CG2_30_32_3053	0	0	0	0	0	0	0	0	0	0	0	0	0	0	0	0	0	0
																															Candidatus_Amesbacteria_bacterium_GW2011_GWA1_47_20	0	0	0	0	0	0	0	0	0	0	0	0	0	0	0	0	0	0
																															Candidatus_Amesbacteria_bacterium_GW2011_GWB1_47_19	0	0	0	0	0	0	0	0	0	0	0	0	0	0	0	0	0	0
																															Candidatus_Amesbacteria_bacterium_GW2011_GWC1_47_15	0	0	0	0	0	0	0	0	0	0	0	0	0	0	0	0	0	0
																															Candidatus_Amesbacteria_bacterium_GW2011_GWC2_45_19	0	0	0	0	0	0	0	0	0	0	0	0	0	0	0	0	0	0
																															Candidatus_Amesbacteria_bacterium_RBG_19FT_COMBO_48_16	0	0	0	0	0	0	0	0	0	0	0	0	0	0	0	0	0	0
																															Candidatus_Amesbacteria_bacterium_RIFCSPLOWO2_01_FULL_48_25	0	0	0	0	0	0	0	0	0	0	0	0	0	0	0	0	0	0
																															Candidatus_Amesbacteria_bacterium_RIFCSPLOWO2_01_FULL_49_25	0	0	0	0	0	0	0	0	0	0	0	0	0	0	0	0	0	0
																															Candidatus_Amesbacteria_bacterium_RIFOXYB1_FULL_44_23	0	0	0	0	0	0	0	0	0	0	0	0	0	0	0	0	0	0
																															Candidatus_Aminicenans_sakinawicola	0	0	0	0	0	0	0	0	0	0	0	0	0	0	0	0	0	0
																															Candidatus_Aminicenantes_bacterium_JdFR-78	0	0	0	0	0	0	0	0	0	0	0	0	0	0	0	0	0	0
																															Candidatus_Aminicenantes_bacterium_JdFR-80	0	0	0	0	0	0	0	0	0	0	0	0	0	0	0	0	0	0
																															Candidatus_Aminicenantes_bacterium_RBG_13_64_14	0	0	0	0	0	0	0	0	0	0	0	0	0	0	0	0	0	0
																															Candidatus_Aminicenantes_bacterium_RBG_16_66_30	0	0	0	0	0	0	0	0	0	0	0	0	0	0	0	0	0	0
																															Candidatus_Aminicenantes_bacterium_RBG_19FT_COMBO_65_30	0	0	0	0	0	197	0	0	0	0	0	0	0	0	0	0	0	0
																															Candidatus_Aminicenantes_bacterium_UBA1061	0	0	0	0	0	0	0	0	0	0	0	0	0	0	0	0	0	0
																															Candidatus_Aminicenantes_bacterium_UBA2190	0	0	0	0	0	0	0	0	0	0	0	0	0	0	0	0	0	0
																															Candidatus_Aminicenantes_bacterium_UBA2199	0	0	0	0	0	0	0	0	0	0	0	0	0	0	0	0	0	0
																															Candidatus_Aminicenantes_bacterium_UBA4085	0	0	0	0	0	0	0	0	0	0	0	0	0	0	0	0	0	0
																															Candidatus_Aminicenantes_bacterium_UBA4820	0	0	0	0	0	0	0	0	0	0	0	0	0	0	0	0	0	0
																															Candidatus_Aminicenantes_bacterium_UBA6072	0	0	0	0	0	0	0	0	0	0	0	0	0	0	0	0	0	0
																															Candidatus_Aminicenantes_bacterium_UBA6228	0	0	0	0	0	0	0	0	0	0	0	0	0	0	0	0	0	0
																															Candidatus_Aminicenantes_bacterium_UBA876	0	0	0	0	0	0	0	0	0	0	0	0	0	0	0	0	0	0
																															Candidatus_Amoebophilus_asiaticus	0	0	0	0	0	0	0	0	0	0	0	0	0	0	0	0	0	0
																															Candidatus_Amoebophilus_sp._36-38	0	0	0	0	0	0	0	0	0	0	0	0	0	0	0	0	0	0
																															Candidatus_Andersenbacteria_bacterium_RIFCSPHIGHO2_02_FULL_45_11	0	0	0	0	0	0	0	0	0	0	0	0	0	0	0	0	0	0
																															Candidatus_Andersenbacteria_bacterium_RIFCSPHIGHO2_02_FULL_46_16	0	0	0	0	0	0	0	0	0	0	0	0	0	0	0	0	0	0
																															Candidatus_Andersenbacteria_bacterium_RIFCSPHIGHO2_12_FULL_45_11b	0	0	0	0	0	0	0	0	0	0	0	0	0	0	0	0	0	0
																															Candidatus_Aquiluna	0	0	0	0	0	0	0	0	0	0	0	0	0	0	0	0	0	0
																															Candidatus_Arsenophonus_lipoptenae	0	0	0	0	0	0	0	0	0	0	0	0	0	0	0	0	0	0
																															Candidatus_Atelocyanobacterium_thalassa	0	0	0	0	0	0	0	0	0	0	0	0	0	0	0	0	0	0
																															Candidatus_Atribacteria_bacterium_4572_76	0	0	0	0	0	0	0	0	0	0	0	0	0	0	0	0	0	0
																															Candidatus_Atribacteria_bacterium_RBG_19FT_COMBO_35_14	0	0	0	0	0	0	0	0	0	0	0	0	0	0	0	0	0	0
																															Candidatus_Atribacteria_bacterium_RS-JS1	0	0	0	0	0	0	0	0	0	0	0	0	0	0	0	0	0	0
																															Candidatus_Atribacteria_bacterium_UBA4082	0	0	0	0	0	0	0	0	0	0	0	0	0	0	0	0	0	0
																															Candidatus_Atribacteria_bacterium_UBA6251	0	0	0	0	0	0	0	0	0	0	0	0	0	0	0	0	0	0
																															Candidatus_Atribacteria_bacterium_UBA6794	0	0	0	0	0	0	0	0	0	0	0	0	0	0	0	0	0	0
																															Candidatus_Azambacteria_bacterium_GW2011_GWA2_42_9	0	0	0	0	0	0	0	0	0	0	0	0	0	0	0	0	0	0
																															Candidatus_Azambacteria_bacterium_RIFCSPHIGHO2_02_FULL_52_12	0	0	0	0	0	0	0	0	0	0	0	0	0	0	0	0	0	0
																															Candidatus_Azambacteria_bacterium_RIFCSPLOWO2_01_FULL_44_84	0	0	0	0	0	0	0	0	0	0	0	0	0	0	0	0	0	0
																															Candidatus_Azambacteria_bacterium_RIFCSPLOWO2_01_FULL_46_26	0	0	0	0	0	0	0	0	0	0	0	0	0	0	0	0	0	0
																															Candidatus_Babela_massiliensis	0	0	0	0	0	0	0	0	0	0	0	0	0	0	0	0	0	0
																															Candidatus_Bathyarchaeota_archaeon_B23	0	0	0	0	0	0	0	0	0	0	0	0	0	0	0	0	0	0
																															Candidatus_Bathyarchaeota_archaeon_B24	0	0	0	0	0	0	0	0	0	0	0	0	0	0	0	0	0	0
																															Candidatus_Bathyarchaeota_archaeon_B25	0	0	0	0	0	0	0	0	0	0	0	0	0	0	0	0	0	0
																															Candidatus_Bathyarchaeota_archaeon_B26-1	0	0	0	0	0	0	0	0	0	0	0	0	0	0	0	0	0	0
																															Candidatus_Bathyarchaeota_archaeon_B26-2	0	0	0	0	0	0	0	0	0	0	0	0	0	0	0	0	0	0
																															Candidatus_Bathyarchaeota_archaeon_B63	0	0	0	0	0	0	0	0	0	0	0	0	0	0	0	0	0	0
																															Candidatus_Bathyarchaeota_archaeon_BA2	0	0	0	0	0	0	0	0	0	0	0	0	0	0	0	0	0	0
																															Candidatus_Bathyarchaeota_archaeon_JdFR-04	0	0	0	0	0	0	0	0	0	0	0	0	0	0	0	0	0	0
																															Candidatus_Bathyarchaeota_archaeon_JdFR-07	0	0	0	0	0	0	0	0	0	0	0	0	0	0	0	0	0	0
																															Candidatus_Bathyarchaeota_archaeon_JdFR-11	0	0	0	0	0	0	0	0	0	0	0	0	0	0	0	0	0	0
																															Candidatus_Bathyarchaeota_archaeon_RBG_13_38_9	0	0	0	0	0	0	0	0	0	0	0	0	0	0	0	0	0	0
																															Candidatus_Bathyarchaeota_archaeon_RBG_13_52_12	0	0	0	0	0	0	0	0	0	0	0	0	0	0	0	0	0	0
																															Candidatus_Bathyarchaeota_archaeon_RBG_13_60_20	0	0	0	0	0	0	0	0	0	0	0	0	0	0	0	0	0	0
																															Candidatus_Bathyarchaeota_archaeon_RBG_16_48_13	0	0	0	0	0	0	0	0	0	0	0	0	0	0	0	0	0	0
																															Candidatus_Bathyarchaeota_archaeon_RBG_16_57_9	0	0	0	0	0	0	0	0	0	0	0	0	0	0	0	0	0	0
																															Candidatus_Bathyarchaeota_archaeon_UBA233	0	0	0	0	0	0	0	0	0	0	0	0	0	0	0	0	0	0
																															Candidatus_Berkelbacteria_bacterium_RIFCSPLOWO2_01_FULL_50_28	0	0	0	0	0	0	0	0	0	0	0	0	0	0	0	0	0	0
																															Candidatus_Berkiella_aquae	0	0	0	0	0	0	0	0	0	0	0	0	0	0	0	0	0	0
																															Candidatus_Berkiella_cookevillensis	0	0	0	0	0	0	0	0	0	0	0	0	0	0	0	0	0	0
																															Candidatus_Blackburnbacteria_bacterium_RIFCSPHIGHO2_01_FULL_43_15b	0	0	0	0	0	0	0	0	0	0	0	0	0	0	0	0	0	0
																															Candidatus_Blackburnbacteria_bacterium_RIFCSPLOWO2_01_FULL_40_20	0	0	0	0	0	0	0	0	0	0	0	0	0	0	0	0	0	0
																															Candidatus_Blastococcus_massiliensis	0	0	0	0	0	0	0	0	0	0	0	0	0	0	0	0	0	0
																															Candidatus_Brennerbacteria_bacterium_RIFOXYC1_FULL_41_11	0	0	0	0	0	0	0	0	0	0	0	0	0	0	0	0	0	0
																															Candidatus_Brocadia_caroliniensis	0	0	0	0	0	0	0	0	0	0	0	0	0	0	0	0	0	0
																															Candidatus_Brocadia_fulgida	0	0	0	0	0	0	0	0	0	0	0	0	0	0	0	0	0	0
																															Candidatus_Brocadia_sinica	0	0	0	0	0	0	0	0	0	0	0	0	0	0	0	0	0	0
																															Candidatus_Buchananbacteria_bacterium_RIFCSPHIGHO2_02_FULL_39_17	0	0	0	0	0	0	0	0	0	0	0	0	0	0	0	0	0	0
																															Candidatus_Buchananbacteria_bacterium_RIFCSPHIGHO2_02_FULL_56_16	0	0	0	0	0	0	0	0	0	0	0	0	0	0	0	0	0	0
																															Candidatus_Buchananbacteria_bacterium_RIFCSPLOWO2_01_FULL_39_33	0	0	0	0	0	0	0	0	0	0	0	0	0	0	0	0	0	0
																															Candidatus_Buchananbacteria_bacterium_RIFCSPLOWO2_02_FULL_46_11b	0	0	0	0	0	0	0	0	0	0	0	0	0	0	0	0	0	0
																															Candidatus_Burkholderia_brachyanthoides	0	0	0	0	0	0	0	0	0	0	0	0	0	0	0	0	0	0
																															Candidatus_Burkholderia_crenata	0	0	0	0	0	0	0	0	0	0	0	0	0	0	0	0	0	0
																															Candidatus_Burkholderia_pumila	0	0	0	0	0	0	0	0	0	0	0	0	0	0	0	0	0	0
																															Candidatus_Burkholderia_verschuerenii	0	0	0	0	0	0	0	0	0	0	0	0	0	0	0	0	0	0
																															Candidatus_Caenarcanum_bioreactoricola	0	0	0	0	0	0	0	0	0	0	0	0	0	0	0	0	0	0
																															Candidatus_Caldatribacterium_californiense	0	0	0	0	0	0	0	0	0	0	0	0	0	0	0	0	0	0
																															Candidatus_Caldatribacterium_saccharofermentans	0	0	0	0	0	0	0	0	0	0	0	0	0	0	0	0	0	0
																															Candidatus_Campbellbacteria_bacterium_RIFCSPLOWO2_02_35_12	0	0	0	0	0	0	0	0	0	0	0	0	0	0	0	0	0	0
																															Candidatus_Campbellbacteria_bacterium_RIFOXYC2_FULL_35_25	0	0	0	0	0	0	0	0	0	0	0	0	0	0	0	0	0	0
																															Candidatus_Cardinium_hertigii	0	0	0	0	0	0	0	0	0	0	0	0	0	0	0	0	0	0
																															Candidatus_Chisholmbacteria_bacterium_RIFCSPHIGHO2_01_FULL_52_32	0	0	0	0	0	0	0	0	0	0	0	0	0	0	0	0	0	0
																															Candidatus_Chloroploca_asiatica	0	0	0	0	0	0	0	0	0	0	0	0	0	0	0	0	0	0
																															Candidatus_Chrysopegis_kryptomonas	0	0	0	0	0	0	0	0	0	0	0	0	0	0	0	0	0	0
																															Candidatus_Cloacimonas_sp._4484_140	0	0	0	0	0	0	0	0	0	0	0	0	0	0	0	0	0	0
																															Candidatus_Cloacimonas_sp._SDB	0	0	0	0	0	0	0	0	0	0	0	0	0	0	0	0	0	0
																															Candidatus_Cloacimonetes_bacterium_4572_55	0	0	0	0	0	0	0	0	0	0	0	0	0	0	0	0	0	0
																															Candidatus_Coatesbacteria_bacterium_RBG_13_66_14	0	0	0	0	0	0	0	0	0	0	0	0	0	0	0	0	0	0
																															Candidatus_Collierbacteria_bacterium_RIFCSPLOWO2_01_FULL_50_23	0	0	0	0	0	0	0	0	0	0	0	0	0	0	0	0	0	0
																															Candidatus_Colwellbacteria_bacterium_GWA2_46_10	0	0	0	0	0	0	0	0	0	0	0	0	0	0	0	0	0	0
																															Candidatus_Colwellbacteria_bacterium_RIFCSPLOWO2_01_FULL_48_10	0	0	0	0	0	0	0	0	0	0	0	0	0	0	0	0	0	0
																															Candidatus_Colwellbacteria_bacterium_RIFCSPLOWO2_02_FULL_44_20b	0	0	0	0	0	0	0	0	0	0	0	0	0	0	0	0	0	0
																															Candidatus_Colwellbacteria_bacterium_RIFCSPLOWO2_12_FULL_43_11	0	0	0	0	0	0	0	0	0	0	0	0	0	0	0	0	0	0
																															Candidatus_Competibacter_denitrificans	0	0	0	0	0	0	0	0	0	0	0	0	0	0	0	0	0	0
																															Candidatus_Contendobacter_odensis	0	0	0	0	0	0	0	0	0	0	0	0	0	0	0	0	0	0
																															Candidatus_Curtissbacteria_bacterium_RIFCSPHIGHO2_02_FULL_42_15	0	0	0	0	0	0	0	0	0	0	0	0	0	0	0	0	0	0
																															Candidatus_Curtissbacteria_bacterium_RIFCSPLOWO2_01_FULL_37_9	0	0	0	0	0	0	0	0	0	0	0	0	0	0	0	0	0	0
																															Candidatus_Curtissbacteria_bacterium_RIFCSPLOWO2_01_FULL_41_18	0	0	0	0	0	0	0	0	0	0	0	0	0	0	0	0	0	0
																															Candidatus_Curtissbacteria_bacterium_RIFCSPLOWO2_02_41_11	0	0	0	0	0	0	0	0	0	0	0	0	0	0	0	0	0	0
																															Candidatus_Dactylopiibacterium_carminicum	0	0	0	0	0	0	0	0	0	0	0	0	0	0	0	0	0	0
																															Candidatus_Dadabacteria_bacterium_CSP1-2	0	0	0	0	0	0	0	0	0	0	0	0	0	0	0	0	0	0
																															Candidatus_Dadabacteria_bacterium_RIFCSPHIGHO2_12_FULL_53_21	0	0	0	0	0	0	0	0	0	0	0	0	0	0	0	0	0	0
																															Candidatus_Dadabacteria_bacterium_UBA2774	0	0	0	0	0	0	0	0	0	0	0	0	0	0	0	0	0	0
																															Candidatus_Daviesbacteria_bacterium_GW2011_GWA1_41_61	0	0	0	0	0	0	0	0	0	0	0	0	0	0	0	0	0	0
																															Candidatus_Daviesbacteria_bacterium_RIFCSPHIGHO2_01_FULL_40_11	0	0	0	0	0	0	0	0	0	0	0	0	0	0	0	0	0	0
																															Candidatus_Daviesbacteria_bacterium_RIFCSPHIGHO2_01_FULL_41_45	0	0	0	0	0	0	0	0	0	0	0	0	0	0	0	0	0	0
																															Candidatus_Daviesbacteria_bacterium_RIFCSPHIGHO2_02_FULL_36_13	0	0	0	0	0	0	0	0	0	0	0	0	0	0	0	0	0	0
																															Candidatus_Daviesbacteria_bacterium_RIFCSPHIGHO2_02_FULL_39_12	0	0	0	0	0	0	0	0	0	0	0	0	0	0	0	0	0	0
																															Candidatus_Daviesbacteria_bacterium_RIFCSPHIGHO2_12_FULL_37_16	0	0	0	0	0	0	0	0	0	0	0	0	0	0	0	0	0	0
																															Candidatus_Daviesbacteria_bacterium_RIFCSPLOWO2_01_FULL_37_10	0	0	0	0	0	0	0	0	0	0	0	0	0	0	0	0	0	0
																															Candidatus_Daviesbacteria_bacterium_RIFCSPLOWO2_01_FULL_39_12	0	0	0	0	0	0	0	0	0	0	0	0	0	0	0	0	0	0
																															Candidatus_Daviesbacteria_bacterium_RIFCSPLOWO2_01_FULL_39_23	0	0	0	0	0	0	0	0	0	0	0	0	0	0	0	0	0	0
																															Candidatus_Daviesbacteria_bacterium_RIFCSPLOWO2_02_FULL_41_8	0	0	0	0	0	0	0	0	0	0	0	0	0	0	0	0	0	0
																															Candidatus_Dependentiae_bacterium_UBA6230	0	0	0	0	0	0	0	0	0	0	0	0	0	0	0	0	0	0
																															Candidatus_Desantisbacteria_bacterium_CG1_02_38_46	0	0	0	0	0	0	0	0	0	0	0	0	0	0	0	0	0	0
																															Candidatus_Desantisbacteria_bacterium_CG1_02_49_89	0	0	0	0	0	0	0	0	0	0	0	0	0	0	0	0	0	0
																															Candidatus_Desantisbacteria_bacterium_CG2_30_40_21	0	0	0	0	0	0	0	0	0	0	0	0	0	0	0	0	0	0
																															Candidatus_Desulfofervidus_auxilii	0	0	0	0	0	0	0	0	0	0	0	0	0	0	0	0	0	0
																															Candidatus_Desulfopertinax_cowenii	0	0	0	0	0	0	0	0	0	0	0	0	0	0	0	0	0	0
																															Candidatus_Desulforudis_audaxviator	0	0	0	0	0	0	0	0	0	0	0	0	0	0	0	0	0	0
																															Candidatus_Diapherotrites_archaeon_UBA493	0	0	0	0	0	0	0	0	0	0	0	0	0	0	0	0	0	0
																															Candidatus_Dojkabacteria_bacterium_UBA2259	0	0	0	0	0	0	0	0	0	0	0	0	0	0	0	0	0	0
																															Candidatus_Doudnabacteria_bacterium_RIFCSPHIGHO2_01_FULL_45_18	0	0	0	0	0	0	0	0	0	0	0	0	0	0	0	0	0	0
																															Candidatus_Doudnabacteria_bacterium_RIFCSPHIGHO2_01_FULL_46_14	0	0	0	0	0	0	0	0	0	0	0	0	0	0	0	0	0	0
																															Candidatus_Doudnabacteria_bacterium_RIFCSPHIGHO2_01_FULL_50_11	0	0	0	0	0	0	0	0	0	0	0	0	0	0	0	0	0	0
																															Candidatus_Doudnabacteria_bacterium_RIFCSPHIGHO2_02_FULL_42_25	0	0	0	0	0	0	0	0	0	0	0	0	0	0	0	0	0	0
																															Candidatus_Doudnabacteria_bacterium_RIFCSPHIGHO2_02_FULL_43_13b	0	0	0	0	0	0	0	0	0	0	0	0	0	0	0	0	0	0
																															Candidatus_Doudnabacteria_bacterium_RIFCSPHIGHO2_12_FULL_48_16	0	0	0	0	0	0	0	0	0	0	0	0	0	0	0	0	0	0
																															Candidatus_Edwardsbacteria_bacterium_RifOxyA12_full_54_48	0	0	0	0	0	0	0	0	0	0	0	0	0	0	0	0	0	0
																															Candidatus_Eisenbacteria_bacterium_RBG_16_71_46	0	0	0	0	0	0	0	0	0	0	0	0	0	0	0	0	0	0
																															Candidatus_Electronema	0	0	0	0	0	0	0	0	0	0	0	0	0	0	0	0	0	0
																															Candidatus_Electrothrix_aarhusiensis	0	0	0	0	0	0	0	0	0	0	0	0	0	0	0	0	0	0
																															Candidatus_Electrothrix_marina	0	0	0	0	0	0	0	0	0	0	0	0	0	0	0	0	0	0
																															Candidatus_Endobugula_sertula	0	0	0	0	0	0	0	0	0	0	0	0	0	0	0	0	0	0
																															Candidatus_Endolissoclinum_faulkneri	0	0	0	0	0	0	0	0	0	0	0	0	0	0	0	0	0	0
																															Candidatus_Endoriftia_persephone	0	0	0	0	0	0	0	0	0	0	0	0	0	0	0	0	0	0
																															Candidatus_Entotheonella_factor	0	0	0	0	0	0	0	0	0	0	0	0	0	0	0	0	0	0
																															Candidatus_Entotheonella_palauensis	0	0	0	0	0	0	0	0	0	0	0	0	0	0	0	0	0	0
																															Candidatus_Erwinia_dacicola	0	0	0	0	0	0	0	0	0	0	0	0	0	0	0	0	0	0
																															Candidatus_Falkowbacteria_bacterium_CG1_02_37_21	0	0	0	0	0	0	0	0	0	0	0	0	0	0	0	0	0	0
																															Candidatus_Falkowbacteria_bacterium_CG1_02_41_21	0	0	0	0	0	0	0	0	0	0	0	0	0	0	0	0	0	0
																															Candidatus_Falkowbacteria_bacterium_GW2011_GWF2_43_32	0	0	0	0	0	0	0	0	0	0	0	0	0	0	0	0	0	0
																															Candidatus_Falkowbacteria_bacterium_RIFCSPLOWO2_02_FULL_45_15	0	0	0	0	0	0	0	0	0	0	0	0	0	0	0	0	0	0
																															Candidatus_Falkowbacteria_bacterium_RIFCSPLOWO2_12_FULL_45_13	0	0	0	0	0	0	0	0	0	0	0	0	0	0	0	0	0	0
																															Candidatus_Falkowbacteria_bacterium_RIFOXYA2_FULL_38_12	0	0	0	0	0	0	0	0	0	0	0	0	0	0	0	0	0	0
																															Candidatus_Falkowbacteria_bacterium_RIFOXYA2_FULL_47_19	0	0	0	0	0	0	0	0	0	0	0	0	0	0	0	0	0	0
																															Candidatus_Falkowbacteria_bacterium_RIFOXYC2_FULL_36_12	0	0	0	0	0	0	0	0	0	0	0	0	0	0	0	0	0	0
																															Candidatus_Falkowbacteria_bacterium_RIFOXYC2_FULL_47_12	0	0	0	0	0	0	0	0	0	0	0	0	0	0	0	0	0	0
																															Candidatus_Falkowbacteria_bacterium_RIFOXYC2_FULL_48_21	0	0	0	0	0	0	0	0	0	0	0	0	0	0	0	0	0	0
																															Candidatus_Falkowbacteria_bacterium_RIFOXYD12_FULL_34_57	0	0	0	0	0	0	0	0	0	0	0	0	0	0	0	0	0	0
																															Candidatus_Falkowbacteria_bacterium_UBA2355	0	0	0	0	0	0	0	0	0	0	0	0	0	0	0	0	0	0
																															Candidatus_Falkowbacteria_bacterium_UBA917	0	0	0	0	0	0	0	0	0	0	0	0	0	0	0	0	0	0
																															Candidatus_Firestonebacteria_bacterium_RIFOXYA2_FULL_40_8	0	0	0	0	0	0	0	0	0	0	0	0	0	0	0	0	0	0
																															Candidatus_Firestonebacteria_bacterium_RIFOXYD2_FULL_39_29	0	0	0	0	0	0	0	0	0	0	0	0	0	0	0	0	0	0
																															Candidatus_Fluviicola_riflensis	0	0	0	0	0	0	0	0	0	0	0	0	0	0	0	0	0	0
																															Candidatus_Fraserbacteria_bacterium_RBG_16_55_9	0	0	0	0	0	0	0	0	0	0	0	0	0	0	0	0	0	0
																															Candidatus_Fukatsuia_symbiotica	0	0	0	0	0	0	0	0	0	0	0	0	0	0	0	0	0	0
																															Candidatus_Gastranaerophilales_bacterium_HUM_1	0	0	0	0	0	0	0	0	0	0	0	0	0	0	0	0	0	0
																															Candidatus_Gastranaerophilales_bacterium_HUM_9	0	0	0	0	0	0	0	0	0	0	0	0	0	0	0	0	0	0
																															Candidatus_Giovannonibacteria_bacterium_RIFCSPHIGHO2_01_FULL_45_24	0	0	0	0	0	0	0	0	0	0	0	0	0	0	0	0	0	0
																															Candidatus_Giovannonibacteria_bacterium_RIFCSPHIGHO2_02_43_16	0	0	0	0	0	0	0	0	0	0	0	0	0	0	0	0	0	0
																															Candidatus_Giovannonibacteria_bacterium_RIFCSPHIGHO2_02_FULL_44_11	0	0	0	0	0	0	0	0	0	0	0	0	0	0	0	0	0	0
																															Candidatus_Giovannonibacteria_bacterium_RIFCSPHIGHO2_02_FULL_45_13	0	0	0	0	0	0	0	0	0	0	0	0	0	0	0	0	0	0
																															Candidatus_Giovannonibacteria_bacterium_RIFCSPHIGHO2_12_FULL_44_22	0	0	0	0	0	0	0	0	0	0	0	0	0	0	0	0	0	0
																															Candidatus_Giovannonibacteria_bacterium_RIFCSPLOWO2_01_FULL_46_13	0	0	0	0	0	0	0	0	0	0	0	0	0	0	0	0	0	0
																															Candidatus_Giovannonibacteria_bacterium_RIFCSPLOWO2_02_FULL_43_54	0	0	0	0	0	0	0	0	0	0	0	0	0	0	0	0	0	0
																															Candidatus_Giovannonibacteria_bacterium_RIFCSPLOWO2_02_FULL_45_28	0	0	0	0	0	0	0	0	0	0	0	0	0	0	0	0	0	0
																															Candidatus_Giovannonibacteria_bacterium_RIFCSPLOWO2_12_FULL_43_11c	0	0	0	0	0	0	0	0	0	0	0	0	0	0	0	0	0	0
																															Candidatus_Giovannonibacteria_bacterium_RIFCSPLOWO2_12_FULL_44_15	0	0	0	0	0	0	0	0	0	0	0	0	0	0	0	0	0	0
																															Candidatus_Giovannonibacteria_bacterium_RIFOXYD1_FULL_48_21	0	0	0	0	0	0	0	0	0	0	0	0	0	0	0	0	0	0
																															Candidatus_Glassbacteria_bacterium_RIFCSPLOWO2_12_FULL_58_11	0	0	0	0	0	0	0	0	0	0	0	0	0	0	0	0	0	0
																															Candidatus_Glomeribacter_gigasporarum	0	0	0	0	0	0	0	0	0	0	0	0	0	0	0	0	0	0
																															Candidatus_Gottesmanbacteria_bacterium_GW2011_GWA2_43_14	0	0	0	0	0	0	0	0	0	0	0	0	0	0	0	0	0	0
																															Candidatus_Gottesmanbacteria_bacterium_GW2011_GWC1_43_10	0	0	0	0	0	0	0	0	0	0	0	0	0	0	0	0	0	0
																															Candidatus_Gottesmanbacteria_bacterium_RBG_16_52_11	0	0	0	0	0	0	0	0	0	0	0	0	0	0	0	0	0	0
																															Candidatus_Gottesmanbacteria_bacterium_RIFCSPHIGHO2_01_FULL_40_15	0	0	0	0	0	0	0	0	0	0	0	0	0	0	0	0	0	0
																															Candidatus_Gottesmanbacteria_bacterium_RIFCSPHIGHO2_01_FULL_46_14	0	0	0	0	0	0	0	0	0	0	0	0	0	0	0	0	0	0
																															Candidatus_Gottesmanbacteria_bacterium_RIFCSPHIGHO2_02_FULL_39_11	0	0	0	0	0	0	0	0	0	0	0	0	0	0	0	0	0	0
																															Candidatus_Gottesmanbacteria_bacterium_RIFCSPHIGHO2_02_FULL_39_14	0	0	0	0	0	0	0	0	0	0	0	0	0	0	0	0	0	0
																															Candidatus_Gottesmanbacteria_bacterium_RIFCSPLOWO2_01_FULL_39_12b	0	0	0	0	0	0	0	0	0	0	0	0	0	0	0	0	0	0
																															Candidatus_Gottesmanbacteria_bacterium_RIFOXYB1_FULL_47_11	0	0	0	0	0	0	0	0	0	0	0	0	0	0	0	0	0	0
																															Candidatus_Gottesmanbacteria_bacterium_UBA5942	0	0	0	0	0	0	0	0	0	0	0	0	0	0	0	0	0	0
																															Candidatus_Gottesmanbacteria_bacterium_UBA6580	0	0	0	0	0	0	0	0	0	0	0	0	0	0	0	0	0	0
																															Candidatus_Gracilibacteria_bacterium_CG2_30_37_12	0	0	0	0	0	0	0	0	0	0	0	0	0	0	0	0	0	0
																															Candidatus_Hamiltonella_defensa	0	0	0	0	0	0	0	0	0	0	0	0	0	0	0	0	0	0
																															Candidatus_Harrisonbacteria_bacterium_RIFCSPHIGHO2_02_FULL_40_20	0	0	0	0	0	0	0	0	0	0	0	0	0	0	0	0	0	0
																															Candidatus_Harrisonbacteria_bacterium_RIFCSPHIGHO2_02_FULL_42_16	0	0	0	0	0	0	0	0	0	0	0	0	0	0	0	0	0	0
																															Candidatus_Harrisonbacteria_bacterium_RIFCSPLOWO2_01_FULL_44_18	0	0	0	0	0	0	0	0	0	0	0	0	0	0	0	0	0	0
																															Candidatus_Harrisonbacteria_bacterium_RIFCSPLOWO2_02_FULL_45_10c	0	0	0	0	0	0	0	0	0	0	0	0	0	0	0	0	0	0
																															Candidatus_Hydrogenedentes_bacterium_UBA2224	0	0	0	0	0	0	0	0	0	0	0	0	0	0	0	0	0	0
																															Candidatus_Hydrogenedentes_bacterium_UBA6118	0	0	0	0	0	0	0	0	0	0	0	0	0	0	0	0	0	0
																															Candidatus_Iainarchaeum_andersonii	0	0	0	0	0	0	0	0	0	0	0	0	0	0	0	0	0	0
																															Candidatus_Izimaplasma_sp._HR1	0	0	0	0	0	0	0	0	0	0	0	0	0	0	0	0	0	0
																															Candidatus_Jacksonbacteria_bacterium_RIFCSPLOWO2_02_FULL_44_20	0	0	0	0	0	0	0	0	0	0	0	0	0	0	0	0	0	0
																															Candidatus_Jacksonbacteria_bacterium_RIFOXYB2_FULL_44_15	0	0	0	0	0	0	0	0	0	0	0	0	0	0	0	0	0	0
																															Candidatus_Jettenia_caeni	0	0	0	0	0	0	0	0	0	0	0	0	0	0	0	0	0	0
																															Candidatus_Jorgensenbacteria_bacterium_GW2011_GWA1_48_11	0	0	0	0	0	0	0	0	0	0	0	0	0	0	0	0	0	0
																															Candidatus_Jorgensenbacteria_bacterium_GW2011_GWB1_50_10	0	0	0	0	0	0	0	0	0	0	0	0	0	0	0	0	0	0
																															Candidatus_Jorgensenbacteria_bacterium_GWA1_54_12	0	0	0	0	0	0	0	0	0	0	0	0	0	0	0	0	0	0
																															Candidatus_Jorgensenbacteria_bacterium_RIFCSPHIGHO2_02_FULL_45_20	0	0	0	0	0	0	0	0	0	0	0	0	0	0	0	0	0	0
																															Candidatus_Jorgensenbacteria_bacterium_RIFCSPLOWO2_01_FULL_45_25b	0	0	0	0	0	0	0	0	0	0	0	0	0	0	0	0	0	0
																															Candidatus_Jorgensenbacteria_bacterium_RIFCSPLOWO2_12_FULL_42_11	0	0	0	0	0	0	0	0	0	0	0	0	0	0	0	0	0	0
																															Candidatus_Kaiserbacteria_bacterium_GW2011_GWA2_52_12	0	0	0	0	0	0	0	0	0	0	0	0	0	0	0	0	0	0
																															Candidatus_Kaiserbacteria_bacterium_RIFCSPHIGHO2_01_FULL_46_22	0	0	0	0	0	0	0	0	0	0	0	0	0	0	0	0	0	0
																															Candidatus_Kaiserbacteria_bacterium_RIFCSPHIGHO2_01_FULL_53_29	0	0	0	0	0	0	0	0	0	0	0	0	0	0	0	0	0	0
																															Candidatus_Kaiserbacteria_bacterium_RIFCSPHIGHO2_01_FULL_53_31	0	0	0	0	0	0	0	0	0	0	0	0	0	0	0	0	0	0
																															Candidatus_Kaiserbacteria_bacterium_RIFCSPHIGHO2_01_FULL_54_36	0	0	0	0	0	0	0	0	0	0	0	0	0	0	0	0	0	0
																															Candidatus_Kaiserbacteria_bacterium_RIFCSPHIGHO2_01_FULL_55_37	0	0	0	0	0	0	0	0	0	0	0	0	0	0	0	0	0	0
																															Candidatus_Kaiserbacteria_bacterium_RIFCSPHIGHO2_01_FULL_58_22	0	0	0	0	0	0	0	0	0	0	0	0	0	0	0	0	0	0
																															Candidatus_Kaiserbacteria_bacterium_RIFCSPHIGHO2_02_FULL_49_16	0	0	0	0	0	0	0	0	0	0	0	0	0	0	0	0	0	0
																															Candidatus_Kaiserbacteria_bacterium_RIFCSPHIGHO2_02_FULL_54_11b	0	0	0	0	0	0	0	0	0	0	0	0	0	0	0	0	0	0
																															Candidatus_Kaiserbacteria_bacterium_RIFCSPHIGHO2_02_FULL_55_25	0	0	0	0	0	0	0	0	0	0	0	0	0	0	0	0	0	0
																															Candidatus_Kaiserbacteria_bacterium_RIFCSPHIGHO2_12_FULL_53_13	0	0	0	0	0	0	0	0	0	0	0	0	0	0	0	0	0	0
																															Candidatus_Kaiserbacteria_bacterium_RIFCSPHIGHO2_12_FULL_56_13	0	0	0	0	0	0	0	0	0	0	0	0	0	0	0	0	0	0
																															Candidatus_Kaiserbacteria_bacterium_RIFCSPLOWO2_01_FULL_45_25	0	0	0	0	0	0	0	0	0	0	0	0	0	0	0	0	0	0
																															Candidatus_Kaiserbacteria_bacterium_RIFCSPLOWO2_01_FULL_50_24	0	0	0	0	0	0	0	0	0	0	0	0	0	0	0	0	0	0
																															Candidatus_Kaiserbacteria_bacterium_RIFCSPLOWO2_01_FULL_51_21	0	0	0	0	0	0	0	0	0	0	0	0	0	0	0	0	0	0
																															Candidatus_Kaiserbacteria_bacterium_RIFCSPLOWO2_01_FULL_54_13	0	0	0	0	0	0	0	0	0	0	0	0	0	0	0	0	0	0
																															Candidatus_Kaiserbacteria_bacterium_RIFCSPLOWO2_01_FULL_54_20	0	0	0	0	0	0	0	0	0	0	0	0	0	0	0	0	0	0
																															Candidatus_Kaiserbacteria_bacterium_RIFCSPLOWO2_01_FULL_55_19	0	0	0	0	0	0	0	0	0	0	0	0	0	0	0	0	0	0
																															Candidatus_Kaiserbacteria_bacterium_RIFCSPLOWO2_02_FULL_54_13	0	0	0	0	0	0	0	0	0	0	0	0	0	0	0	0	0	0
																															Candidatus_Kaiserbacteria_bacterium_RIFCSPLOWO2_12_FULL_50_10	0	0	0	0	0	0	0	0	0	0	0	0	0	0	0	0	0	0
																															Candidatus_Kaiserbacteria_bacterium_RIFOXYB1_FULL_46_14	0	0	0	0	0	0	0	0	0	0	0	0	0	0	0	0	0	0
																															Candidatus_Kaiserbacteria_bacterium_RIFOXYD1_FULL_42_15	0	0	0	0	0	0	0	0	0	0	0	0	0	0	0	0	0	0
																															Candidatus_Kaiserbacteria_bacterium_RIFOXYD1_FULL_47_14	0	0	0	0	0	0	0	0	0	0	0	0	0	0	0	0	0	0
																															Candidatus_Kerfeldbacteria_bacterium_RIFCSPLOWO2_02_FULL_42_19	0	0	0	0	0	0	0	0	0	0	0	0	0	0	0	0	0	0
																															Candidatus_Kerfeldbacteria_bacterium_RIFOXYC2_FULL_38_9	0	0	0	0	0	0	0	0	0	0	0	0	0	0	0	0	0	0
																															Candidatus_Kinetoplastibacterium_crithidii	0	0	0	0	0	0	0	0	0	0	0	0	0	0	0	0	0	0
																															Candidatus_Kinetoplastibacterium_oncopeltii	0	0	0	0	0	0	0	0	0	0	0	0	0	0	0	0	0	0
																															Candidatus_Komeilibacteria_bacterium_RIFCSPHIGHO2_01_FULL_52_14	0	0	0	0	0	0	0	0	0	0	0	0	0	0	0	0	0	0
																															Candidatus_Komeilibacteria_bacterium_RIFCSPLOWO2_01_FULL_45_10	0	0	0	0	0	0	0	0	0	0	0	0	0	0	0	0	0	0
																															Candidatus_Komeilibacteria_bacterium_RIFCSPLOWO2_02_FULL_48_11	0	0	0	0	0	0	0	0	0	0	0	0	0	0	0	0	0	0
																															Candidatus_Koribacter_versatilis	0	0	0	0	0	0	0	0	0	0	0	0	0	0	0	0	0	0
																															Candidatus_Kryptobacter_tengchongensis	0	0	0	0	0	0	0	0	0	0	0	0	0	0	0	0	0	0
																															Candidatus_Kryptonium_thompsoni	0	0	0	0	0	0	0	0	0	0	0	0	0	0	0	0	0	0
[truncated: 7,642 more rows]
[truncated: 11 more columns]

## Sheet: Table S5E
ANCIENT READS																															DEFAULT READS
TAXA	1CP2	1PB2	1PHCH3	1PL2	1QG2	2CP2	2PB2	2PHCH3	2PL2	2QG2	3CP2	3PB2	3PHCH3	3PL2	3QG2	4CP2	4PB2	4PHCH3	4PL2	4QG2	EBC1_CP	EBC2_PB	EBC1_PHCH	EBC1_PL	EBC1_QG	EBC2_CP	EBC2_PB	EBC2_PL	EBC2_QG		TAXA	1CP2	1PB2	1PHCH3	1PL2	1QG2	2CP2	2PB2	2PHCH3	2PL2	2QG2	3CP2	3PB2	3PHCH3	3PL2	3QG2	4CP2	4PB2	4PHCH3
Thiobacillus_denitrificans	0	0	0	0	0	40	922	158	757	0	0	0	0	0	713	0	0	0	0	0											bacterium	2616	6512	0	4935	736	171	5927	527	5770	0	0	6768	0	5229	5683	2819	0	0
bacterium	0	0	0	0	0	23	880	79	665	0	432	0	0	0	566	617	0	0	12	644											Abrus_precatorius	0	0	0	0	0	0	0	0	0	0	0	0	0	0	0	0	0	0
Acidithiobacillus_albertensis	0	0	0	0	0	0	0	0	0	18	0	0	0	0	0	0	0	0	0	0											Acanthamoeba_castellanii	0	0	0	0	0	0	0	0	0	0	0	0	0	0	0	0	0	0
Acidithiobacillus_ferridurans	0	0	0	0	0	0	0	0	0	223	0	287	0	0	0	0	0	0	0	0											Acanthamoeba_culbertsoni	0	0	0	0	0	0	0	0	0	0	0	0	0	0	0	0	0	0
Acidithiobacillus_ferrivorans	0	0	0	0	0	0	0	0	0	244	0	295	0	0	0	0	0	0	0	0											Acanthamoeba_healyi	0	0	0	0	0	0	0	0	0	0	0	0	0	0	0	0	0	0
Acidithiobacillus_ferrooxidans	0	0	0	0	0	0	0	0	0	260	0	345	0	0	0	0	0	0	0	0											Acanthamoeba_lugdunensis	0	0	0	0	0	0	0	0	0	0	0	0	0	0	0	0	0	0
Acidithiobacillus_thiooxidans	0	0	0	0	0	0	0	0	0	136	0	173	0	0	0	0	0	0	0	0											Acanthamoeba_polyphaga	0	0	0	0	0	0	0	0	0	0	0	0	0	0	0	0	0	0
Acidovorax_sp._KKS102	0	0	0	0	0	0	0	0	0	0	267	0	0	1	0	563	0	0	31	0											Acanthaster_planci	0	0	0	0	0	0	0	0	0	0	0	0	0	0	0	0	0	0
Acinetobacter_baumannii	0	0	0	0	0	0	0	0	0	0	0	0	0	0	0	0	0	19	0	0		1	6								Acanthisitta_chloris	0	0	0	0	0	0	0	0	0	0	0	0	0	0	0	0	0	0
Acinetobacter_haemolyticus	0	0	0	0	0	0	0	0	0	0	0	0	0	0	0	0	0	32	0	0			3								Acanthoceras	0	0	0	0	0	0	0	0	0	0	0	0	0	0	0	0	0	0
Acinetobacter_indicus	0	0	0	0	0	0	0	0	0	0	0	0	0	0	0	0	0	1	0	0											Acaromyces_ingoldii	0	0	0	0	0	0	0	0	0	0	0	0	0	0	0	0	0	0
Acinetobacter_johnsonii	0	0	0	0	0	0	0	0	0	0	0	0	0	0	0	0	0	4	0	0											Acaryochloris_marina	0	0	0	0	0	0	0	0	0	0	0	0	0	0	0	0	0	0
Acinetobacter_junii	0	0	0	0	0	0	0	0	0	0	0	0	2	0	0	0	0	97	0	0			15				1				Acavomonas_peruviana	0	0	0	0	0	0	0	0	0	0	0	0	0	0	0	0	0	0
Acinetobacter_lwoffii	0	0	0	0	0	0	0	0	0	0	0	0	0	0	0	0	0	1	0	0											Acetabularia_peniculus	0	0	0	0	0	0	0	0	0	0	0	0	0	0	0	0	0	0
Acinetobacter_nosocomialis	0	0	0	0	0	0	0	0	0	0	0	0	0	0	0	0	0	2	0	0											Acetobacter_aceti	0	0	0	0	0	0	0	0	0	0	0	0	0	0	0	0	0	0
Acinetobacter_pittii	0	0	0	0	0	0	0	0	0	0	0	0	0	0	0	0	0	1	0	0											Acetobacter_ghanensis	0	0	0	0	0	0	0	0	0	0	0	0	0	0	0	0	0	0
Acinetobacter_venetianus	0	0	0	0	0	0	0	0	0	0	0	0	0	0	0	0	0	2	0	0											Acetobacter_pasteurianus	0	0	0	0	0	0	0	0	0	0	0	0	0	0	0	0	0	0
Acropora_digitifera	0	0	0	0	0	0	0	0	0	0	0	0	0	0	0	417	0	0	0	0				1	3						Acetobacter_persici	0	0	0	0	0	0	0	0	0	0	0	0	0	0	0	0	0	0
Asticcacaulis_excentricus	0	0	0	0	0	0	0	0	0	0	0	0	0	14	0	0	0	0	29	0				1				4			Acetobacter_senegalensis	0	0	0	0	0	0	0	0	0	0	0	0	0	0	0	0	0	0
Brugia_timori	0	0	0	0	0	0	0	0	0	0	0	0	0	0	0	0	0	2	0	0											Acetobacter_suratthaniensis	0	0	0	0	0	0	0	0	0	0	0	0	0	0	0	0	0	0
Cloacibacterium_normanense	0	0	0	0	0	0	0	0	0	0	0	0	0	0	0	0	0	4	0	0							1				Acetobacteraceae_bacterium	0	0	0	0	0	0	0	0	0	0	0	0	0	0	0	0	0	0
Clupea_harengus	0	0	0	0	0	1	0	35	0	0	0	0	2	0	0	0	0	1	0	0		1			40			24	2		Acetobacterium_woodii	0	0	0	0	0	0	0	0	0	0	0	0	0	0	0	0	0	0
Comamonas_aquatica	0	0	0	0	0	0	0	0	0	0	0	0	0	0	0	0	0	46	0	0		1	11				6				Acetohalobium_arabaticum	0	0	0	0	0	0	0	0	0	0	0	0	0	0	0	0	0	0
Comamonas_testosteroni	0	0	0	0	0	0	0	0	0	0	0	0	1	0	0	0	0	27	0	0			7				3				Acetomicrobium_mobile	0	0	0	0	0	0	0	0	0	0	0	0	0	0	0	0	0	0
Comamonas_thiooxydans	0	0	0	0	0	0	0	0	0	0	0	0	1	0	0	0	0	10	0	0		1	9				1				Achlya_hypogyna	0	0	0	0	0	0	0	0	0	0	0	0	0	0	0	0	0	0
Crinalium_epipsammum	0	0	0	447	0	0	0	0	0	0	0	0	0	0	0	0	0	0	0	0											Acholeplasma_axanthum	0	0	0	0	0	0	0	0	0	0	0	0	0	0	0	0	0	0
Cyprinus_carpio	0	0	0	0	0	0	0	0	0	0	0	0	7	8	0	0	0	0	0	0	3	3		6					11		Acholeplasma_hippikon	0	0	0	0	0	0	0	0	0	0	0	0	0	0	0	0	0	0
Dunaliella_salina	0	0	0	0	0	0	0	0	0	108	0	0	0	6	0	0	0	0	0	0											Acholeplasma_laidlawii	0	0	0	0	0	0	0	0	0	0	0	0	0	0	0	0	0	0
Eimeria_acervulina	0	0	0	0	0	0	0	0	0	0	0	0	0	1	0	0	0	0	0	0											Acholeplasma_palmae	0	0	0	0	0	0	0	0	0	0	0	0	0	0	0	0	0	0
Empedobacter_brevis	0	0	0	0	0	0	0	0	0	0	0	0	0	0	0	0	0	1	0	0							1				Achromobacter_denitrificans	0	0	0	0	0	0	0	0	0	0	0	0	0	0	0	0	0	0
Enterobacter_cloacae	0	0	0	0	0	0	0	0	0	0	0	0	0	0	0	0	0	19	0	0			5								Achromobacter_insolitus	0	0	0	0	0	0	0	0	0	0	0	0	0	0	0	0	0	0
gut_metagenome	0	0	0	0	0	0	0	0	0	0	0	0	0	0	0	0	0	3	0	0											Achromobacter_phage_JWDelta	0	0	0	0	0	0	0	0	0	0	0	0	0	0	0	0	0	0
Heterocephalus_glaber	0	0	0	0	0	0	0	0	0	0	0	0	1	0	0	0	0	0	27	0	89		2								Achromobacter_ruhlandii	0	0	0	0	0	0	0	0	0	0	0	0	0	0	0	0	0	0
Homo_sapiens	0	0	0	0	0	0	0	0	0	48	0	160	0	0	0	0	0	0	0	0			2				1	1			Achromobacter_sp._MFA1_R4	0	0	0	0	0	0	0	0	0	0	0	0	0	0	0	0	0	0
Hydrogenophaga_sp._RAC07	0	0	0	0	0	0	0	0	0	439	777	0	0	0	0	914	0	0	0	0											Achromobacter_spanius	0	0	0	0	0	0	0	0	0	0	0	0	0	0	0	0	0	0
Ictidomys_tridecemlineatus	0	0	0	0	0	0	0	0	0	0	0	0	0	1	0	0	0	0	0	0	3			12	1				17		Achromobacter_virus_Axp3	0	0	0	0	0	0	0	0	0	0	0	0	0	0	0	0	0	0
Immundisolibacter_cernigliae	0	0	0	0	0	0	0	0	0	0	334	0	0	0	0	774	0	0	0	0											Achromobacter_xylosoxidans	0	0	0	0	0	0	0	0	0	0	0	0	0	0	0	0	0	0
Moraxella_osloensis	0	0	0	0	0	0	0	0	0	0	0	0	0	0	0	0	0	2	0	0			1								Acidaminococcus_fermentans	0	0	0	0	0	0	0	0	0	0	0	0	0	0	0	0	0	0
Mycobacterium_avium	0	0	0	0	0	0	0	0	0	706	0	988	0	0	0	0	0	0	0	0											Acidaminococcus_intestini	0	0	0	0	0	0	0	0	0	0	0	0	0	0	0	0	0	0
Mycobacteroides_abscessus	0	0	0	0	0	0	0	0	0	0	0	0	0	0	0	0	0	1	0	0											Acidianus_brierleyi	0	0	0	0	0	0	0	0	0	0	0	0	0	0	0	0	0	0
Mycobacteroides_chelonae	0	0	0	0	0	0	0	0	0	0	0	0	0	0	0	0	0	27	0	0											Acidianus_hospitalis	0	0	0	0	0	0	0	0	0	0	0	0	0	0	0	0	0	0
Novosphingobium_ginsenosidimutans	0	0	0	0	0	0	0	0	0	0	214	0	0	0	0	473	0	0	0	0											Acidianus_manzaensis	0	0	0	0	0	0	0	0	0	0	0	0	0	0	0	0	0	0
Paenisporosarcina_antarctica	0	0	0	0	0	0	0	0	465	0	0	0	0	0	0	0	0	0	0	0											Acidianus_sulfidivorans	0	0	0	0	0	0	0	0	0	0	0	0	0	0	0	0	0	0
Polaromonas_naphthalenivorans	0	0	0	0	0	0	0	0	0	0	341	0	0	0	0	706	0	0	0	0											Acidiferrobacter_sp._SPIII_3	0	0	0	0	0	0	0	0	0	0	0	0	0	0	0	0	0	0
Polaromonas_sp._JS666	0	0	0	0	0	0	0	0	0	390	859	0	0	0	0	909	0	0	0	0											Acidihalobacter_ferrooxidans	0	0	0	0	0	0	0	0	0	0	0	0	0	0	0	0	0	0
Pseudomonas_aeruginosa	0	0	0	0	0	0	0	0	0	0	0	0	0	0	0	0	0	13	0	0			4								Acidihalobacter_prosperus	0	0	0	0	0	0	0	0	0	0	0	0	0	0	0	0	0	0
Pseudomonas_frederiksbergensis	0	0	0	0	0	0	0	0	0	0	143	0	0	0	0	357	0	0	0	0											Acidilobus_saccharovorans	0	0	0	0	0	0	0	0	0	0	0	0	0	0	0	0	0	0
Pseudomonas_mendocina	0	0	0	0	0	0	0	0	0	0	0	0	0	0	0	0	0	26	0	0											Acidilobus_sp._7A	0	0	0	0	0	0	0	0	0	0	0	0	0	0	0	0	0	0
Pseudomonas_putida	0	0	0	0	0	0	0	0	0	0	0	0	2	0	0	0	0	85	0	0		1	25				4				Acidimicrobium_ferrooxidans	0	0	0	0	0	0	0	0	0	0	0	0	0	0	0	0	0	0
Pseudomonas_sp._phDV1	0	0	0	0	0	0	0	0	0	0	0	0	0	0	0	0	0	2	0	0											Acidiphilium_cryptum	0	0	0	0	0	0	0	0	0	0	0	0	0	0	0	0	0	0
Pseudomonas_stutzeri	0	0	0	0	0	0	0	0	0	0	0	0	0	0	0	0	0	1	0	0			1								Acidiphilium_multivorum	0	0	0	0	0	0	0	0	0	0	0	0	0	0	0	0	0	0
Pseudomonas_tolaasii	0	0	0	0	0	0	0	0	0	0	0	0	1	5	0	0	0	0	0	0				2							Acidipropionibacterium_acidipropionici	0	0	0	0	0	0	0	0	0	0	0	0	0	0	0	0	0	0
Ramlibacter_tataouinensis	0	0	0	0	0	0	0	0	0	0	427	0	0	0	0	898	0	0	0	0								1			Acidipropionibacterium_jensenii	0	0	0	0	0	0	0	0	0	0	0	0	0	0	0	0	0	0
Rubrivivax_gelatinosus	0	0	0	0	0	0	0	0	0	0	0	0	0	5	0	0	0	0	0	0								7			Acidithiobacillus_albertensis	0	0	0	0	0	0	0	0	0	3654	0	0	0	0	0	0	0	0
Salmonella_enterica	0	0	0	0	0	0	0	0	0	0	0	0	0	0	0	0	0	1	0	0											Acidithiobacillus_caldus	0	0	0	0	0	0	0	0	0	0	0	0	0	0	0	0	0	0
Sphingomonas_koreensis	0	0	0	0	0	0	0	0	0	0	0	0	0	6	0	0	0	0	20	0								7			Acidithiobacillus_ferridurans	0	0	0	0	0	0	0	0	0	440	0	0	0	0	0	0	634	0
Stenotrophomonas_maltophilia	0	0	0	0	0	0	0	0	0	0	0	0	0	0	0	0	0	13	0	0		1	3				1				Acidithiobacillus_ferrivorans	0	0	0	0	0	0	0	0	0	766	0	0	0	0	0	0	924	0
Sulfuricaulis_limicola	0	1043	25	0	0	0	0	0	0	0	0	0	0	0	0	0	0	0	0	1052											Acidithiobacillus_ferrooxidans	0	0	0	0	0	0	0	0	0	2915	0	0	0	0	0	0	3756	0
Thiomonas_intermedia	0	0	0	0	0	0	0	0	0	0	0	502	0	0	0	0	0	0	0	0											Acidithiobacillus_thiooxidans	0	0	0	0	0	0	0	0	0	9172	0	0	0	0	0	0	7738	0
unnclassified bacterium	205	642	0	449	68	0	0	0	0	0	0	0	0	0	0	0	0	0	0	0											Acidobacteria_bacterium	0	0	0	0	0	0	0	0	0	0	0	0	0	0	0	0	0	0
Variovorax_paradoxus	0	0	0	0	0	0	0	0	0	0	0	0	0	0	0	405	0	0	0	0											Acidobacteria_bacterium_Mor1	0	0	0	0	0	0	0	0	0	0	0	0	0	0	0	0	0	0
Cloning_vector_pFosill-4																					2				1				4		Acidobacterium_capsulatum	0	0	0	0	0	0	0	0	0	0	0	0	0	0	0	0	0	0
Pseudomonas_monteilii																							1								Acidomonas_methanolica	0	0	0	0	0	0	0	0	0	0	0	0	0	0	0	0	0	0
Pseudomonas_sp._Os17																							1								Acidomyces_acidophilus	0	0	0	0	0	0	0	0	0	0	0	0	0	0	0	0	0	0
Diphyllobothrium																								2					1		Acidothermus_cellulolyticus	0	0	0	0	0	0	0	0	0	0	0	0	0	0	0	0	0	0
Dioon_edule																								1							Acidovorax_avenae	0	0	0	0	0	0	0	0	0	0	0	0	0	0	0	0	0	0
Lasthenia_californica																								1							Acidovorax_carolinensis	0	0	0	0	0	0	0	0	0	0	0	0	0	0	0	0	0	0
Burkholderia_cepacia																										1					Acidovorax_cattleyae	0	0	0	0	0	0	0	0	0	0	0	0	0	0	0	0	0	0
Human_mastadenovirus_C																										1					Acidovorax_citrulli	0	0	0	0	0	0	0	0	0	0	0	0	0	0	0	0	0	0
Panacibacter_ginsenosidivorans																										1					Acidovorax_ebreus	0	0	0	0	0	0	0	0	0	0	0	0	0	0	0	0	0	0
synthetic_construct																										1					Acidovorax_sp._JS42	0	0	0	0	0	0	0	0	0	0	0	0	0	0	0	0	0	0
Acinetobacter_soli																											1				Acidovorax_sp._KKS102	0	0	0	0	0	0	0	0	0	0	0	0	0	0	0	1970	0	0
Pseudomonas_plecoglossicida																											1				Acidovorax_sp._RAC01	0	0	0	0	0	0	0	0	0	0	0	0	0	0	0	0	0	0
Sphingobium_yanoikuyae																											1				Acidovorax_sp._SA1	0	0	0	0	0	0	0	0	0	0	0	0	0	0	0	0	0	0
Azorhizobium_caulinodans																												7			Acidovorax_sp._T1	0	0	0	0	0	0	0	0	0	0	0	0	0	0	0	0	0	0
Caulobacter_sp._FWC26																												6			Aciduliprofundum_boonei	0	0	0	0	0	0	0	0	0	0	0	0	0	0	0	0	0	0
Xanthobacter_autotrophicus																												6			Aciduliprofundum_sp._MAR08-339	0	0	0	0	0	0	0	0	0	0	0	0	0	0	0	0	0	0
Bosea_sp._RAC05																												3			Acinetobacter_baumannii	0	0	0	0	0	0	0	0	0	0	0	0	0	0	0	0	0	7
Cutibacterium_acnes																															Acinetobacter_baylyi	0	0	0	0	0	0	0	0	0	0	0	0	0	0	0	0	0	0
Agrobacterium_tumefaciens																												1			Acinetobacter_bereziniae	0	0	0	0	0	0	0	0	0	0	0	0	0	0	0	0	0	0
Bosea_sp._Tri-49																												3			Acinetobacter_calcoaceticus	0	0	0	0	0	0	0	0	0	0	0	0	0	0	0	0	0	0
Cupriavidus_pauculus																												1			Acinetobacter_equi	0	0	0	0	0	0	0	0	0	0	0	0	0	0	0	0	0	0
Hydrogenophaga_sp._PBC																												1			Acinetobacter_guillouiae	0	0	0	0	0	0	0	0	0	0	0	0	0	0	0	0	0	0
Rhizobacter_gummiphilus																												1			Acinetobacter_haemolyticus	0	0	0	0	0	0	0	0	0	0	0	0	0	0	0	0	0	5
Xanthomonas_campestris																												1			Acinetobacter_indicus	0	0	0	0	0	0	0	0	0	0	0	0	0	0	0	0	0	0
Hyposmocoma_kahamanoa																													1		Acinetobacter_johnsonii	0	0	0	0	0	0	0	0	0	0	0	0	0	0	0	0	0	0
Streptococcus_suis																													1		Acinetobacter_junii	0	0	0	0	0	0	0	0	0	0	0	0	12	0	0	0	0	50
Strongyloides_stercoralis																													1		Acinetobacter_lactucae	0	0	0	0	0	0	0	0	0	0	0	0	0	0	0	0	0	0
																															Acinetobacter_larvae	0	0	0	0	0	0	0	0	0	0	0	0	0	0	0	0	0	0
																															Acinetobacter_lwoffii	0	0	0	0	0	0	0	0	0	0	0	0	0	0	0	0	0	0
																															Acinetobacter_nosocomialis	0	0	0	0	0	0	0	0	0	0	0	0	0	0	0	0	0	0
																															Acinetobacter_oleivorans	0	0	0	0	0	0	0	0	0	0	0	0	0	0	0	0	0	0
																															Acinetobacter_phage_Presley	0	0	0	0	0	0	0	0	0	0	0	0	0	0	0	0	0	0
																															Acinetobacter_phage_phiAC-1	0	0	0	0	0	0	0	0	0	0	0	0	0	0	0	0	0	0
																															Acinetobacter_pittii	0	0	0	0	0	0	0	0	0	0	0	0	0	0	0	0	0	0
																															Acinetobacter_radioresistens	0	0	0	0	0	0	0	0	0	0	0	0	0	0	0	0	0	0
																															Acinetobacter_schindleri	0	0	0	0	0	0	0	0	0	0	0	0	0	0	0	0	0	0
																															Acinetobacter_seifertii	0	0	0	0	0	0	0	0	0	0	0	0	0	0	0	0	0	0
																															Acinetobacter_soli	0	0	0	0	0	0	0	0	0	0	0	0	0	0	0	0	0	0
																															Acinetobacter_sp._1690	0	0	0	0	0	0	0	0	0	0	0	0	0	0	0	0	0	0
																															Acinetobacter_sp._49LI(-)_OTU37	0	0	0	0	0	0	0	0	0	0	0	0	0	0	0	0	0	0
																															Acinetobacter_sp._DUT-2	0	0	0	0	0	0	0	0	0	0	0	0	0	0	0	0	0	0
																															Acinetobacter_sp._LMB-5	0	0	0	0	0	0	0	0	0	0	0	0	0	0	0	0	0	0
																															Acinetobacter_sp._LoGeW2-3	0	0	0	0	0	0	0	0	0	0	0	0	0	0	0	0	0	0
																															Acinetobacter_sp._M131	0	0	0	0	0	0	0	0	0	0	0	0	0	0	0	0	0	0
																															Acinetobacter_sp._NCu2D-2	0	0	0	0	0	0	0	0	0	0	0	0	0	0	0	0	0	0
																															Acinetobacter_sp._TGL-Y2	0	0	0	0	0	0	0	0	0	0	0	0	0	0	0	0	0	0
																															Acinetobacter_sp._TTH0-4	0	0	0	0	0	0	0	0	0	0	0	0	0	0	0	0	0	0
																															Acinetobacter_sp._Tol_5	0	0	0	0	0	0	0	0	0	0	0	0	0	0	0	0	0	0
																															Acinetobacter_tandoii	0	0	0	0	0	0	0	0	0	0	0	0	0	0	0	0	0	0
																															Acinetobacter_ursingii	0	0	0	0	0	0	0	0	0	0	0	0	0	0	0	0	0	0
																															Acinetobacter_venetianus	0	0	0	0	0	0	0	0	0	0	0	0	0	0	0	0	0	0
																															Acinetobacter_virus_AP22	0	0	0	0	0	0	0	0	0	0	0	0	0	0	0	0	0	0
																															Acinetobacter_virus_ME3	0	0	0	0	0	0	0	0	0	0	0	0	0	0	0	0	0	0
																															Acinonyx_jubatus	0	0	0	0	0	0	0	0	0	0	0	0	0	0	0	0	0	0
																															Acremonium_chrysogenum	0	0	0	0	0	0	0	0	0	0	0	0	0	0	0	0	0	0
																															Acrochaetium_secundatum	0	0	0	0	0	0	0	0	0	0	0	0	0	0	0	0	0	0
																															Acropora_digitifera	0	0	0	0	0	0	0	0	0	0	0	0	7	0	0	0	0	0
																															Acrosorium_ciliolatum	0	0	0	0	0	0	0	0	0	0	0	0	0	0	0	0	0	0
																															Acrossocheilus_wenchowensis	0	0	0	0	0	0	0	0	0	0	0	0	0	0	0	0	0	0
																															Actinoallomurus_fulvus	0	0	0	0	0	0	0	0	0	0	0	0	0	0	0	0	0	0
																															Actinoalloteichus_fjordicus	0	0	0	0	0	0	0	0	0	0	0	0	0	0	0	0	0	0
																															Actinoalloteichus_hoggarensis	0	0	0	0	0	0	0	0	0	0	0	0	0	0	0	0	0	0
																															Actinoalloteichus_hymeniacidonis	0	0	0	0	0	0	0	0	0	0	0	0	0	0	0	0	0	0
																															Actinoalloteichus_sp._GBA129-24	0	0	0	0	0	0	0	0	0	0	0	0	0	0	0	0	0	0
																															Actinobacillus_delphinicola	0	0	0	0	0	0	0	0	0	0	0	0	0	0	0	0	0	0
																															Actinobacillus_equuli	0	0	0	0	0	0	0	0	0	0	0	0	0	0	0	0	0	0
																															Actinobacillus_indolicus	0	0	0	0	0	0	0	0	0	0	0	0	0	0	0	0	0	0
																															Actinobacillus_pleuropneumoniae	0	0	0	0	0	0	0	0	0	0	0	0	0	0	0	0	0	0
																															Actinobacteria_bacterium	0	0	0	0	0	0	0	0	0	0	0	0	0	0	0	0	0	0
																															Actinobacteria_bacterium_IMCC19121	0	0	0	0	0	0	0	0	0	0	0	0	0	0	0	0	0	0
																															Actinobacteria_bacterium_IMCC25003	0	0	0	0	0	0	0	0	0	0	0	0	0	0	0	0	0	0
																															Actinobacteria_bacterium_IMCC26077	0	0	0	0	0	0	0	0	0	0	0	0	0	0	0	0	0	0
																															Actinobacteria_bacterium_IMCC26103	0	0	0	0	0	0	0	0	0	0	0	0	0	0	0	0	0	0
																															Actinobacteria_bacterium_IMCC26256	0	0	0	0	0	0	0	0	0	0	0	0	0	0	0	0	0	0
																															Actinocyclus_subtilis	0	0	0	0	0	0	0	0	0	0	0	0	0	0	0	0	0	0
																															Actinomadura_amylolytica	0	0	0	0	0	0	0	0	0	0	0	0	0	0	0	0	0	0
																															Actinomadura_kijaniata	0	0	0	0	0	0	0	0	0	0	0	0	0	0	0	0	0	0
																															Actinomadura_sp._XM-4-3	0	0	0	0	0	0	0	0	0	0	0	0	0	0	0	0	0	0
																															Actinomyces_howellii	0	0	0	0	0	0	0	0	0	0	0	0	0	0	0	0	0	0
																															Actinomyces_israelii	0	0	0	0	0	0	0	0	0	0	0	0	0	0	0	0	0	0
																															Actinomyces_naeslundii	0	0	0	0	0	0	0	0	0	0	0	0	0	0	0	0	0	0
																															Actinomyces_oris	0	0	0	0	0	0	0	0	0	0	0	0	0	0	0	0	0	0
																															Actinomyces_pacaensis	0	0	0	0	0	0	0	0	0	0	0	0	0	0	0	0	0	0
																															Actinomyces_radicidentis	0	0	0	0	0	0	0	0	0	0	0	0	0	0	0	0	0	0
																															Actinomyces_slackii	0	0	0	0	0	0	0	0	0	0	0	0	0	0	0	0	0	0
																															Actinomyces_sp._Chiba101	0	0	0	0	0	0	0	0	0	0	0	0	0	0	0	0	0	0
																															Actinomyces_sp._oral_taxon_171	0	0	0	0	0	0	0	0	0	0	0	0	0	0	0	0	0	0
																															Actinomyces_sp._oral_taxon_414	0	0	0	0	0	0	0	0	0	0	0	0	0	0	0	0	0	0
																															Actinomyces_sp._oral_taxon_848	0	0	0	0	0	0	0	0	0	0	0	0	0	0	0	0	0	0
																															Actinomyces_succiniciruminis	0	0	0	0	0	0	0	0	0	0	0	0	0	0	0	0	0	0
																															Actinomyces_tangfeifanii	0	0	0	0	0	0	0	0	0	0	0	0	0	0	0	0	0	0
																															Actinomyces_viscosus	0	0	0	0	0	0	0	0	0	0	0	0	0	0	0	0	0	0
																															Actinoplanes_deccanensis	0	0	0	0	0	0	0	0	0	0	0	0	0	0	0	0	0	0
																															Actinoplanes_derwentensis	0	0	0	0	0	0	0	0	0	0	0	0	0	0	0	0	0	0
																															Actinoplanes_friuliensis	0	0	0	0	0	0	0	0	0	0	0	0	0	0	0	0	0	0
																															Actinoplanes_missouriensis	0	0	0	0	0	0	0	0	0	0	0	0	0	0	0	0	0	0
																															Actinoplanes_sp._N902-109	0	0	0	0	0	0	0	0	0	0	0	0	0	0	0	0	0	0
																															Actinoplanes_sp._OR16	0	0	0	0	0	0	0	0	0	0	0	0	0	0	0	0	0	0
																															Actinoplanes_sp._SE50/110	0	0	0	0	0	0	0	0	0	0	0	0	0	0	0	0	0	0
																															Actinoplanes_teichomyceticus	0	0	0	0	0	0	0	0	0	0	0	0	0	0	0	0	0	0
																															Actinopolymorpha_singaporensis	0	0	0	0	0	0	0	0	0	0	0	0	0	0	0	0	0	0
																															Actinopolyspora_erythraea	0	0	0	0	0	0	0	0	0	0	0	0	0	0	0	0	0	0
																															Actinosynnema_mirum	0	0	0	0	0	0	0	0	0	0	0	0	0	0	0	0	0	0
																															Actinosynnema_pretiosum	0	0	0	0	0	0	0	0	0	0	0	0	0	0	0	0	0	0
																															Actinotignum_schaalii	0	0	0	0	0	0	0	0	0	0	0	0	0	0	0	0	0	0
																															Acutalibacter_muris	0	0	0	0	0	0	0	0	0	0	0	0	0	0	0	0	0	0
																															Acutodesmus	0	0	0	0	0	0	0	0	0	0	0	0	0	0	0	0	0	0
																															Acyrthosiphon_pisum	0	0	0	0	0	0	0	0	0	0	0	0	0	0	0	0	0	0
																															Acytostelium_subglobosum	0	0	0	0	0	0	0	0	0	0	0	0	0	0	0	0	0	0
																															Adiantum_sp._Qiu_95118	0	0	0	0	0	0	0	0	0	0	0	0	0	0	0	0	0	0
																															Adineta_ricciae	0	0	0	0	0	0	0	0	0	0	0	0	0	0	0	0	0	0
																															Adineta_vaga	0	0	0	0	0	0	0	0	0	0	0	0	0	0	0	0	0	0
																															Adlercreutzia_equolifaciens	0	0	0	0	0	0	0	0	0	0	0	0	0	0	0	0	0	0
																															Advenella_kashmirensis	0	0	0	0	0	0	0	0	0	0	0	0	0	0	0	0	0	0
																															Advenella_mimigardefordensis	0	0	0	0	0	0	0	0	0	0	0	0	0	0	0	0	0	0
																															Aedes_aegypti	0	0	0	0	0	0	0	0	0	0	0	0	0	0	0	0	0	0
																															Aedes_albopictus	0	0	0	0	0	0	0	0	0	0	0	0	0	0	0	0	0	0
																															Aegilops_speltoides	0	0	0	0	0	0	0	0	0	0	0	0	0	0	0	0	0	0
																															Aegilops_tauschii	0	0	0	0	0	0	0	0	0	0	0	0	0	0	0	0	0	0
																															Aegilops_triuncialis	0	0	0	0	0	0	0	0	0	0	0	0	0	0	0	0	0	0
																															Aegla	0	0	0	0	0	0	0	0	0	0	0	0	0	0	0	0	0	0
																															Aequorivita_sublithincola	0	0	0	0	0	0	0	0	0	0	0	0	0	0	0	0	0	0
																															Aeribacillus_pallidus	0	0	0	0	0	0	0	0	0	0	0	0	0	0	0	0	0	0
																															Aerococcus_sanguinicola	0	0	0	0	0	0	0	0	0	0	0	0	0	0	0	0	0	0
																															Aerococcus_urinae	0	0	0	0	0	0	0	0	0	0	0	0	0	0	0	0	0	0
																															Aeromicrobium_choanae	0	0	0	0	0	0	0	0	0	0	0	0	0	0	0	0	0	0
																															Aeromicrobium_erythreum	0	0	0	0	0	0	0	0	0	0	0	0	0	0	0	0	0	0
																															Aeromonas_caviae	0	0	0	0	0	0	0	0	0	0	0	0	0	0	0	0	0	0
																															Aeromonas_dhakensis	0	0	0	0	0	0	0	0	0	0	0	0	0	0	0	0	0	0
																															Aeromonas_encheleia	0	0	0	0	0	0	0	0	0	0	0	0	0	0	0	0	0	0
																															Aeromonas_hydrophila	0	0	0	0	0	0	0	0	0	0	0	0	0	0	0	0	0	0
																															Aeromonas_media	0	0	0	0	0	0	0	0	0	0	0	0	0	0	0	0	0	0
																															Aeromonas_rivipollensis	0	0	0	0	0	0	0	0	0	0	0	0	0	0	0	0	0	0
																															Aeromonas_salmonicida	0	0	0	0	0	0	0	0	0	0	0	0	0	0	0	0	0	0
																															Aeromonas_schubertii	0	0	0	0	0	0	0	0	0	0	0	0	0	0	0	0	0	0
																															Aeromonas_simiae	0	0	0	0	0	0	0	0	0	0	0	0	0	0	0	0	0	0
																															Aeromonas_veronii	0	0	0	0	0	0	0	0	0	0	0	0	0	0	0	0	0	0
																															Aeropyrum_camini	0	0	0	0	0	0	0	0	0	0	0	0	0	0	0	0	0	0
																															Aeropyrum_pernix	0	0	0	0	0	0	0	0	0	0	0	0	0	0	0	0	0	0
																															Aetherobacter	0	0	0	0	0	0	0	0	0	0	0	0	0	0	0	0	0	0
																															Afipia_sp._GAS231	0	0	0	0	0	0	0	0	0	0	0	0	0	0	0	0	0	0
																															Agaricus_bisporus	0	0	0	0	0	0	0	0	0	0	0	0	0	0	0	0	0	0
																															Agarivorans_gilvus	0	0	0	0	0	0	0	0	0	0	0	0	0	0	0	0	0	0
																															Agarophyton_tenuistipitatum	0	0	0	0	0	0	0	0	0	0	0	0	0	0	0	0	0	0
																															Agelaius_phoeniceus	0	0	0	0	0	0	0	0	0	0	0	0	0	0	0	0	0	0
																															Aggregatibacter_actinomycetemcomitans	0	0	0	0	0	0	0	0	0	0	0	0	0	0	0	0	0	0
																															Aggregatibacter_aphrophilus	0	0	0	0	0	0	0	0	0	0	0	0	0	0	0	0	0	0
																															Agkistrodon_contortrix	0	0	0	0	0	0	0	0	0	0	0	0	0	0	0	0	0	0
																															Aglaothamnion_bipinnatum	0	0	0	0	0	0	0	0	0	0	0	0	0	0	0	0	0	0
																															Agrobacterium_fabrum	0	0	0	0	0	0	0	0	0	0	0	0	0	0	0	0	0	0
																															Agrobacterium_genomosp._3	0	0	0	0	0	0	0	0	0	0	0	0	0	0	0	0	0	0
																															Agrobacterium_larrymoorei	0	0	0	0	0	0	0	0	0	0	0	0	0	0	0	0	0	0
																															Agrobacterium_rhizogenes	0	0	0	0	0	0	0	0	0	0	0	0	0	0	0	0	0	0
																															Agrobacterium_sp._33MFTa1.1	0	0	0	0	0	0	0	0	0	0	0	0	0	0	0	0	0	0
																															Agrobacterium_sp._H13-3	0	0	0	0	0	0	0	0	0	0	0	0	0	0	0	0	0	0
																															Agrobacterium_sp._RAC06	0	0	0	0	0	0	0	0	0	0	0	0	0	0	0	0	0	0
																															Agrobacterium_sp._SL26	0	0	0	0	0	0	0	0	0	0	0	0	0	0	0	0	0	0
																															Agrobacterium_tumefaciens	0	0	0	0	0	0	0	0	0	0	0	0	0	0	0	0	0	0
																															Agrobacterium_vitis	0	0	0	0	0	0	0	0	0	0	0	0	0	0	0	0	0	0
																															Agrococcus_carbonis	0	0	0	0	0	0	0	0	0	0	0	0	0	0	0	0	0	0
																															Agrococcus_jejuensis	0	0	0	0	0	0	0	0	0	0	0	0	0	0	0	0	0	0
																															Agromyces_aureus	0	0	0	0	0	0	0	0	0	0	0	0	0	0	0	0	0	0
																															Agromyces_flavus	0	0	0	0	0	0	0	0	0	0	0	0	0	0	0	0	0	0
																															Agropyron_cristatum	0	0	0	0	0	0	0	0	0	0	0	0	0	0	0	0	0	0
																															Agrostis_stolonifera	0	0	0	0	0	0	0	0	0	0	0	0	0	0	0	0	0	0
																															Agrostis_transcaspica	0	0	0	0	0	0	0	0	0	0	0	0	0	0	0	0	0	0
																															Ahnfeltia_plicata	0	0	0	0	0	0	0	0	0	0	0	0	0	0	0	0	0	0
																															Ailuropoda_melanoleuca	0	0	0	0	0	0	0	0	0	0	0	0	0	0	0	0	0	0
																															Akkermansia_glycaniphila	0	0	0	0	0	0	0	0	0	0	0	0	0	0	0	0	0	0
																															Akkermansia_muciniphila	0	0	0	0	0	0	0	0	0	0	0	0	0	0	0	0	0	0
																															Albugo_laibachii	0	0	0	0	0	0	0	0	0	0	0	0	0	0	0	0	0	0
																															Alcaligenes_aquatilis	0	0	0	0	0	0	0	0	0	0	0	0	0	0	0	0	0	0
																															Alcaligenes_faecalis	0	0	0	0	0	0	0	0	0	0	0	0	0	0	0	0	0	0
																															Alcaligenes_sp._O-1	0	0	0	0	0	0	0	0	0	0	0	0	0	0	0	0	0	0
																															Alcanivorax_borkumensis	0	0	0	0	0	0	0	0	0	0	0	0	0	0	0	0	0	0
																															Alcanivorax_dieselolei	0	0	0	0	0	0	0	0	0	0	0	0	0	0	0	0	0	0
																															Alcanivorax_pacificus	0	0	0	0	0	0	0	0	0	0	0	0	0	0	0	0	0	0
																															Alcanivorax_sp._NBRC_101098	0	0	0	0	0	0	0	0	0	0	0	0	0	0	0	0	0	0
																															Alcanivorax_xenomutans	0	0	0	0	0	0	0	0	0	0	0	0	0	0	0	0	0	0
																															Algibacter_alginicilyticus	0	0	0	0	0	0	0	0	0	0	0	0	0	0	0	0	0	0
																															Alicycliphilus_denitrificans	0	0	0	0	0	0	0	0	0	0	0	0	0	0	0	0	0	0
																															Alicyclobacillus_acidocaldarius	0	0	0	0	0	0	0	0	0	0	0	0	0	0	0	0	0	0
																															Aliivibrio_fischeri	0	0	0	0	0	0	0	0	0	0	0	0	0	0	0	0	0	0
																															Aliivibrio_salmonicida	0	0	0	0	0	0	0	0	0	0	0	0	0	0	0	0	0	0
																															Aliivibrio_wodanis	0	0	0	0	0	0	0	0	0	0	0	0	0	0	0	0	0	0
																															Alistipes_finegoldii	0	0	0	0	0	0	0	0	0	0	0	0	0	0	0	0	0	0
																															Alistipes_shahii	0	0	0	0	0	0	0	0	0	0	0	0	0	0	0	0	0	0
																															Alkalilimnicola_ehrlichii	0	0	0	0	0	0	0	0	0	0	0	0	0	0	0	0	0	0
																															Alkaliphilus_metalliredigens	0	0	0	0	0	0	0	0	0	0	0	0	0	0	0	0	0	0
																															Alkaliphilus_oremlandii	0	0	0	0	0	0	0	0	0	0	0	0	0	0	0	0	0	0
																															Alkalitalea_saponilacus	0	0	0	0	0	0	0	0	0	0	0	0	0	0	0	0	0	0
																															Alligator_sinensis	0	0	0	0	0	0	0	0	0	0	0	0	0	0	0	0	0	0
																															Allium_sativum	0	0	0	0	0	0	0	0	0	0	0	0	0	0	0	0	0	0
																															Alloactinosynnema_sp._L-07	0	0	0	0	0	0	0	0	0	0	0	0	0	0	0	0	0	0
																															Allochromatium_vinosum	0	0	0	0	0	0	0	0	0	0	0	0	0	0	0	0	0	0
																															Allokutzneria_albata	0	0	0	0	0	0	0	0	0	0	0	0	0	0	0	0	0	0
																															Alloprevotella	0	0	0	0	0	0	0	0	0	0	0	0	0	0	0	0	0	0
																															Alsophila	0	0	0	0	0	0	0	0	0	0	0	0	0	0	0	0	0	0
																															Altererythrobacter_atlanticus	0	0	0	0	0	0	0	0	0	0	0	0	0	0	0	0	0	0
																															Altererythrobacter_dongtanensis	0	0	0	0	0	0	0	0	0	0	0	0	0	0	0	0	0	0
																															Altererythrobacter_epoxidivorans	0	0	0	0	0	0	0	0	0	0	0	0	0	0	0	0	0	0
																															Altererythrobacter_ishigakiensis	0	0	0	0	0	0	0	0	0	0	0	0	0	0	0	0	0	0
																															Altererythrobacter_marensis	0	0	0	0	0	0	0	0	0	0	0	0	0	0	0	0	0	0
																															Altererythrobacter_namhicola	0	0	0	0	0	0	0	0	0	0	0	0	0	0	0	0	0	0
																															Alternaria_alternata	0	0	0	0	0	0	0	0	0	0	0	0	0	0	0	0	0	0
																															Alternaria_arborescens	0	0	0	0	0	0	0	0	0	0	0	0	0	0	0	0	0	0
																															Alternaria_solani	0	0	0	0	0	0	0	0	0	0	0	0	0	0	0	0	0	0
																															Alteromonas_australica	0	0	0	0	0	0	0	0	0	0	0	0	0	0	0	0	0	0
																															Alteromonas_macleodii	0	0	0	0	0	0	0	0	0	0	0	0	0	0	0	0	0	0
																															Alteromonas_mediterranea	0	0	0	0	0	0	0	0	0	0	0	0	0	0	0	0	0	0
																															Alteromonas_naphthalenivorans	0	0	0	0	0	0	0	0	0	0	0	0	0	0	0	0	0	0
																															Alteromonas_sp._BL110	0	0	0	0	0	0	0	0	0	0	0	0	0	0	0	0	0	0
																															Alteromonas_sp._Mex14	0	0	0	0	0	0	0	0	0	0	0	0	0	0	0	0	0	0
																															Alteromonas_stellipolaris	0	0	0	0	0	0	0	0	0	0	0	0	0	0	0	0	0	0
																															Amblyseiinae	0	0	0	0	0	0	0	0	0	0	0	0	0	0	0	0	0	0
																															Amborella_trichopoda	0	0	0	0	0	0	0	0	0	0	0	0	0	0	0	0	0	0
																															Aminobacter_aminovorans	0	0	0	0	0	0	0	0	0	0	0	0	0	0	0	0	0	0
																															Aminobacter_sp._MSH1	0	0	0	0	0	0	0	0	0	0	0	0	0	0	0	0	0	0
																															Aminobacterium_colombiense	0	0	0	0	0	0	0	0	0	0	0	0	0	0	0	0	0	0
																															Ammonifex_degensii	0	0	0	0	0	0	0	0	0	0	0	0	0	0	0	0	0	0
																															Amorphotheca_resinae	0	0	0	0	0	0	0	0	0	0	0	0	0	0	0	0	0	0
																															Amphibacillus_xylanus	0	0	0	0	0	0	0	0	0	0	0	0	0	0	0	0	0	0
																															Amphimedon_queenslandica	0	0	0	0	0	0	0	0	0	0	0	0	0	0	0	0	0	0
																															Amphiprion_ocellaris	0	0	0	0	0	0	0	0	0	0	0	0	0	0	0	0	0	0
																															Amsacta_moorei_entomopoxvirus	0	0	0	0	0	0	0	0	0	0	0	0	0	0	0	0	0	0
																															Amycolatopsis_albispora	0	0	0	0	0	0	0	0	0	0	0	0	0	0	0	0	0	0
																															Amycolatopsis_balhimycina	0	0	0	0	0	0	0	0	0	0	0	0	0	0	0	0	0	0
																															Amycolatopsis_japonica	0	0	0	0	0	0	0	0	0	0	0	0	0	0	0	0	0	0
																															Amycolatopsis_keratiniphila	0	0	0	0	0	0	0	0	0	0	0	0	0	0	0	0	0	0
																															Amycolatopsis_mediterranei	0	0	0	0	0	0	0	0	0	0	0	0	0	0	0	0	0	0
																															Amycolatopsis_methanolica	0	0	0	0	0	0	0	0	0	0	0	0	0	0	0	0	0	0
																															Amycolatopsis_orientalis	0	0	0	0	0	0	0	0	0	0	0	0	0	0	0	0	0	0
																															Amycolatopsis_sp._AA4	0	0	0	0	0	0	0	0	0	0	0	0	0	0	0	0	0	0
																															Amycolatopsis_sp._Poz14	0	0	0	0	0	0	0	0	0	0	0	0	0	0	0	0	0	0
																															Amyelois_transitella	0	0	0	0	0	0	0	0	0	0	0	0	0	0	0	0	0	0
																															Anabaena_cylindrica	0	0	0	0	0	0	0	0	0	0	0	0	0	0	0	0	0	0
																															Anabaena_sp._90	0	0	0	0	0	0	0	0	0	0	0	0	0	0	0	0	0	0
																															Anabaena_sp._WA102	0	0	0	0	0	0	0	0	0	0	0	0	0	0	0	0	0	0
																															Anabaenopsis_circularis	0	0	0	0	0	0	0	0	0	0	0	0	0	0	0	0	0	0
																															Anabas_testudineus	0	0	0	0	0	0	0	0	0	0	0	0	0	0	0	0	0	0
																															Anaerococcus_prevotii	0	0	0	0	0	0	0	0	0	0	0	0	0	0	0	0	0	0
																															Anaerolinea_thermophila	0	0	0	0	0	0	0	0	0	0	0	0	0	0	0	0	0	0
																															Anaerolineaceae_bacterium_oral_taxon_439	0	0	0	0	0	0	0	0	0	0	0	0	0	0	0	0	0	0
																															Anaeromyxobacter_dehalogenans	0	0	0	0	0	0	0	0	0	0	0	0	0	0	0	0	0	0
																															Anaeromyxobacter_sp._Fw109-5	0	0	0	0	0	0	0	0	0	0	0	0	0	0	0	0	0	0
																															Anaeromyxobacter_sp._K	0	0	0	0	0	0	0	0	0	0	0	0	0	0	0	0	0	0
																															Anaerostipes_hadrus	0	0	0	0	0	0	0	0	0	0	0	0	0	0	0	0	0	0
																															Anaerostipes_rhamnosivorans	0	0	0	0	0	0	0	0	0	0	0	0	0	0	0	0	0	0
																															Ananas_comosus	0	0	0	0	0	0	0	0	0	0	0	0	0	0	0	0	0	0
																															Anaplasma_centrale	0	0	0	0	0	0	0	0	0	0	0	0	0	0	0	0	0	0
																															Anaplasma_phagocytophilum	0	0	0	0	0	0	0	0	0	0	0	0	0	0	0	0	0	0
																															Anas_platyrhynchos	0	0	0	0	0	0	0	0	0	0	0	0	0	0	0	0	0	0
																															Ancylobacter_aquaticus	0	0	0	0	0	0	0	0	0	0	0	0	0	0	0	0	0	0
																															Ancylobacter_sp._TS-1	0	0	0	0	0	0	0	0	0	0	0	0	0	0	0	0	0	0
																															Anderseniella	0	0	0	0	0	0	0	0	0	0	0	0	0	0	0	0	0	0
																															Aneura	0	0	0	0	0	0	0	0	0	0	0	0	0	0	0	0	0	0
																															Aneurinibacillus_soli	0	0	0	0	0	0	0	0	0	0	0	0	0	0	0	0	0	0
																															Aneurinibacillus_sp._XH2	0	0	0	0	0	0	0	0	0	0	0	0	0	0	0	0	0	0
																															Aneurinibacillus_thermoaerophilus	0	0	0	0	0	0	0	0	0	0	0	0	0	0	0	0	0	0
																															Angiostrongylus_cantonensis	0	0	0	0	0	0	0	0	0	0	0	0	0	0	0	0	0	0
																															Anisakis_simplex	0	0	0	0	0	0	0	0	0	0	0	0	0	0	0	0	0	0
																															Ankistrodesmus_falcatus	0	0	0	0	0	0	0	0	0	0	0	0	0	0	0	0	0	0
																															Ankyra_judayi	0	0	0	0	0	0	0	0	0	0	0	0	0	0	0	0	0	0
																															Annulohypoxylon_stygium	0	0	0	0	0	0	0	0	0	0	0	0	0	0	0	0	0	0
																															Annwoodia_aquaesulis	0	0	0	0	0	0	0	0	0	0	0	0	0	0	0	0	0	0
																															Anolis_carolinensis	0	0	0	0	0	0	0	0	0	0	0	0	0	0	0	0	0	0
																															Anopheles_atroparvus	0	0	0	0	0	0	0	0	0	0	0	0	0	0	0	0	0	0
																															Anopheles_gambiae	0	0	0	0	0	0	0	0	0	0	0	0	0	0	0	0	0	0
																															Anopheles_stephensi	0	0	0	0	0	0	0	0	0	0	0	0	0	0	0	0	0	0
																															Anoplophora_glabripennis	0	0	0	0	0	0	0	0	0	0	0	0	0	0	0	0	0	0
																															Anotrichium_furcellatum	0	0	0	0	0	0	0	0	0	0	0	0	0	0	0	0	0	0
																															Anoxybacillus_amylolyticus	0	0	0	0	0	0	0	0	0	0	0	0	0	0	0	0	0	0
																															Anoxybacillus_flavithermus	0	0	0	0	0	0	0	0	0	0	0	0	0	0	0	0	0	0
																															Anoxybacillus_gonensis	0	0	0	0	0	0	0	0	0	0	0	0	0	0	0	0	0	0
																															Anoxybacillus_kamchatkensis	0	0	0	0	0	0	0	0	0	0	0	0	0	0	0	0	0	0
																															Anoxybacillus_sp._B2M1	0	0	0	0	0	0	0	0	0	0	0	0	0	0	0	0	0	0
																															Anoxybacillus_sp._B7M1	0	0	0	0	0	0	0	0	0	0	0	0	0	0	0	0	0	0
																															Anoxybacter_fermentans	0	0	0	0	0	0	0	0	0	0	0	0	0	0	0	0	0	0
																															Anseongella_ginsenosidimutans	0	0	0	0	0	0	0	0	0	0	0	0	0	0	0	0	0	0
																															Anser_cygnoides	0	0	0	0	0	0	0	0	0	0	0	0	0	0	0	0	0	0
																															Antarctobacter_heliothermus	0	0	0	0	0	0	0	0	0	0	0	0	0	0	0	0	0	0
																															Anthocerotophyta	0	0	0	0	0	0	0	0	0	0	0	0	0	0	0	0	0	0
																															Anthracocystis_flocculosa	0	0	0	0	0	0	0	0	0	0	0	0	0	0	0	0	0	0
																															Antithamnion_hubbsii	0	0	0	0	0	0	0	0	0	0	0	0	0	0	0	0	0	0
																															Antithamnionella_ternifolia	0	0	0	0	0	0	0	0	0	0	0	0	0	0	0	0	0	0
																															Aphaenogaster_texana	0	0	0	0	0	0	0	0	0	0	0	0	0	0	0	0	0	0
																															Aphalaridae	0	0	0	0	0	0	0	0	0	0	0	0	0	0	0	0	0	0
																															Aphanizomenon	0	0	0	0	0	0	0	0	0	0	0	0	0	0	0	0	0	0
																															Aphanomyces_astaci	0	0	0	0	0	0	0	0	0	0	0	0	0	0	0	0	0	0
																															Aphanomyces_euteiches	0	0	0	0	0	0	0	0	0	0	0	0	0	0	0	0	0	0
																															Aphanomyces_invadans	0	0	0	0	0	0	0	0	0	0	0	0	0	0	0	0	0	0
																															Aphelidea	0	0	0	0	0	0	0	0	0	0	0	0	0	0	0	0	0	0
																															Aphidini	0	0	0	0	0	0	0	0	0	0	0	0	0	0	0	0	0	0
																															Apibacter_adventoris	0	0	0	0	0	0	0	0	0	0	0	0	0	0	0	0	0	0
																															Apibacter_sp._wkB309	0	0	0	0	0	0	0	0	0	0	0	0	0	0	0	0	0	0
																															Apiotrichum_porosum	0	0	0	0	0	0	0	0	0	0	0	0	0	0	0	0	0	0
																															Apis	0	0	0	0	0	0	0	0	0	0	0	0	0	0	0	0	0	0
																															Aplysia_californica	0	0	0	0	0	0	0	0	0	0	0	0	0	0	0	0	0	0
																															Aplysina_aerophoba	0	0	0	0	0	0	0	0	0	0	0	0	0	0	0	0	0	0
																															Aplysina_aerophoba_bacterial_symbiont_clone_AANRPS	0	0	0	0	0	0	0	0	0	0	0	0	0	0	0	0	0	0
																															Aplysina_aerophoba_bacterial_symbiont_clone_pAPKS18	0	0	0	0	0	0	0	0	0	0	0	0	0	0	0	0	0	0
																															Apoglossum_ruscifolium	0	0	0	0	0	0	0	0	0	0	0	0	0	0	0	0	0	0
																															Apophlaea_sinclairii	0	0	0	0	0	0	0	0	0	0	0	0	0	0	0	0	0	0
																															Aquabacterium_olei	0	0	0	0	0	0	0	0	0	0	0	0	0	0	0	0	0	0
																															Aquabacterium_sp._A7-Y	0	0	0	0	0	0	0	0	0	0	0	0	0	0	0	0	0	0
																															Aquabacterium_sp._PL1F5	0	0	0	0	0	0	0	0	0	0	0	0	0	0	0	0	0	0
																															Aquaspirillum_sp._LM1	0	0	0	0	0	0	0	0	0	0	0	0	0	0	0	0	0	0
																															Aquibacillus	0	0	0	0	0	0	0	0	0	0	0	0	0	0	0	0	0	0
																															Aquicella_lusitana	0	0	0	0	0	0	0	0	0	0	0	0	0	0	0	0	0	0
																															Aquicella_siphonis	0	0	0	0	0	0	0	0	0	0	0	0	0	0	0	0	0	0
																															Aquifex_aeolicus	0	0	0	0	0	0	0	0	0	0	0	0	0	0	0	0	0	0
																															Aquiflexum_balticum	0	0	0	0	0	0	0	0	0	0	0	0	0	0	0	0	0	0
																															Aquila_chrysaetos	0	0	0	0	0	0	0	0	0	0	0	0	0	0	0	0	0	0
																															Aquimarina_sp._AD1	0	0	0	0	0	0	0	0	0	0	0	0	0	0	0	0	0	0
																															Aquimarina_sp._AD10	0	0	0	0	0	0	0	0	0	0	0	0	0	0	0	0	0	0
																															Aquimarina_sp._BL5	0	0	0	0	0	0	0	0	0	0	0	0	0	0	0	0	0	0
																															Aquincola_tertiaricarbonis	0	0	0	0	0	0	0	0	0	0	0	0	0	0	0	0	0	0
																															Aquisphaera_giovannonii	0	0	0	0	0	0	0	0	0	0	0	0	0	0	0	0	0	0
																															Aquitalea_magnusonii	0	0	0	0	0	0	0	0	0	0	0	0	0	0	0	0	0	0
																															Aquitalea_sp._THG-DN7.12	0	0	0	0	0	0	0	0	0	0	0	0	0	0	0	0	0	0
																															Aquitalea_sp._USM4	0	0	0	0	0	0	0	0	0	0	0	0	0	0	0	0	0	0
																															Arabidopsis_lyrata	0	0	0	0	0	0	0	0	0	0	0	0	0	0	0	0	0	0
																															Arabidopsis_thaliana	0	0	0	0	0	0	0	0	0	0	0	0	0	0	0	0	0	0
																															Arabis_alpina	0	0	0	0	0	0	0	0	0	0	0	0	0	0	0	0	0	0
																															Arachidicoccus_ginsenosidivorans	0	0	0	0	0	0	0	0	0	0	0	0	0	0	0	0	0	0
																															Arachidicoccus_sp._BS20	0	0	0	0	0	0	0	0	0	0	0	0	0	0	0	0	0	0
																															Arachis_hypogaea	0	0	0	0	0	0	0	0	0	0	0	0	0	0	0	0	0	0
																															Arachis_ipaensis	0	0	0	0	0	0	0	0	0	0	0	0	0	0	0	0	0	0
																															Arcanobacterium_haemolyticum	0	0	0	0	0	0	0	0	0	0	0	0	0	0	0	0	0	0
																															Archaeoglobus_fulgidus	0	0	0	0	0	0	0	0	0	0	0	0	0	0	0	0	0	0
																															Archaeoglobus_profundus	0	0	0	0	0	0	0	0	0	0	0	0	0	0	0	0	0	0
																															Archaeoglobus_sulfaticallidus	0	0	0	0	0	0	0	0	0	0	0	0	0	0	0	0	0	0
																															Archaeoglobus_veneficus	0	0	0	0	0	0	0	0	0	0	0	0	0	0	0	0	0	0
																															Archangium_gephyra	0	0	0	0	0	0	0	0	0	0	0	0	0	0	0	0	0	0
																															Archocentrus_centrarchus	0	0	0	0	0	0	0	0	0	0	0	0	0	0	0	0	0	0
																															Arcobacter_anaerophilus	0	0	0	0	0	0	0	0	0	0	0	0	0	0	0	0	0	0
																															Arcobacter_butzleri	0	0	0	0	0	0	0	0	0	0	0	0	0	0	0	0	0	0
																															Arcobacter_cibarius	0	0	0	0	0	0	0	0	0	0	0	0	0	0	0	0	0	0
																															Arcobacter_cryaerophilus	0	0	0	0	0	0	0	0	0	0	0	0	0	0	0	0	0	0
																															Arcobacter_ellisii	0	0	0	0	0	0	0	0	0	0	0	0	0	0	0	0	0	0
																															Arcobacter_halophilus	0	0	0	0	0	0	0	0	0	0	0	0	0	0	0	0	0	0
																															Arcobacter_marinus	0	0	0	0	0	0	0	0	0	0	0	0	0	0	0	0	0	0
																															Arcobacter_molluscorum	0	0	0	0	0	0	0	0	0	0	0	0	0	0	0	0	0	0
																															Arcobacter_mytili	0	0	0	0	0	0	0	0	0	0	0	0	0	0	0	0	0	0
																															Arcobacter_nitrofigilis	0	0	0	0	0	0	0	0	0	0	0	0	0	0	0	0	0	0
																															Arcobacter_pacificus	0	0	0	0	0	0	0	0	0	0	0	0	0	0	0	0	0	0
																															Arcobacter_skirrowii	0	0	0	0	0	0	0	0	0	0	0	0	0	0	0	0	0	0
																															Arcobacter_sp._L	0	0	0	0	0	0	0	0	0	0	0	0	0	0	0	0	0	0
																															Arcobacter_sp._LPB0137	0	0	0	0	0	0	0	0	0	0	0	0	0	0	0	0	0	0
																															Arcobacter_suis	0	0	0	0	0	0	0	0	0	0	0	0	0	0	0	0	0	0
																															Arcobacter_trophiarum	0	0	0	0	0	0	0	0	0	0	0	0	0	0	0	0	0	0
																															Ardenticatena	0	0	0	0	0	0	0	0	0	0	0	0	0	0	0	0	0	0
																															Ardissonea_formosa	0	0	0	0	0	0	0	0	0	0	0	0	0	0	0	0	0	0
																															Arenibacter_algicola	0	0	0	0	0	0	0	0	0	0	0	0	0	0	0	0	0	0
																															Arenimonas_daejeonensis	0	0	0	0	0	0	0	0	0	0	0	0	0	0	0	0	0	0
																															Arhodomonas_sp._Seminole	0	0	0	0	0	0	0	0	0	0	0	0	0	0	0	0	0	0
																															Armillaria_ostoyae	0	0	0	0	0	0	0	0	0	0	0	0	0	0	0	0	0	0
																															Aromatoleum_aromaticum	0	0	0	0	0	0	0	0	0	0	0	0	0	0	0	0	0	0
																															Arsenicicoccus_sp._oral_taxon_190	0	0	0	0	0	0	0	0	0	0	0	0	0	0	0	0	0	0
																															Arsenophonus_nasoniae	0	0	0	0	0	0	0	0	0	0	0	0	0	0	0	0	0	0
																															Arthonia	0	0	0	0	0	0	0	0	0	0	0	0	0	0	0	0	0	0
																															Arthrinium_arundinis	0	0	0	0	0	0	0	0	0	0	0	0	0	0	0	0	0	0
																															Arthrobacter_agilis	0	0	0	0	0	0	0	0	0	0	0	0	0	0	0	0	0	0
																															Arthrobacter_alpinus	0	0	0	0	0	0	0	0	0	0	0	0	0	0	0	0	0	0
																															Arthrobacter_crystallopoietes	0	0	0	0	0	0	0	0	0	0	0	0	0	0	0	0	0	0
																															Arthrobacter_phage_Wilde	0	0	0	0	0	0	0	0	0	0	0	0	0	0	0	0	0	0
																															Arthrobacter_sp._68b	0	0	0	0	0	0	0	0	0	0	0	0	0	0	0	0	0	0
																															Arthrobacter_sp._ATCC_21022	0	0	0	0	0	0	0	0	0	0	0	0	0	0	0	0	0	0
																															Arthrobacter_sp._ERGS1:01	0	0	0	0	0	0	0	0	0	0	0	0	0	0	0	0	0	0
																															Arthrobacter_sp._FB24	0	0	0	0	0	0	0	0	0	0	0	0	0	0	0	0	0	0
																															Arthrobacter_sp._Hiyo4	0	0	0	0	0	0	0	0	0	0	0	0	0	0	0	0	0	0
																															Arthrobacter_sp._Hiyo8	0	0	0	0	0	0	0	0	0	0	0	0	0	0	0	0	0	0
																															Arthrobacter_sp._JBH1	0	0	0	0	0	0	0	0	0	0	0	0	0	0	0	0	0	0
																															Arthrobacter_sp._LS16	0	0	0	0	0	0	0	0	0	0	0	0	0	0	0	0	0	0
																															Arthrobacter_sp._MN05-02	0	0	0	0	0	0	0	0	0	0	0	0	0	0	0	0	0	0
																															Arthrobacter_sp._QXT-31	0	0	0	0	0	0	0	0	0	0	0	0	0	0	0	0	0	0
																															Arthrobacter_sp._Rue61a	0	0	0	0	0	0	0	0	0	0	0	0	0	0	0	0	0	0
																															Arthrobacter_sp._SLBN-53	0	0	0	0	0	0	0	0	0	0	0	0	0	0	0	0	0	0
																															Arthrobacter_sp._U41	0	0	0	0	0	0	0	0	0	0	0	0	0	0	0	0	0	0
																															Arthrobacter_sp._YC-RL1	0	0	0	0	0	0	0	0	0	0	0	0	0	0	0	0	0	0
																															Arthrobacter_sp._ZXY-2	0	0	0	0	0	0	0	0	0	0	0	0	0	0	0	0	0	0
																															Arthrobotrys_musiformis	0	0	0	0	0	0	0	0	0	0	0	0	0	0	0	0	0	0
																															Arthrobotrys_oligospora	0	0	0	0	0	0	0	0	0	0	0	0	0	0	0	0	0	0
																															Arthroderma	0	0	0	0	0	0	0	0	0	0	0	0	0	0	0	0	0	0
																															Arthropoda_environmental_sample	0	0	0	0	0	0	0	0	0	0	0	0	0	0	0	0	0	0
																															Arthrospira_platensis	0	0	0	0	0	0	0	0	0	0	0	0	0	0	0	0	0	0
																															Asaia_bogorensis	0	0	0	0	0	0	0	0	0	0	0	0	0	0	0	0	0	0
																															Ascaris_lumbricoides	0	0	0	0	0	0	0	0	0	0	0	0	0	0	0	0	0	0
																															Ascidae	0	0	0	0	0	0	0	0	0	0	0	0	0	0	0	0	0	0
																															Ascidia_sydneiensis	0	0	0	0	0	0	0	0	0	0	0	0	0	0	0	0	0	0
																															Asclepias_syriaca	0	0	0	0	0	0	0	0	0	0	0	0	0	0	0	0	0	0
																															Ascochyta	0	0	0	0	0	0	0	0	0	0	0	0	0	0	0	0	0	0
																															Asparagopsis_taxiformis	0	0	0	0	0	0	0	0	0	0	0	0	0	0	0	0	0	0
																															Asparagus_officinalis	0	0	0	0	0	0	0	0	0	0	0	0	0	0	0	0	0	0
																															Aspergillus_aculeatinus	0	0	0	0	0	0	0	0	0	0	0	0	0	0	0	0	0	0
																															Aspergillus_aculeatus	0	0	0	0	0	0	0	0	0	0	0	0	0	0	0	0	0	0
																															Aspergillus_bombycis	0	0	0	0	0	0	0	0	0	0	0	0	0	0	0	0	0	0
																															Aspergillus_brunneoviolaceus	0	0	0	0	0	0	0	0	0	0	0	0	0	0	0	0	0	0
																															Aspergillus_campestris	0	0	0	0	0	0	0	0	0	0	0	0	0	0	0	0	0	0
																															Aspergillus_candidus	0	0	0	0	0	0	0	0	0	0	0	0	0	0	0	0	0	0
																															Aspergillus_clavatus	0	0	0	0	0	0	0	0	0	0	0	0	0	0	0	0	0	0
																															Aspergillus_eucalypticola	0	0	0	0	0	0	0	0	0	0	0	0	0	0	0	0	0	0
																															Aspergillus_fischeri	0	0	0	0	0	0	0	0	0	0	0	0	0	0	0	0	0	0
																															Aspergillus_flavus	0	0	0	0	0	0	0	0	0	0	0	0	0	0	0	0	0	0
																															Aspergillus_fumigatus	0	0	0	0	0	0	0	0	0	0	0	0	0	0	0	0	0	0
																															Aspergillus_glaucus	0	0	0	0	0	0	0	0	0	0	0	0	0	0	0	0	0	0
																															Aspergillus_heteromorphus	0	0	0	0	0	0	0	0	0	0	0	0	0	0	0	0	0	0
																															Aspergillus_homomorphus	0	0	0	0	0	0	0	0	0	0	0	0	0	0	0	0	0	0
																															Aspergillus_ibericus	0	0	0	0	0	0	0	0	0	0	0	0	0	0	0	0	0	0
																															Aspergillus_japonicus	0	0	0	0	0	0	0	0	0	0	0	0	0	0	0	0	0	0
																															Aspergillus_mulundensis	0	0	0	0	0	0	0	0	0	0	0	0	0	0	0	0	0	0
																															Aspergillus_neoniger	0	0	0	0	0	0	0	0	0	0	0	0	0	0	0	0	0	0
																															Aspergillus_nidulans	0	0	0	0	0	0	0	0	0	0	0	0	0	0	0	0	0	0
																															Aspergillus_niger	0	0	0	0	0	0	0	0	0	0	0	0	0	0	0	0	0	0
																															Aspergillus_novofumigatus	0	0	0	0	0	0	0	0	0	0	0	0	0	0	0	0	0	0
																															Aspergillus_oryzae	0	0	0	0	0	0	0	0	0	0	0	0	0	0	0	0	0	0
																															Aspergillus_piperis	0	0	0	0	0	0	0	0	0	0	0	0	0	0	0	0	0	0
																															Aspergillus_saccharolyticus	0	0	0	0	0	0	0	0	0	0	0	0	0	0	0	0	0	0
																															Aspergillus_sclerotioniger	0	0	0	0	0	0	0	0	0	0	0	0	0	0	0	0	0	0
																															Aspergillus_sojae	0	0	0	0	0	0	0	0	0	0	0	0	0	0	0	0	0	0
																															Aspergillus_steynii	0	0	0	0	0	0	0	0	0	0	0	0	0	0	0	0	0	0
																															Aspergillus_terreus	0	0	0	0	0	0	0	0	0	0	0	0	0	0	0	0	0	0
																															Aspergillus_thermomutatus	0	0	0	0	0	0	0	0	0	0	0	0	0	0	0	0	0	0
																															Aspergillus_uvarum	0	0	0	0	0	0	0	0	0	0	0	0	0	0	0	0	0	0
																															Aspergillus_vadensis	0	0	0	0	0	0	0	0	0	0	0	0	0	0	0	0	0	0
																															Aspergillus_welwitschiae	0	0	0	0	0	0	0	0	0	0	0	0	0	0	0	0	0	0
																															Asplenium	0	0	0	0	0	0	0	0	0	0	0	0	0	0	0	0	0	0
																															Asterarcys	0	0	0	0	0	0	0	0	0	0	0	0	0	0	0	0	0	0
																															Asterias_rubens	0	0	0	0	0	0	0	0	0	0	0	0	0	0	0	0	0	0
																															Asterionella_formosa	0	0	0	0	0	0	0	0	0	0	0	0	0	0	0	0	0	0
																															Asterionellopsis_glacialis	0	0	0	0	0	0	0	0	0	0	0	0	0	0	0	0	0	0
																															Asticcacaulis_excentricus	0	0	0	0	0	0	0	0	0	0	0	0	0	0	0	0	0	0
																															Astrephomene_gubernaculifera	0	0	0	0	0	0	0	0	0	0	0	0	0	0	0	0	0	0
																															Astyanax_mexicanus	0	0	0	0	0	0	0	0	0	0	0	0	0	0	0	0	0	0
																															Athalia_rosae	0	0	0	0	0	0	0	0	0	0	0	0	0	0	0	0	0	0
																															Atlantibacter_hermannii	0	0	0	0	0	0	0	0	0	0	0	0	0	0	0	0	0	0
																															Atractomorpha_echinata	0	0	0	0	0	0	0	0	0	0	0	0	0	0	0	0	0	0
																															Atta_cephalotes	0	0	0	0	0	0	0	0	0	0	0	0	0	0	0	0	0	0
																															Atta_colombica	0	0	0	0	0	0	0	0	0	0	0	0	0	0	0	0	0	0
																															Aulosira_laxa	0	0	0	0	0	0	0	0	0	0	0	0	0	0	0	0	0	0
																															Aurantimicrobium	0	0	0	0	0	0	0	0	0	0	0	0	0	0	0	0	0	0
																															Aurantimonas_coralicida	0	0	0	0	0	0	0	0	0	0	0	0	0	0	0	0	0	0
																															Aurantimonas_manganoxydans	0	0	0	0	0	0	0	0	0	0	0	0	0	0	0	0	0	0
																															Aurantimonas_phage_AmM-1	0	0	0	0	0	0	0	0	0	0	0	0	0	0	0	0	0	0
																															Auraticoccus_monumenti	0	0	0	0	0	0	0	0	0	0	0	0	0	0	0	0	0	0
																															Aureimonas_altamirensis	0	0	0	0	0	0	0	0	0	0	0	0	0	0	0	0	0	0
																															Aureimonas_frigidaquae	0	0	0	0	0	0	0	0	0	0	0	0	0	0	0	0	0	0
																															Aureimonas_sp._AU12	0	0	0	0	0	0	0	0	0	0	0	0	0	0	0	0	0	0
																															Aureimonas_sp._AU20	0	0	0	0	0	0	0	0	0	0	0	0	0	0	0	0	0	0
																															Aureimonas_sp._AU22	0	0	0	0	0	0	0	0	0	0	0	0	0	0	0	0	0	0
																															Aureimonas_sp._AU4	0	0	0	0	0	0	0	0	0	0	0	0	0	0	0	0	0	0
																															Aureitalea	0	0	0	0	0	0	0	0	0	0	0	0	0	0	0	0	0	0
																															Aureobasidium_namibiae	0	0	0	0	0	0	0	0	0	0	0	0	0	0	0	0	0	0
																															Aureobasidium_pullulans	0	0	0	0	0	0	0	0	0	0	0	0	0	0	0	0	0	0
																															Aureobasidium_subglaciale	0	0	0	0	0	0	0	0	0	0	0	0	0	0	0	0	0	0
																															Aureococcus_anophagefferens	0	0	0	0	0	0	0	0	0	0	0	0	0	0	0	0	0	0
																															Aureoumbra_lagunensis	0	0	0	0	0	0	0	0	0	0	0	0	0	0	0	0	0	0
																															Auritidibacter	0	0	0	0	0	0	0	0	0	0	0	0	0	0	0	0	0	0
																															Australian_soil_clone_ensemble	0	0	0	0	0	0	0	0	0	0	0	0	0	0	0	0	0	0
																															Austrochiltonia_subtenuis	0	0	0	0	0	0	0	0	0	0	0	0	0	0	0	0	0	0
																															Austrofundulus_limnaeus	0	0	0	0	0	0	0	0	0	0	0	0	0	0	0	0	0	0
																															Austwickia_chelonae	0	0	0	0	0	0	0	0	0	0	0	0	0	0	0	0	0	0
																															Auxenochlorella_protothecoides	0	0	0	0	0	0	0	0	0	0	0	0	0	0	0	0	0	0
																															Avena_sativa	0	0	0	0	0	0	0	0	0	0	0	0	0	0	0	0	0	0
																															Avena_strigosa	0	0	0	0	0	0	0	0	0	0	0	0	0	0	0	0	0	0
																															Avibacterium_paragallinarum	0	0	0	0	0	0	0	0	0	0	0	0	0	0	0	0	0	0
																															Avon-Heathcote_Estuary_associated_kieseladnavirus	0	0	0	0	0	0	0	0	0	0	0	0	0	0	0	0	0	0
																															Axinella_corrugata	0	0	0	0	0	0	0	0	0	0	0	0	0	0	0	0	0	0
																															Azoarcus_communis	0	0	0	0	0	0	0	0	0	0	0	0	0	0	0	0	0	0
																															Azoarcus_olearius	0	0	0	0	0	0	0	0	0	0	0	0	0	0	0	0	0	0
																															Azoarcus_sp._BH72	0	0	0	0	0	0	0	0	0	0	0	0	0	0	0	0	0	0
																															Azoarcus_sp._CIB	0	0	0	0	0	0	0	0	0	0	0	0	0	0	0	0	0	0
																															Azoarcus_sp._DN11	0	0	0	0	0	0	0	0	0	0	0	0	0	0	0	0	0	0
																															Azoarcus_sp._HxN1	0	0	0	0	0	0	0	0	0	0	0	0	0	0	0	0	0	0
																															Azoarcus_sp._KH32C	0	0	0	0	0	0	0	0	0	0	0	0	0	0	0	0	0	0
																															Azorhizobium_caulinodans	0	0	0	0	0	0	0	0	0	0	0	0	0	0	0	0	0	0
																															Azospirillum_brasilense	0	0	0	0	0	0	0	0	0	0	0	0	0	0	0	0	0	0
																															Azospirillum_humicireducens	0	0	0	0	0	0	0	0	0	0	0	0	0	0	0	0	0	0
																															Azospirillum_lipoferum	0	0	0	0	0	0	0	0	0	0	0	0	0	0	0	0	0	0
																															Azospirillum_sp._TH16	0	0	0	0	0	0	0	0	0	0	0	0	0	0	0	0	0	0
																															Azospirillum_sp._TSA2s	0	0	0	0	0	0	0	0	0	0	0	0	0	0	0	0	0	0
																															Azospirillum_sp._TSH100	0	0	0	0	0	0	0	0	0	0	0	0	0	0	0	0	0	0
																															Azospirillum_sp._TSH58	0	0	0	0	0	0	0	0	0	0	0	0	0	0	0	0	0	0
																															Azospirillum_thiophilum	0	0	0	0	0	0	0	0	0	0	0	0	0	0	0	0	0	0
																															Azotobacter_chroococcum	0	0	0	0	0	0	0	0	0	0	0	0	0	0	0	0	0	0
																															Azotobacter_salinestris	0	0	0	0	0	0	0	0	0	0	0	0	0	0	0	0	0	0
																															Azotobacter_vinelandii	0	0	0	0	0	0	0	0	0	0	0	0	0	0	0	0	0	0
																															Babesia	0	0	0	0	0	0	0	0	0	0	0	0	0	0	0	0	0	0
																															Bacidia_sorediata	0	0	0	0	0	0	0	0	0	0	0	0	0	0	0	0	0	0
																															Bacillaceae_bacterium	0	0	0	0	0	0	0	0	0	0	0	0	0	0	0	0	0	0
																															Bacillus_altitudinis	0	0	0	0	0	0	0	0	0	0	0	0	0	0	0	0	0	0
																															Bacillus_amyloliquefaciens	0	0	0	0	0	0	0	0	0	0	0	0	0	0	0	0	0	0
																															Bacillus_anthracis	0	0	0	0	0	0	0	0	0	0	0	0	0	0	0	0	0	0
																															Bacillus_asahii	0	0	0	0	0	0	0	0	0	0	0	0	0	0	0	0	0	0
																															Bacillus_atrophaeus	0	0	0	0	0	0	0	0	0	0	0	0	0	0	0	0	0	0
																															Bacillus_beveridgei	0	0	0	0	0	0	0	0	0	0	0	0	0	0	0	0	0	0
																															Bacillus_butanolivorans	0	0	0	0	0	0	0	0	0	0	0	0	0	0	0	0	0	0
																															Bacillus_carboniphilus	0	0	0	0	0	0	0	0	0	0	0	0	0	0	0	0	0	0
																															Bacillus_cellulosilyticus	0	0	0	0	0	0	0	0	0	0	0	0	0	0	0	0	0	0
																															Bacillus_cereus	0	0	0	0	0	0	0	0	0	0	0	0	0	0	0	0	0	0
																															Bacillus_circulans	0	0	0	0	0	0	0	0	0	0	0	0	0	0	0	0	0	0
																															Bacillus_clausii	0	0	0	0	0	0	0	0	0	0	0	0	0	0	0	0	0	0
																															Bacillus_coagulans	0	0	0	0	0	0	0	0	0	0	0	0	0	0	0	0	0	0
																															Bacillus_cohnii	0	0	0	0	0	0	0	0	0	0	0	0	0	0	0	0	0	0
																															Bacillus_cytotoxicus	0	0	0	0	0	0	0	0	0	0	0	0	0	0	0	0	0	0
																															Bacillus_filamentosus	0	0	0	0	0	0	0	0	0	0	0	0	0	0	0	0	0	0
																															Bacillus_flexus	0	0	0	0	0	0	0	0	0	0	0	0	0	0	0	0	0	0
																															Bacillus_foraminis	0	0	0	0	0	0	0	0	0	0	0	0	0	0	0	0	0	0
																															Bacillus_freudenreichii	0	0	0	0	0	0	0	0	0	0	0	0	0	0	0	0	0	0
																															Bacillus_glycinifermentans	0	0	0	0	0	0	0	0	0	0	0	0	0	0	0	0	0	0
																															Bacillus_gobiensis	0	0	0	0	0	0	0	0	0	0	0	0	0	0	0	0	0	0
																															Bacillus_halodurans	0	0	0	0	0	0	0	0	0	0	0	0	0	0	0	0	0	0
																															Bacillus_horikoshii	0	0	0	0	0	0	0	0	0	0	0	0	0	0	0	0	0	0
																															Bacillus_infantis	0	0	0	0	0	0	0	0	0	0	0	0	0	0	0	0	0	0
																															Bacillus_jeotgali	0	0	0	0	0	0	0	0	0	0	0	0	0	0	0	0	0	0
																															Bacillus_kochii	0	0	0	0	0	0	0	0	0	0	0	0	0	0	0	0	0	0
																															Bacillus_krulwichiae	0	0	0	0	0	0	0	0	0	0	0	0	0	0	0	0	0	0
																															Bacillus_lehensis	0	0	0	0	0	0	0	0	0	0	0	0	0	0	0	0	0	0
																															Bacillus_lentus	0	0	0	0	0	0	0	0	0	0	0	0	0	0	0	0	0	0
																															Bacillus_licheniformis	0	0	0	0	0	0	0	0	0	0	0	0	0	0	0	0	0	0
																															Bacillus_litoralis	0	0	0	0	0	0	0	0	0	0	0	0	0	0	0	0	0	0
																															Bacillus_marisflavi	0	0	0	0	0	0	0	0	0	0	0	0	0	0	0	0	0	0
																															Bacillus_megaterium	0	0	0	0	0	0	0	0	0	0	0	0	0	0	0	0	0	0
																															Bacillus_mesonae	0	0	0	0	0	0	0	0	0	0	0	0	0	0	0	0	0	0
																															Bacillus_methanolicus	0	0	0	0	0	0	0	0	0	0	0	0	0	0	0	0	0	0
																															Bacillus_muralis	0	0	0	0	0	0	0	0	0	0	0	0	0	0	0	0	0	0
																															Bacillus_mycoides	0	0	0	0	0	0	0	0	0	0	0	0	0	0	0	0	0	0
																															Bacillus_oceanisediminis	0	0	0	0	0	0	0	0	0	0	0	0	0	0	0	0	0	0
																															Bacillus_paralicheniformis	0	0	0	0	0	0	0	0	0	0	0	0	0	0	0	0	0	0
																															Bacillus_pseudofirmus	0	0	0	0	0	0	0	0	0	0	0	0	0	0	0	0	0	0
																															Bacillus_pseudomycoides	0	0	0	0	0	0	0	0	0	0	0	0	0	0	0	0	0	0
																															Bacillus_pumilus	0	0	0	0	0	0	0	0	0	0	0	0	0	0	0	0	0	0
																															Bacillus_safensis	0	0	0	0	0	0	0	0	0	0	0	0	0	0	0	0	0	0
																															Bacillus_siamensis	0	0	0	0	0	0	0	0	0	0	0	0	0	0	0	0	0	0
																															Bacillus_simplex	0	0	0	0	0	0	0	0	0	0	0	0	0	0	0	0	0	0
																															Bacillus_smithii	0	0	0	0	0	0	0	0	0	0	0	0	0	0	0	0	0	0
																															Bacillus_sonorensis	0	0	0	0	0	0	0	0	0	0	0	0	0	0	0	0	0	0
																															Bacillus_sp._1NLA3E	0	0	0	0	0	0	0	0	0	0	0	0	0	0	0	0	0	0
																															Bacillus_sp._FJAT-18017	0	0	0	0	0	0	0	0	0	0	0	0	0	0	0	0	0	0
																															Bacillus_sp._FJAT-22090	0	0	0	0	0	0	0	0	0	0	0	0	0	0	0	0	0	0
																															Bacillus_sp._FJAT-25496	0	0	0	0	0	0	0	0	0	0	0	0	0	0	0	0	0	0
																															Bacillus_sp._OxB-1	0	0	0	0	0	0	0	0	0	0	0	0	0	0	0	0	0	0
																															Bacillus_sp._S3	0	0	0	0	0	0	0	0	0	0	0	0	0	0	0	0	0	0
																															Bacillus_sp._X1(2014)	0	0	0	0	0	0	0	0	0	0	0	0	0	0	0	0	0	0
																															Bacillus_sp._Y1	0	0	0	0	0	0	0	0	0	0	0	0	0	0	0	0	0	0
																															Bacillus_subtilis	0	0	0	0	0	0	0	0	0	0	0	0	0	0	0	0	0	0
																															Bacillus_thermoamylovorans	0	0	0	0	0	0	0	0	0	0	0	0	0	0	0	0	0	0
																															Bacillus_thuringiensis	0	0	0	0	0	0	0	0	0	0	0	0	0	0	0	0	0	0
																															Bacillus_toyonensis	0	0	0	0	0	0	0	0	0	0	0	0	0	0	0	0	0	0
																															Bacillus_vallismortis	0	0	0	0	0	0	0	0	0	0	0	0	0	0	0	0	0	0
																															Bacillus_velezensis	0	0	0	0	0	0	0	0	0	0	0	0	0	0	0	0	0	0
																															Bacillus_weihaiensis	0	0	0	0	0	0	0	0	0	0	0	0	0	0	0	0	0	0
																															Bacillus_wiedmannii	0	0	0	0	0	0	0	0	0	0	0	0	0	0	0	0	0	0
																															Bacillus_xiamenensis	0	0	0	0	0	0	0	0	0	0	0	0	0	0	0	0	0	0
																															Bacterioplanes_sanyensis	0	0	0	0	0	0	0	0	0	0	0	0	0	0	0	0	0	0
																															Bacteriovorax_sp._IP	0	0	0	0	0	0	0	0	0	0	0	0	0	0	0	0	0	0
																															Bacteriovorax_stolpii	0	0	0	0	0	0	0	0	0	0	0	0	0	0	0	0	0	0
																															Bacteroidales_bacterium_CF	0	0	0	0	0	0	0	0	0	0	0	0	0	0	0	0	0	0
																															Bacteroides_caccae	0	0	0	0	0	0	0	0	0	0	0	0	0	0	0	0	0	0
																															Bacteroides_caecimuris	0	0	0	0	0	0	0	0	0	0	0	0	0	0	0	0	0	0
																															Bacteroides_cellulosilyticus	0	0	0	0	0	0	0	0	0	0	0	0	0	0	0	0	0	0
																															Bacteroides_coprophilus	0	0	0	0	0	0	0	0	0	0	0	0	0	0	0	0	0	0
																															Bacteroides_dorei	0	0	0	0	0	0	0	0	0	0	0	0	0	0	0	0	0	0
																															Bacteroides_fragilis	0	0	0	0	0	0	0	0	0	0	0	0	0	0	0	0	0	0
																															Bacteroides_helcogenes	0	0	0	0	0	0	0	0	0	0	0	0	0	0	0	0	0	0
																															Bacteroides_heparinolyticus	0	0	0	0	0	0	0	0	0	0	0	0	0	0	0	0	0	0
																															Bacteroides_intestinalis	0	0	0	0	0	0	0	0	0	0	0	0	0	0	0	0	0	0
																															Bacteroides_ovatus	0	0	0	0	0	0	0	0	0	0	0	0	0	0	0	0	0	0
																															Bacteroides_salanitronis	0	0	0	0	0	0	0	0	0	0	0	0	0	0	0	0	0	0
																															Bacteroides_thetaiotaomicron	0	0	0	0	0	0	0	0	0	0	0	0	0	0	0	0	0	0
																															Bacteroides_uniformis	0	0	0	0	0	0	0	0	0	0	0	0	0	0	0	0	0	0
																															Bacteroides_vulgatus	0	0	0	0	0	0	0	0	0	0	0	0	0	0	0	0	0	0
																															Bacteroides_xylanisolvens	0	0	0	0	0	0	0	0	0	0	0	0	0	0	0	0	0	0
																															Bacteroides_zoogleoformans	0	0	0	0	0	0	0	0	0	0	0	0	0	0	0	0	0	0
																															Bacteroidetes_bacterium	0	0	0	0	0	0	0	0	0	0	0	0	0	0	0	0	0	0
																															Bacteroidetes_bacterium_UKL13-3	0	0	0	0	0	0	0	0	0	0	0	0	0	0	0	0	0	0
																															Bactrocera	0	0	0	0	0	0	0	0	0	0	0	0	0	0	0	0	0	0
																															Balamuthia_mandrillaris	0	0	0	0	0	0	0	0	0	0	0	0	0	0	0	0	0	0
																															Balbiania_investiens	0	0	0	0	0	0	0	0	0	0	0	0	0	0	0	0	0	0
																															Bangia_fuscopurpurea	0	0	0	0	0	0	0	0	0	0	0	0	0	0	0	0	0	0
																															Bangiopsis_subsimplex	0	0	0	0	0	0	0	0	0	0	0	0	0	0	0	0	0	0
																															Barnesiella_viscericola	0	0	0	0	0	0	0	0	0	0	0	0	0	0	0	0	0	0
																															Bartonella_ancashensis	0	0	0	0	0	0	0	0	0	0	0	0	0	0	0	0	0	0
																															Bartonella_apis	0	0	0	0	0	0	0	0	0	0	0	0	0	0	0	0	0	0
																															Bartonella_bacilliformis	0	0	0	0	0	0	0	0	0	0	0	0	0	0	0	0	0	0
																															Bartonella_quintana	0	0	0	0	0	0	0	0	0	0	0	0	0	0	0	0	0	0
																															Bartonella_sp._AR_15-3	0	0	0	0	0	0	0	0	0	0	0	0	0	0	0	0	0	0
																															Bartonella_sp._WD16.2	0	0	0	0	0	0	0	0	0	0	0	0	0	0	0	0	0	0
																															Bartonella_tribocorum	0	0	0	0	0	0	0	0	0	0	0	0	0	0	0	0	0	0
																															Basilea_psittacipulmonis	0	0	0	0	0	0	0	0	0	0	0	0	0	0	0	0	0	0
																															Bathycoccus_prasinos	0	0	0	0	0	0	0	0	0	0	0	0	0	0	0	0	0	0
																															Bathymodiolus_septemdierum	0	0	0	0	0	0	0	0	0	0	0	0	0	0	0	0	0	0
																															Bathymodiolus_thermophilus_thioautotrophic_gill_symbiont	0	0	0	0	0	0	0	0	0	0	0	0	0	0	0	0	0	0
																															Batrachochytrium_dendrobatidis	0	0	0	0	0	0	0	0	0	0	0	0	0	0	0	0	0	0
																															Batrachospermum_cayennense	0	0	0	0	0	0	0	0	0	0	0	0	0	0	0	0	0	0
																															Baudoinia_panamericana	0	0	0	0	0	0	0	0	0	0	0	0	0	0	0	0	0	0
																															Bdellovibrio_bacteriovorus	0	0	0	0	0	0	0	0	0	0	0	0	0	0	0	0	0	0
																															Bdellovibrio_exovorus	0	0	0	0	0	0	0	0	0	0	0	0	0	0	0	0	0	0
																															Beauveria_bassiana	0	0	0	0	0	0	0	0	0	0	0	0	0	0	0	0	0	0
																															Beggiatoa_leptomitoformis	0	0	0	0	0	0	0	0	0	0	0	0	0	0	0	0	0	0
																															Beijerinckia_indica	0	0	0	0	0	0	0	0	0	0	0	0	0	0	0	0	0	0
																															Belliella_baltica	0	0	0	0	0	0	0	0	0	0	0	0	0	0	0	0	0	0
																															Bembidion_tetracolum	0	0	0	0	0	0	0	0	0	0	0	0	0	0	0	0	0	0
																															Bemisia_tabaci	0	0	0	0	0	0	0	0	0	0	0	0	0	0	0	0	0	0
																															Berkelbacteria_bacterium_GW2011_GWE1_39_12	0	0	0	0	0	0	0	0	0	0	0	0	0	0	0	0	0	0
																															Berkeleya_fennica	0	0	0	0	0	0	0	0	0	0	0	0	0	0	0	0	0	0
																															Bernardetia_litoralis	0	0	0	0	0	0	0	0	0	0	0	0	0	0	0	0	0	0
																															Besnoitia_besnoiti	0	0	0	0	0	0	0	0	0	0	0	0	0	0	0	0	0	0
																															Beta_vulgaris	0	0	0	0	0	0	0	0	0	0	0	0	0	0	0	0	0	0
																															Betaphycus_gelatinus	0	0	0	0	0	0	0	0	0	0	0	0	0	0	0	0	0	0
																															Betaproteobacteria_bacterium_GR16-43	0	0	0	0	0	0	0	0	0	0	0	0	0	0	0	0	0	0
																															Betaproteobacteria_bacterium_UKL13-2	0	0	0	0	0	0	0	0	0	0	0	0	0	0	0	0	0	0
																															Betta_splendens	0	0	0	0	0	0	0	0	0	0	0	0	0	0	0	0	0	0
																															Beutenbergia_cavernae	0	0	0	0	0	0	0	0	0	0	0	0	0	0	0	0	0	0
																															Biatora	0	0	0	0	0	0	0	0	0	0	0	0	0	0	0	0	0	0
																															Bibersteinia_trehalosi	0	0	0	0	0	0	0	0	0	0	0	0	0	0	0	0	0	0
																															Bicyclus_anynana	0	0	0	0	0	0	0	0	0	0	0	0	0	0	0	0	0	0
																															Biddulphia_biddulphiana	0	0	0	0	0	0	0	0	0	0	0	0	0	0	0	0	0	0
																															Biemna_caribea	0	0	0	0	0	0	0	0	0	0	0	0	0	0	0	0	0	0
																															Bifidobacterium_actinocoloniiforme	0	0	0	0	0	0	0	0	0	0	0	0	0	0	0	0	0	0
																															Bifidobacterium_adolescentis	0	0	0	0	0	0	0	0	0	0	0	0	0	0	0	0	0	0
																															Bifidobacterium_aesculapii	0	0	0	0	0	0	0	0	0	0	0	0	0	0	0	0	0	0
																															Bifidobacterium_angulatum	0	0	0	0	0	0	0	0	0	0	0	0	0	0	0	0	0	0
																															Bifidobacterium_animalis	0	0	0	0	0	0	0	0	0	0	0	0	0	0	0	0	0	0
																															Bifidobacterium_asteroides	0	0	0	0	0	0	0	0	0	0	0	0	0	0	0	0	0	0
																															Bifidobacterium_bifidum	0	0	0	0	0	0	0	0	0	0	0	0	0	0	0	0	0	0
																															Bifidobacterium_breve	0	0	0	0	0	0	0	0	0	0	0	0	0	0	0	0	0	0
																															Bifidobacterium_catenulatum	0	0	0	0	0	0	0	0	0	0	0	0	0	0	0	0	0	0
																															Bifidobacterium_choerinum	0	0	0	0	0	0	0	0	0	0	0	0	0	0	0	0	0	0
																															Bifidobacterium_dentium	0	0	0	0	0	0	0	0	0	0	0	0	0	0	0	0	0	0
																															Bifidobacterium_gallinarum	0	0	0	0	0	0	0	0	0	0	0	0	0	0	0	0	0	0
																															Bifidobacterium_longum	0	0	0	0	0	0	0	0	0	0	0	0	0	0	0	0	0	0
																															Bifidobacterium_pseudolongum	0	0	0	0	0	0	0	0	0	0	0	0	0	0	0	0	0	0
																															Bifidobacterium_scardovii	0	0	0	0	0	0	0	0	0	0	0	0	0	0	0	0	0	0
																															Bifidobacterium_thermophilum	0	0	0	0	0	0	0	0	0	0	0	0	0	0	0	0	0	0
																															Bigelowiella_natans	0	0	0	0	0	0	0	0	0	0	0	0	0	0	0	0	0	0
																															Biomphalaria_glabrata	0	0	0	0	0	0	0	0	0	0	0	0	0	0	0	0	0	0
																															Bipolaris_cookei	0	0	0	0	0	0	0	0	0	0	0	0	0	0	0	0	0	0
																															Bipolaris_maydis	0	0	0	0	0	0	0	0	0	0	0	0	0	0	0	0	0	0
																															Bipolaris_oryzae	0	0	0	0	0	0	0	0	0	0	0	0	0	0	0	0	0	0
																															Bipolaris_sorokiniana	0	0	0	0	0	0	0	0	0	0	0	0	0	0	0	0	0	0
																															Bipolaris_victoriae	0	0	0	0	0	0	0	0	0	0	0	0	0	0	0	0	0	0
																															Bipolaris_zeicola	0	0	0	0	0	0	0	0	0	0	0	0	0	0	0	0	0	0
																															Bispora_sp._MEY-1	0	0	0	0	0	0	0	0	0	0	0	0	0	0	0	0	0	0
																															Blaptica_dubia	0	0	0	0	0	0	0	0	0	0	0	0	0	0	0	0	0	0
																															Blastochloris_viridis	0	0	0	0	0	0	0	0	0	0	0	0	0	0	0	0	0	0
																															Blastococcus_saxobsidens	0	0	0	0	0	0	0	0	0	0	0	0	0	0	0	0	0	0
																															Blastocystis_hominis	0	0	0	0	0	0	0	0	0	0	0	0	0	0	0	0	0	0
																															Blastocystis_sp._subtype_6	0	0	0	0	0	0	0	0	0	0	0	0	0	0	0	0	0	0
																															Blastomonas_sp._RAC04	0	0	0	0	0	0	0	0	0	0	0	0	0	0	0	0	0	0
																															Blattabacterium_punctulatus	0	0	0	0	0	0	0	0	0	0	0	0	0	0	0	0	0	0
																															Blattabacterium_sp._(Blaberus_giganteus)	0	0	0	0	0	0	0	0	0	0	0	0	0	0	0	0	0	0
																															Blattabacterium_sp._(Blatta_orientalis)	0	0	0	0	0	0	0	0	0	0	0	0	0	0	0	0	0	0
																															Blattabacterium_sp._(Cryptocercus_kyebangensis)	0	0	0	0	0	0	0	0	0	0	0	0	0	0	0	0	0	0
																															Blattabacterium_sp._(Nauphoeta_cinerea)	0	0	0	0	0	0	0	0	0	0	0	0	0	0	0	0	0	0
																															Blautia_coccoides	0	0	0	0	0	0	0	0	0	0	0	0	0	0	0	0	0	0
																															Blautia_hansenii	0	0	0	0	0	0	0	0	0	0	0	0	0	0	0	0	0	0
																															Blautia_producta	0	0	0	0	0	0	0	0	0	0	0	0	0	0	0	0	0	0
																															Blautia_sp._N6H1-15	0	0	0	0	0	0	0	0	0	0	0	0	0	0	0	0	0	0
																															Blautia_sp._YL58	0	0	0	0	0	0	0	0	0	0	0	0	0	0	0	0	0	0
																															Blumeria_graminis	0	0	0	0	0	0	0	0	0	0	0	0	0	0	0	0	0	0
																															Bodo_saltans	0	0	0	0	0	0	0	0	0	0	0	0	0	0	0	0	0	0
																															Boechera_divaricarpa	0	0	0	0	0	0	0	0	0	0	0	0	0	0	0	0	0	0
																															Boldia_erythrosiphon	0	0	0	0	0	0	0	0	0	0	0	0	0	0	0	0	0	0
																															Boleophthalmus_pectinirostris	0	0	0	0	0	0	0	0	0	0	0	0	0	0	0	0	0	0
																															Bombus_terrestris	0	0	0	0	0	0	0	0	0	0	0	0	0	0	0	0	0	0
																															Bombyx_mandarina	0	0	0	0	0	0	0	0	0	0	0	0	0	0	0	0	0	0
																															Boodleopsis	0	0	0	0	0	0	0	0	0	0	0	0	0	0	0	0	0	0
																															Bordetella_avium	0	0	0	0	0	0	0	0	0	0	0	0	0	0	0	0	0	0
																															Bordetella_bronchialis	0	0	0	0	0	0	0	0	0	0	0	0	0	0	0	0	0	0
																															Bordetella_bronchiseptica	0	0	0	0	0	0	0	0	0	0	0	0	0	0	0	0	0	0
																															Bordetella_flabilis	0	0	0	0	0	0	0	0	0	0	0	0	0	0	0	0	0	0
																															Bordetella_genomosp._13	0	0	0	0	0	0	0	0	0	0	0	0	0	0	0	0	0	0
																															Bordetella_genomosp._6	0	0	0	0	0	0	0	0	0	0	0	0	0	0	0	0	0	0
																															Bordetella_genomosp._8	0	0	0	0	0	0	0	0	0	0	0	0	0	0	0	0	0	0
																															Bordetella_genomosp._9	0	0	0	0	0	0	0	0	0	0	0	0	0	0	0	0	0	0
																															Bordetella_hinzii	0	0	0	0	0	0	0	0	0	0	0	0	0	0	0	0	0	0
																															Bordetella_holmesii	0	0	0	0	0	0	0	0	0	0	0	0	0	0	0	0	0	0
																															Bordetella_parapertussis	0	0	0	0	0	0	0	0	0	0	0	0	0	0	0	0	0	0
																															Bordetella_pertussis	0	0	0	0	0	0	0	0	0	0	0	0	0	0	0	0	0	0
																															Bordetella_petrii	0	0	0	0	0	0	0	0	0	0	0	0	0	0	0	0	0	0
																															Bordetella_pseudohinzii	0	0	0	0	0	0	0	0	0	0	0	0	0	0	0	0	0	0
																															Bordetella_sp._H567	0	0	0	0	0	0	0	0	0	0	0	0	0	0	0	0	0	0
																															Bordetella_sp._J329	0	0	0	0	0	0	0	0	0	0	0	0	0	0	0	0	0	0
																															Bordetella_sp._N	0	0	0	0	0	0	0	0	0	0	0	0	0	0	0	0	0	0
																															Bordetella_trematum	0	0	0	0	0	0	0	0	0	0	0	0	0	0	0	0	0	0
																															Bordetella_virus_BPP1	0	0	0	0	0	0	0	0	0	0	0	0	0	0	0	0	0	0
																															Borodinellopsis_texensis	0	0	0	0	0	0	0	0	0	0	0	0	0	0	0	0	0	0
																															Borrelia_crocidurae	0	0	0	0	0	0	0	0	0	0	0	0	0	0	0	0	0	0
																															Borrelia_miyamotoi	0	0	0	0	0	0	0	0	0	0	0	0	0	0	0	0	0	0
																															Borrelia_sp._CA690	0	0	0	0	0	0	0	0	0	0	0	0	0	0	0	0	0	0
																															Borreliella_burgdorferi	0	0	0	0	0	0	0	0	0	0	0	0	0	0	0	0	0	0
																															Bos_mutus	0	0	0	0	0	0	0	0	0	0	0	0	0	0	0	0	0	0
																															Bos_taurus	0	0	0	0	0	0	0	0	0	0	0	0	0	0	0	0	0	0
																															Bosea_sp._PAMC_26642	0	0	0	0	0	0	0	0	0	0	0	0	0	0	0	0	0	0
																															Bosea_sp._RAC05	0	0	0	0	0	0	0	0	0	0	0	0	0	0	0	0	0	0
																															Bosea_sp._Tri-49	0	0	0	0	0	0	0	0	0	0	0	0	0	0	0	0	0	0
																															Bosea_vaviloviae	0	0	0	0	0	0	0	0	0	0	0	0	0	0	0	0	0	0
																															Boseongicola	0	0	0	0	0	0	0	0	0	0	0	0	0	0	0	0	0	0
																															Bostrychia_intricata	0	0	0	0	0	0	0	0	0	0	0	0	0	0	0	0	0	0
																															Bostrychia_moritziana	0	0	0	0	0	0	0	0	0	0	0	0	0	0	0	0	0	0
																															Bostrychia_simpliciuscula	0	0	0	0	0	0	0	0	0	0	0	0	0	0	0	0	0	0
																															Bostrychia_tenella	0	0	0	0	0	0	0	0	0	0	0	0	0	0	0	0	0	0
																															Botryotinia	0	0	0	0	0	0	0	0	0	0	0	0	0	0	0	0	0	0
																															Botrytis_cinerea	0	0	0	0	0	0	0	0	0	0	0	0	0	0	0	0	0	0
																															Brachybacterium_faecium	0	0	0	0	0	0	0	0	0	0	0	0	0	0	0	0	0	0
																															Brachybacterium_ginsengisoli	0	0	0	0	0	0	0	0	0	0	0	0	0	0	0	0	0	0
																															Brachybacterium_saurashtrense	0	0	0	0	0	0	0	0	0	0	0	0	0	0	0	0	0	0
																															Brachybacterium_sp._P6-10-X1	0	0	0	0	0	0	0	0	0	0	0	0	0	0	0	0	0	0
																															Brachypodium_distachyon	0	0	0	0	0	0	0	0	0	0	0	0	0	0	0	0	0	0
																															Brachypodium_sylvaticum	0	0	0	0	0	0	0	0	0	0	0	0	0	0	0	0	0	0
																															Brachyspira_hampsonii	0	0	0	0	0	0	0	0	0	0	0	0	0	0	0	0	0	0
																															Brachyspira_hyodysenteriae	0	0	0	0	0	0	0	0	0	0	0	0	0	0	0	0	0	0
																															Brachyspira_intermedia	0	0	0	0	0	0	0	0	0	0	0	0	0	0	0	0	0	0
																															Brachyspira_murdochii	0	0	0	0	0	0	0	0	0	0	0	0	0	0	0	0	0	0
																															Brachyspira_pilosicoli	0	0	0	0	0	0	0	0	0	0	0	0	0	0	0	0	0	0
																															Bracteacoccus_giganteus	0	0	0	0	0	0	0	0	0	0	0	0	0	0	0	0	0	0
																															Bracteacoccus_minor	0	0	0	0	0	0	0	0	0	0	0	0	0	0	0	0	0	0
																															Bradymonas_sediminis	0	0	0	0	0	0	0	0	0	0	0	0	0	0	0	0	0	0
																															Bradyrhizobium_betae	0	0	0	0	0	0	0	0	0	0	0	0	0	0	0	0	0	0
																															Bradyrhizobium_canariense	0	0	0	0	0	0	0	0	0	0	0	0	0	0	0	0	0	0
																															Bradyrhizobium_diazoefficiens	0	0	0	0	0	0	0	0	0	0	0	0	0	0	0	0	0	0
																															Bradyrhizobium_elkanii	0	0	0	0	0	0	0	0	0	0	0	0	0	0	0	0	0	0
																															Bradyrhizobium_erythrophlei	0	0	0	0	0	0	0	0	0	0	0	0	0	0	0	0	0	0
																															Bradyrhizobium_guangdongense	0	0	0	0	0	0	0	0	0	0	0	0	0	0	0	0	0	0
																															Bradyrhizobium_guangxiense	0	0	0	0	0	0	0	0	0	0	0	0	0	0	0	0	0	0
																															Bradyrhizobium_icense	0	0	0	0	0	0	0	0	0	0	0	0	0	0	0	0	0	0
																															Bradyrhizobium_japonicum	0	0	0	0	0	0	0	0	0	0	0	0	0	0	0	0	0	0
																															Bradyrhizobium_lablabi	0	0	0	0	0	0	0	0	0	0	0	0	0	0	0	0	0	0
																															Bradyrhizobium_oligotrophicum	0	0	0	0	0	0	0	0	0	0	0	0	0	0	0	0	0	0
																															Bradyrhizobium_ottawaense	0	0	0	0	0	0	0	0	0	0	0	0	0	0	0	0	0	0
																															Bradyrhizobium_paxllaeri	0	0	0	0	0	0	0	0	0	0	0	0	0	0	0	0	0	0
																															Bradyrhizobium_sp._2	0	0	0	0	0	0	0	0	0	0	0	0	0	0	0	0	0	0
																															Bradyrhizobium_sp._3	0	0	0	0	0	0	0	0	0	0	0	0	0	0	0	0	0	0
																															Bradyrhizobium_sp._58S1	0	0	0	0	0	0	0	0	0	0	0	0	0	0	0	0	0	0
																															Bradyrhizobium_sp._BF49	0	0	0	0	0	0	0	0	0	0	0	0	0	0	0	0	0	0
																															Bradyrhizobium_sp._BTAi1	0	0	0	0	0	0	0	0	0	0	0	0	0	0	0	0	0	0
																															Bradyrhizobium_sp._CCGE-LA001	0	0	0	0	0	0	0	0	0	0	0	0	0	0	0	0	0	0
																															Bradyrhizobium_sp._G22	0	0	0	0	0	0	0	0	0	0	0	0	0	0	0	0	0	0
																															Bradyrhizobium_sp._ORS_285	0	0	0	0	0	0	0	0	0	0	0	0	0	0	0	0	0	0
																															Bradyrhizobium_sp._ORS_3257	0	0	0	0	0	0	0	0	0	0	0	0	0	0	0	0	0	0
																															Bradyrhizobium_sp._S23321	0	0	0	0	0	0	0	0	0	0	0	0	0	0	0	0	0	0
																															Bradyrhizobium_sp._USDA_3051	0	0	0	0	0	0	0	0	0	0	0	0	0	0	0	0	0	0
																															Branchiostoma_belcheri	0	0	0	0	0	0	0	0	0	0	0	0	0	0	0	0	0	0
																															Branchiostoma_floridae	0	0	0	0	0	0	0	0	0	0	0	0	0	0	0	0	0	0
																															Brassica_napus	0	0	0	0	0	0	0	0	0	0	0	0	0	0	0	0	0	0
																															Brassica_oleracea	0	0	0	0	0	0	0	0	0	0	0	0	0	0	0	0	0	0
																															Brassica_rapa	0	0	0	0	0	0	0	0	0	0	0	0	0	0	0	0	0	0
																															Brenneria_goodwinii	0	0	0	0	0	0	0	0	0	0	0	0	0	0	0	0	0	0
																															Brenneria_nigrifluens	0	0	0	0	0	0	0	0	0	0	0	0	0	0	0	0	0	0
																															Brenneria_rubrifaciens	0	0	0	0	0	0	0	0	0	0	0	0	0	0	0	0	0	0
																															Breoghania	0	0	0	0	0	0	0	0	0	0	0	0	0	0	0	0	0	0
																															Brevibacillus_agri	0	0	0	0	0	0	0	0	0	0	0	0	0	0	0	0	0	0
																															Brevibacillus_brevis	0	0	0	0	0	0	0	0	0	0	0	0	0	0	0	0	0	0
																															Brevibacillus_formosus	0	0	0	0	0	0	0	0	0	0	0	0	0	0	0	0	0	0
																															Brevibacillus_laterosporus	0	0	0	0	0	0	0	0	0	0	0	0	0	0	0	0	0	0
																															Brevibacterium_aurantiacum	0	0	0	0	0	0	0	0	0	0	0	0	0	0	0	0	0	0
																															Brevibacterium_epidermidis	0	0	0	0	0	0	0	0	0	0	0	0	0	0	0	0	0	0
																															Brevibacterium_linens	0	0	0	0	0	0	0	0	0	0	0	0	0	0	0	0	0	0
																															Brevibacterium_sandarakinum	0	0	0	0	0	0	0	0	0	0	0	0	0	0	0	0	0	0
																															Brevibacterium_siliguriense	0	0	0	0	0	0	0	0	0	0	0	0	0	0	0	0	0	0
																															Brevundimonas_diminuta	0	0	0	0	0	0	0	0	0	0	0	0	0	0	0	0	0	0
																															Brevundimonas_naejangsanensis	0	0	0	0	0	0	0	0	0	0	0	0	0	0	0	0	0	0
																															Brevundimonas_sp._DS20	0	0	0	0	0	0	0	0	0	0	0	0	0	0	0	0	0	0
																															Brevundimonas_sp._GW460-12-10-14-LB2	0	0	0	0	0	0	0	0	0	0	0	0	0	0	0	0	0	0
																															Brevundimonas_sp._LM2	0	0	0	0	0	0	0	0	0	0	0	0	0	0	0	0	0	0
																															Brevundimonas_subvibrioides	0	0	0	0	0	0	0	0	0	0	0	0	0	0	0	0	0	0
																															Brevundimonas_vancanneytii	0	0	0	0	0	0	0	0	0	0	0	0	0	0	0	0	0	0
																															Brevundimonas_vesicularis	0	0	0	0	0	0	0	0	0	0	0	0	0	0	0	0	0	0
																															Brochothrix_thermosphacta	0	0	0	0	0	0	0	0	0	0	0	0	0	0	0	0	0	0
																															Brongniartella_byssoides	0	0	0	0	0	0	0	0	0	0	0	0	0	0	0	0	0	0
																															Brucella_abortus	0	0	0	0	0	0	0	0	0	0	0	0	0	0	0	0	0	0
																															Brucella_melitensis	0	0	0	0	0	0	0	0	0	0	0	0	0	0	0	0	0	0
																															Brucella_pinnipedialis	0	0	0	0	0	0	0	0	0	0	0	0	0	0	0	0	0	0
																															Brucella_sp._10RB9215	0	0	0	0	0	0	0	0	0	0	0	0	0	0	0	0	0	0
																															Brugia_malayi	0	0	0	0	0	0	0	0	0	0	0	0	0	0	0	0	0	0
																															Brugia_timori	0	0	0	0	0	0	0	0	0	0	0	0	0	0	0	0	0	0
																															Bryoria_tenuis	0	0	0	0	0	0	0	0	0	0	0	0	0	0	0	0	0	0
																															Bubalus_bubalis	0	0	0	0	0	0	0	0	0	0	0	0	0	0	0	0	0	0
																															Buchnera_aphidicola	0	0	0	0	0	0	0	0	0	0	0	0	0	0	0	0	0	0
																															Bulboplastis_apyrenoidosa	0	0	0	0	0	0	0	0	0	0	0	0	0	0	0	0	0	0
																															Burkholderia_ambifaria	0	0	0	0	0	0	0	0	0	0	0	0	0	0	0	0	0	0
																															Burkholderia_cenocepacia	0	0	0	0	0	0	0	0	0	0	0	0	0	0	0	0	0	0
																															Burkholderia_cepacia	0	0	0	0	0	0	0	0	0	0	0	0	0	0	0	0	0	0
																															Burkholderia_contaminans	0	0	0	0	0	0	0	0	0	0	0	0	0	0	0	0	0	0
																															Burkholderia_diffusa	0	0	0	0	0	0	0	0	0	0	0	0	0	0	0	0	0	0
																															Burkholderia_dolosa	0	0	0	0	0	0	0	0	0	0	0	0	0	0	0	0	0	0
																															Burkholderia_gladioli	0	0	0	0	0	0	0	0	0	0	0	0	0	0	0	0	0	0
																															Burkholderia_glumae	0	0	0	0	0	0	0	0	0	0	0	0	0	0	0	0	0	0
																															Burkholderia_lata	0	0	0	0	0	0	0	0	0	0	0	0	0	0	0	0	0	0
																															Burkholderia_latens	0	0	0	0	0	0	0	0	0	0	0	0	0	0	0	0	0	0
																															Burkholderia_mallei	0	0	0	0	0	0	0	0	0	0	0	0	0	0	0	0	0	0
																															Burkholderia_metallica	0	0	0	0	0	0	0	0	0	0	0	0	0	0	0	0	0	0
																															Burkholderia_multivorans	0	0	0	0	0	0	0	0	0	0	0	0	0	0	0	0	0	0
																															Burkholderia_oklahomensis	0	0	0	0	0	0	0	0	0	0	0	0	0	0	0	0	0	0
																															Burkholderia_phage_KS10	0	0	0	0	0	0	0	0	0	0	0	0	0	0	0	0	0	0
																															Burkholderia_plantarii	0	0	0	0	0	0	0	0	0	0	0	0	0	0	0	0	0	0
																															Burkholderia_pseudomallei	0	0	0	0	0	0	0	0	0	0	0	0	0	0	0	0	0	0
																															Burkholderia_pseudomultivorans	0	0	0	0	0	0	0	0	0	0	0	0	0	0	0	0	0	0
																															Burkholderia_pyrrocinia	0	0	0	0	0	0	0	0	0	0	0	0	0	0	0	0	0	0
																															Burkholderia_seminalis	0	0	0	0	0	0	0	0	0	0	0	0	0	0	0	0	0	0
																															Burkholderia_sp._2002721687	0	0	0	0	0	0	0	0	0	0	0	0	0	0	0	0	0	0
																															Burkholderia_sp._AD24	0	0	0	0	0	0	0	0	0	0	0	0	0	0	0	0	0	0
																															Burkholderia_sp._BDU6	0	0	0	0	0	0	0	0	0	0	0	0	0	0	0	0	0	0
																															Burkholderia_sp._BDU8	0	0	0	0	0	0	0	0	0	0	0	0	0	0	0	0	0	0
																															Burkholderia_sp._Bp5365	0	0	0	0	0	0	0	0	0	0	0	0	0	0	0	0	0	0
																															Burkholderia_sp._Bp7605	0	0	0	0	0	0	0	0	0	0	0	0	0	0	0	0	0	0
																															Burkholderia_sp._CCGE1001	0	0	0	0	0	0	0	0	0	0	0	0	0	0	0	0	0	0
																															Burkholderia_sp._CCGE1003	0	0	0	0	0	0	0	0	0	0	0	0	0	0	0	0	0	0
																															Burkholderia_sp._HB1	0	0	0	0	0	0	0	0	0	0	0	0	0	0	0	0	0	0
																															Burkholderia_sp._IDO3	0	0	0	0	0	0	0	0	0	0	0	0	0	0	0	0	0	0
																															Burkholderia_sp._KBS0801	0	0	0	0	0	0	0	0	0	0	0	0	0	0	0	0	0	0
																															Burkholderia_sp._KJ006	0	0	0	0	0	0	0	0	0	0	0	0	0	0	0	0	0	0
																															Burkholderia_sp._KK1	0	0	0	0	0	0	0	0	0	0	0	0	0	0	0	0	0	0
																															Burkholderia_sp._LA-2-3-30-S1-D2	0	0	0	0	0	0	0	0	0	0	0	0	0	0	0	0	0	0
																															Burkholderia_sp._MSMB0266	0	0	0	0	0	0	0	0	0	0	0	0	0	0	0	0	0	0
																															Burkholderia_sp._MSMB0852	0	0	0	0	0	0	0	0	0	0	0	0	0	0	0	0	0	0
																															Burkholderia_sp._MSMB0856	0	0	0	0	0	0	0	0	0	0	0	0	0	0	0	0	0	0
																															Burkholderia_sp._MSMB617WGS	0	0	0	0	0	0	0	0	0	0	0	0	0	0	0	0	0	0
																															Burkholderia_sp._NRF60-BP8	0	0	0	0	0	0	0	0	0	0	0	0	0	0	0	0	0	0
																															Burkholderia_sp._OLGA172	0	0	0	0	0	0	0	0	0	0	0	0	0	0	0	0	0	0
																															Burkholderia_sp._PAMC_26561	0	0	0	0	0	0	0	0	0	0	0	0	0	0	0	0	0	0
																															Burkholderia_sp._PAMC_28687	0	0	0	0	0	0	0	0	0	0	0	0	0	0	0	0	0	0
																															Burkholderia_sp._RPE67	0	0	0	0	0	0	0	0	0	0	0	0	0	0	0	0	0	0
																															Burkholderia_sp._YI23	0	0	0	0	0	0	0	0	0	0	0	0	0	0	0	0	0	0
																															Burkholderia_sp._ZYB002	0	0	0	0	0	0	0	0	0	0	0	0	0	0	0	0	0	0
																															Burkholderia_sp._symbiont_of_Dicranocephalus_medius	0	0	0	0	0	0	0	0	0	0	0	0	0	0	0	0	0	0
																															Burkholderia_stabilis	0	0	0	0	0	0	0	0	0	0	0	0	0	0	0	0	0	0
																															Burkholderia_stagnalis	0	0	0	0	0	0	0	0	0	0	0	0	0	0	0	0	0	0
																															Burkholderia_territorii	0	0	0	0	0	0	0	0	0	0	0	0	0	0	0	0	0	0
																															Burkholderia_thailandensis	0	0	0	0	0	0	0	0	0	0	0	0	0	0	0	0	0	0
																															Burkholderia_ubonensis	0	0	0	0	0	0	0	0	0	0	0	0	0	0	0	0	0	0
																															Burkholderia_vietnamiensis	0	0	0	0	0	0	0	0	0	0	0	0	0	0	0	0	0	0
																															Burkholderia_virus_KL1	0	0	0	0	0	0	0	0	0	0	0	0	0	0	0	0	0	0
																															Burkholderiales_bacterium	0	0	0	0	0	0	0	0	0	0	0	0	0	0	0	0	0	0
																															Burkholderiales_bacterium_GJ-E10	0	0	0	0	0	0	0	0	0	0	0	0	0	0	0	0	0	0
																															Burkholderiales_bacterium_MUL2G11	0	0	0	0	0	0	0	0	0	0	0	0	0	0	0	0	0	0
																															Buttiauxella	0	0	0	0	0	0	0	0	0	0	0	0	0	0	0	0	0	0
																															Butyricimonas	0	0	0	0	0	0	0	0	0	0	0	0	0	0	0	0	0	0
																															Butyrivibrio	0	0	0	0	0	0	0	0	0	0	0	0	0	0	0	0	0	0
																															Byssochlamys_spectabilis	0	0	0	0	0	0	0	0	0	0	0	0	0	0	0	0	0	0
																															Byssovorax_cruenta	0	0	0	0	0	0	0	0	0	0	0	0	0	0	0	0	0	0
																															Bythopirellula_goksoyri	0	0	0	0	0	0	0	0	0	0	0	0	0	0	0	0	0	0
																															Caecomyces	0	0	0	0	0	0	0	0	0	0	0	0	0	0	0	0	0	0
																															Caenorhabditis_briggsae	0	0	0	0	0	0	0	0	0	0	0	0	0	0	0	0	0	0
																															Caenorhabditis_elegans	0	0	0	0	0	0	0	0	0	0	0	0	0	0	0	0	0	0
																															Caenorhabditis_remanei	0	0	0	0	0	0	0	0	0	0	0	0	0	0	0	0	0	0
																															Cafeteria_roenbergensis	0	0	0	0	0	0	0	0	0	0	0	0	0	0	0	0	0	0
																															Cafius_seminitens	0	0	0	0	0	0	0	0	0	0	0	0	0	0	0	0	0	0
																															Cairneyella_variabilis	0	0	0	0	0	0	0	0	0	0	0	0	0	0	0	0	0	0
																															Cajanus_cajan	0	0	0	0	0	0	0	0	0	0	0	0	0	0	0	0	0	0
																															Calacanthia_grandis	0	0	0	0	0	0	0	0	0	0	0	0	0	0	0	0	0	0
																															Caldicellulosiruptor_bescii	0	0	0	0	0	0	0	0	0	0	0	0	0	0	0	0	0	0
																															Caldicellulosiruptor_changbaiensis	0	0	0	0	0	0	0	0	0	0	0	0	0	0	0	0	0	0
																															Caldicellulosiruptor_hydrothermalis	0	0	0	0	0	0	0	0	0	0	0	0	0	0	0	0	0	0
																															Caldicellulosiruptor_kristjanssonii	0	0	0	0	0	0	0	0	0	0	0	0	0	0	0	0	0	0
																															Caldicellulosiruptor_kronotskyensis	0	0	0	0	0	0	0	0	0	0	0	0	0	0	0	0	0	0
																															Caldicellulosiruptor_lactoaceticus	0	0	0	0	0	0	0	0	0	0	0	0	0	0	0	0	0	0
																															Caldicellulosiruptor_obsidiansis	0	0	0	0	0	0	0	0	0	0	0	0	0	0	0	0	0	0
																															Caldicellulosiruptor_owensensis	0	0	0	0	0	0	0	0	0	0	0	0	0	0	0	0	0	0
																															Caldicellulosiruptor_saccharolyticus	0	0	0	0	0	0	0	0	0	0	0	0	0	0	0	0	0	0
																															Caldilinea_aerophila	0	0	0	0	0	0	0	0	0	0	0	0	0	0	0	0	0	0
																															Caldimicrobium_thiodismutans	0	0	0	0	0	0	0	0	0	0	0	0	0	0	0	0	0	0
																															Caldisericum_exile	0	0	0	0	0	0	0	0	0	0	0	0	0	0	0	0	0	0
																															Caldisphaera_lagunensis	0	0	0	0	0	0	0	0	0	0	0	0	0	0	0	0	0	0
																															Calditerrivibrio_nitroreducens	0	0	0	0	0	0	0	0	0	0	0	0	0	0	0	0	0	0
																															Caldithrix_abyssi	0	0	0	0	0	0	0	0	0	0	0	0	0	0	0	0	0	0
																															Caldivirga_maquilingensis	0	0	0	0	0	0	0	0	0	0	0	0	0	0	0	0	0	0
																															Calliarthron_tuberculosum	0	0	0	0	0	0	0	0	0	0	0	0	0	0	0	0	0	0
																															Calliblepharis	0	0	0	0	0	0	0	0	0	0	0	0	0	0	0	0	0	0
																															Callithamnion_tetricum	0	0	0	0	0	0	0	0	0	0	0	0	0	0	0	0	0	0
																															Callithrix_jacchus	0	0	0	0	0	0	0	0	0	0	0	0	0	0	0	0	0	0
																															Callorhinchus_milii	0	0	0	0	0	0	0	0	0	0	0	0	0	0	0	0	0	0
																															Caloglossa_beccarii	0	0	0	0	0	0	0	0	0	0	0	0	0	0	0	0	0	0
																															Caloglossa_intermedia	0	0	0	0	0	0	0	0	0	0	0	0	0	0	0	0	0	0
																															Caloglossa_monosticha	0	0	0	0	0	0	0	0	0	0	0	0	0	0	0	0	0	0
																															Caloramator	0	0	0	0	0	0	0	0	0	0	0	0	0	0	0	0	0	0
																															Calothrix_brevissima	0	0	0	0	0	0	0	0	0	0	0	0	0	0	0	0	0	0
																															Calothrix_parasitica	0	0	0	0	0	0	0	0	0	0	0	0	0	0	0	0	0	0
																															Calothrix_parietina	0	0	0	0	0	0	0	0	0	0	0	0	0	0	0	0	0	0
																															Calothrix_sp._336/3	0	0	0	0	0	0	0	0	0	0	0	0	0	0	0	0	0	0
																															Calothrix_sp._NIES-2098	0	0	0	0	0	0	0	0	0	0	0	0	0	0	0	0	0	0
																															Calothrix_sp._NIES-2100	0	0	0	0	0	0	0	0	0	0	0	0	0	0	0	0	0	0
																															Calothrix_sp._PCC_7507	0	0	0	0	0	0	0	0	0	0	0	0	0	0	0	0	0	0
																															Calypte_anna	0	0	0	0	0	0	0	0	0	0	0	0	0	0	0	0	0	0
																															Camarhynchus_parvulus	0	0	0	0	0	0	0	0	0	0	0	0	0	0	0	0	0	0
																															Cambaridae	0	0	0	0	0	0	0	0	0	0	0	0	0	0	0	0	0	0
																															Camelina_sativa	0	0	0	0	0	0	0	0	0	0	0	0	0	0	0	0	0	0
																															Camellia_sinensis	0	0	0	0	0	0	0	0	0	0	0	0	0	0	0	0	0	0
																															Camelus_dromedarius	0	0	0	0	0	0	0	0	0	0	0	0	0	0	0	0	0	0
																															Camelus_ferus	0	0	0	0	0	0	0	0	0	0	0	0	0	0	0	0	0	0
																															Caminibacter_mediatlanticus	0	0	0	0	0	0	0	0	0	0	0	0	0	0	0	0	0	0
																															Campanulaceae	0	0	0	0	0	0	0	0	0	0	0	0	0	0	0	0	0	0
																															Campanulariidae	0	0	0	0	0	0	0	0	0	0	0	0	0	0	0	0	0	0
																															Camponotus_floridanus	0	0	0	0	0	0	0	0	0	0	0	0	0	0	0	0	0	0
																															Campylobacter_coli	0	0	0	0	0	0	0	0	0	0	0	0	0	0	0	0	0	0
																															Campylobacter_concisus	0	0	0	0	0	0	0	0	0	0	0	0	0	0	0	0	0	0
																															Campylobacter_curvus	0	0	0	0	0	0	0	0	0	0	0	0	0	0	0	0	0	0
																															Campylobacter_fetus	0	0	0	0	0	0	0	0	0	0	0	0	0	0	0	0	0	0
																															Campylobacter_gracilis	0	0	0	0	0	0	0	0	0	0	0	0	0	0	0	0	0	0
																															Campylobacter_hepaticus	0	0	0	0	0	0	0	0	0	0	0	0	0	0	0	0	0	0
																															Campylobacter_hyointestinalis	0	0	0	0	0	0	0	0	0	0	0	0	0	0	0	0	0	0
																															Campylobacter_insulaenigrae	0	0	0	0	0	0	0	0	0	0	0	0	0	0	0	0	0	0
																															Campylobacter_jejuni	0	0	0	0	0	0	0	0	0	0	0	0	0	0	0	0	0	0
																															Campylobacter_lari	0	0	0	0	0	0	0	0	0	0	0	0	0	0	0	0	0	0
																															Campylobacter_pinnipediorum	0	0	0	0	0	0	0	0	0	0	0	0	0	0	0	0	0	0
																															Campylobacter_showae	0	0	0	0	0	0	0	0	0	0	0	0	0	0	0	0	0	0
																															Campylobacter_sputorum	0	0	0	0	0	0	0	0	0	0	0	0	0	0	0	0	0	0
																															Campylobacter_ureolyticus	0	0	0	0	0	0	0	0	0	0	0	0	0	0	0	0	0	0
																															Campylobacter_volucris	0	0	0	0	0	0	0	0	0	0	0	0	0	0	0	0	0	0
																															Candida	0	0	0	0	0	0	0	0	0	0	0	0	0	0	0	0	0	0
																															Candida_albicans	0	0	0	0	0	0	0	0	0	0	0	0	0	0	0	0	0	0
																															Candida_dubliniensis	0	0	0	0	0	0	0	0	0	0	0	0	0	0	0	0	0	0
																															Candida_tropicalis	0	0	0	0	0	0	0	0	0	0	0	0	0	0	0	0	0	0
																															Candida_viswanathii	0	0	0	0	0	0	0	0	0	0	0	0	0	0	0	0	0	0
																															Candidatus_Accumulibacter_phosphatis	0	0	0	0	0	0	0	0	0	0	0	0	0	0	0	0	0	0
																															Candidatus_Acetothermum_autotrophicum	0	0	0	0	0	0	0	0	0	0	0	0	0	0	0	0	0	0
																															Candidatus_Actinomarina_minuta	0	0	0	0	0	0	0	0	0	0	0	0	0	0	0	0	0	0
																															Candidatus_Amoebophilus_asiaticus	0	0	0	0	0	0	0	0	0	0	0	0	0	0	0	0	0	0
																															Candidatus_Annandia_adelgestsuga	0	0	0	0	0	0	0	0	0	0	0	0	0	0	0	0	0	0
																															Candidatus_Aquiluna_sp._UB-MaderosW2red	0	0	0	0	0	0	0	0	0	0	0	0	0	0	0	0	0	0
																															Candidatus_Arthromitus_sp._SFB-mouse	0	0	0	0	0	0	0	0	0	0	0	0	0	0	0	0	0	0
																															Candidatus_Arthromitus_sp._SFB-rat-Yit	0	0	0	0	0	0	0	0	0	0	0	0	0	0	0	0	0	0
																															Candidatus_Atelocyanobacterium_thalassa	0	0	0	0	0	0	0	0	0	0	0	0	0	0	0	0	0	0
																															Candidatus_Azobacteroides_pseudotrichonymphae	0	0	0	0	0	0	0	0	0	0	0	0	0	0	0	0	0	0
																															Candidatus_Babela_massiliensis	0	0	0	0	0	0	0	0	0	0	0	0	0	0	0	0	0	0
																															Candidatus_Beckwithbacteria_bacterium_GW2011_GWC1_49_16	0	0	0	0	0	0	0	0	0	0	0	0	0	0	0	0	0	0
																															Candidatus_Berkiella_aquae	0	0	0	0	0	0	0	0	0	0	0	0	0	0	0	0	0	0
																															Candidatus_Caldiarchaeum_subterraneum	0	0	0	0	0	0	0	0	0	0	0	0	0	0	0	0	0	0
																															Candidatus_Campbellbacteria_bacterium_GW2011_OD1_34_28	0	0	0	0	0	0	0	0	0	0	0	0	0	0	0	0	0	0
																															Candidatus_Cardinium_hertigii	0	0	0	0	0	0	0	0	0	0	0	0	0	0	0	0	0	0
																															Candidatus_Carsonella_ruddii	0	0	0	0	0	0	0	0	0	0	0	0	0	0	0	0	0	0
																															Candidatus_Competibacter_phosphatis	0	0	0	0	0	0	0	0	0	0	0	0	0	0	0	0	0	0
																															Candidatus_Desulfofervidus_auxilii	0	0	0	0	0	0	0	0	0	0	0	0	0	0	0	0	0	0
																															Candidatus_Desulforudis_audaxviator	0	0	0	0	0	0	0	0	0	0	0	0	0	0	0	0	0	0
																															Candidatus_Desulfovibrio_trichonymphae	0	0	0	0	0	0	0	0	0	0	0	0	0	0	0	0	0	0
																															Candidatus_Endobugula_sertula	0	0	0	0	0	0	0	0	0	0	0	0	0	0	0	0	0	0
																															Candidatus_Endolissoclinum_faulkneri	0	0	0	0	0	0	0	0	0	0	0	0	0	0	0	0	0	0
																															Candidatus_Endomicrobium_sp._MdDo-005	0	0	0	0	0	0	0	0	0	0	0	0	0	0	0	0	0	0
																															Candidatus_Endomicrobium_trichonymphae	0	0	0	0	0	0	0	0	0	0	0	0	0	0	0	0	0	0
																															Candidatus_Entotheonella	0	0	0	0	0	0	0	0	0	0	0	0	0	0	0	0	0	0
																															Candidatus_Filomicrobium_marinum	0	0	0	0	0	0	0	0	0	0	0	0	0	0	0	0	0	0
																															Candidatus_Fukatsuia_symbiotica	0	0	0	0	0	0	0	0	0	0	0	0	0	0	0	0	0	0
																															Candidatus_Gracilibacteria_bacterium_28_42_T64	0	0	0	0	0	0	0	0	0	0	0	0	0	0	0	0	0	0
																															Candidatus_Hamiltonella_defensa	0	0	0	0	0	0	0	0	0	0	0	0	0	0	0	0	0	0
																															Candidatus_Hepatoplasma_crinochetorum	0	0	0	0	0	0	0	0	0	0	0	0	0	0	0	0	0	0
																															Candidatus_Hodgkinia_cicadicola	0	0	0	0	0	0	0	0	0	0	0	0	0	0	0	0	0	0
																															Candidatus_Izimaplasma_sp._HR1	0	0	0	0	0	0	0	0	0	0	0	0	0	0	0	0	0	0
																															Candidatus_Kinetoplastibacterium_oncopeltii	0	0	0	0	0	0	0	0	0	0	0	0	0	0	0	0	0	0
																															Candidatus_Kinetoplastibacterium_sorsogonicusi	0	0	0	0	0	0	0	0	0	0	0	0	0	0	0	0	0	0
																															Candidatus_Korarchaeum_cryptofilum	0	0	0	0	0	0	0	0	0	0	0	0	0	0	0	0	0	0
																															Candidatus_Koribacter_versatilis	0	0	0	0	0	0	0	0	0	0	0	0	0	0	0	0	0	0
																															Candidatus_Kuenenia_stuttgartiensis	0	0	0	0	0	0	0	0	0	0	0	0	0	0	0	0	0	0
																															Candidatus_Liberibacter_americanus	0	0	0	0	0	0	0	0	0	0	0	0	0	0	0	0	0	0
																															Candidatus_Liberibacter_asiaticus	0	0	0	0	0	0	0	0	0	0	0	0	0	0	0	0	0	0
																															Candidatus_Melainabacteria_bacterium_MEL.A1	0	0	0	0	0	0	0	0	0	0	0	0	0	0	0	0	0	0
																															Candidatus_Methanomassiliicoccus_intestinalis	0	0	0	0	0	0	0	0	0	0	0	0	0	0	0	0	0	0
																															Candidatus_Methanomethylophilus_alvus	0	0	0	0	0	0	0	0	0	0	0	0	0	0	0	0	0	0
																															Candidatus_Methanoplasma_termitum	0	0	0	0	0	0	0	0	0	0	0	0	0	0	0	0	0	0
																															Candidatus_Methylomirabilis_oxyfera	0	0	0	0	0	0	0	0	0	0	0	0	0	0	0	0	0	0
																															Candidatus_Methylopumilus_planktonicus	0	0	0	0	0	0	0	0	0	0	0	0	0	0	0	0	0	0
																															Candidatus_Methylopumilus_turicensis	0	0	0	0	0	0	0	0	0	0	0	0	0	0	0	0	0	0
																															Candidatus_Midichloria_mitochondrii	0	0	0	0	0	0	0	0	0	0	0	0	0	0	0	0	0	0
																															Candidatus_Mycoplasma_girerdii	0	0	0	0	0	0	0	0	0	0	0	0	0	0	0	0	0	0
																															Candidatus_Nephrothrix	0	0	0	0	0	0	0	0	0	0	0	0	0	0	0	0	0	0
																															Candidatus_Nitrosocaldus	0	0	0	0	0	0	0	0	0	0	0	0	0	0	0	0	0	0
																															Candidatus_Nitrosocosmicus_exaquare	0	0	0	0	0	0	0	0	0	0	0	0	0	0	0	0	0	0
																															Candidatus_Nitrosocosmicus_franklandus	0	0	0	0	0	0	0	0	0	0	0	0	0	0	0	0	0	0
																															Candidatus_Nitrosocosmicus_oleophilus	0	0	0	0	0	0	0	0	0	0	0	0	0	0	0	0	0	0
																															Candidatus_Nitrosoglobus_terrae	0	0	0	0	0	0	0	0	0	0	0	0	0	0	0	0	0	0
																															Candidatus_Nitrosomarinus_catalina	0	0	0	0	0	0	0	0	0	0	0	0	0	0	0	0	0	0
																															Candidatus_Nitrosopelagicus_brevis	0	0	0	0	0	0	0	0	0	0	0	0	0	0	0	0	0	0
																															Candidatus_Nitrosopumilus_koreensis	0	0	0	0	0	0	0	0	0	0	0	0	0	0	0	0	0	0
																															Candidatus_Nitrososphaera_evergladensis	0	0	0	0	0	0	0	0	0	0	0	0	0	0	0	0	0	0
																															Candidatus_Nitrososphaera_gargensis	0	0	0	0	0	0	0	0	0	0	0	0	0	0	0	0	0	0
																															Candidatus_Nitrosotalea_devanaterra	0	0	0	0	0	0	0	0	0	0	0	0	0	0	0	0	0	0
																															Candidatus_Nitrosotenuis_cloacae	0	0	0	0	0	0	0	0	0	0	0	0	0	0	0	0	0	0
																															Candidatus_Nitrotoga	0	0	0	0	0	0	0	0	0	0	0	0	0	0	0	0	0	0
																															Candidatus_Nucleicultrix_amoebiphila	0	0	0	0	0	0	0	0	0	0	0	0	0	0	0	0	0	0
																															Candidatus_Paracaedibacter_acanthamoebae	0	0	0	0	0	0	0	0	0	0	0	0	0	0	0	0	0	0
																															Candidatus_Paracaedimonas_acanthamoebae	0	0	0	0	0	0	0	0	0	0	0	0	0	0	0	0	0	0
																															Candidatus_Pelagibacter_sp._HIMB1321	0	0	0	0	0	0	0	0	0	0	0	0	0	0	0	0	0	0
																															Candidatus_Pelagibacter_sp._IMCC9063	0	0	0	0	0	0	0	0	0	0	0	0	0	0	0	0	0	0
																															Candidatus_Pelagibacter_sp._RS39	0	0	0	0	0	0	0	0	0	0	0	0	0	0	0	0	0	0
																															Candidatus_Pelagibacter_sp._RS40	0	0	0	0	0	0	0	0	0	0	0	0	0	0	0	0	0	0
																															Candidatus_Pelagibacter_ubique	0	0	0	0	0	0	0	0	0	0	0	0	0	0	0	0	0	0
																															Candidatus_Peribacter_riflensis	0	0	0	0	0	0	0	0	0	0	0	0	0	0	0	0	0	0
																															Candidatus_Phaeomarinobacter_ectocarpi	0	0	0	0	0	0	0	0	0	0	0	0	0	0	0	0	0	0
																															Candidatus_Phytoplasma_pini	0	0	0	0	0	0	0	0	0	0	0	0	0	0	0	0	0	0
																															Candidatus_Planktophila	0	0	0	0	0	0	0	0	0	0	0	0	0	0	0	0	0	0
																															Candidatus_Portiera_aleyrodidarum	0	0	0	0	0	0	0	0	0	0	0	0	0	0	0	0	0	0
																															Candidatus_Procabacter_sp._UWC6	0	0	0	0	0	0	0	0	0	0	0	0	0	0	0	0	0	0
																															Candidatus_Protochlamydia_amoebophila	0	0	0	0	0	0	0	0	0	0	0	0	0	0	0	0	0	0
																															Candidatus_Protochlamydia_naegleriophila	0	0	0	0	0	0	0	0	0	0	0	0	0	0	0	0	0	0
																															Candidatus_Puniceispirillum_marinum	0	0	0	0	0	0	0	0	0	0	0	0	0	0	0	0	0	0
																															Candidatus_Regiella_insecticola	0	0	0	0	0	0	0	0	0	0	0	0	0	0	0	0	0	0
																															Candidatus_Rhodoluna_planktonica	0	0	0	0	0	0	0	0	0	0	0	0	0	0	0	0	0	0
																															Candidatus_Rickettsiella_viridis	0	0	0	0	0	0	0	0	0	0	0	0	0	0	0	0	0	0
																															Candidatus_Riesia_pthiripubis	0	0	0	0	0	0	0	0	0	0	0	0	0	0	0	0	0	0
																															Candidatus_Ruthia_magnifica	0	0	0	0	0	0	0	0	0	0	0	0	0	0	0	0	0	0
																															Candidatus_Saccharibacteria_bacterium_GW2011_GWC2_44_17	0	0	0	0	0	0	0	0	0	0	0	0	0	0	0	0	0	0
																															Candidatus_Saccharibacteria_bacterium_RAAC3_TM7_1	0	0	0	0	0	0	0	0	0	0	0	0	0	0	0	0	0	0
																															Candidatus_Saccharibacteria_oral_taxon_TM7x	0	0	0	0	0	0	0	0	0	0	0	0	0	0	0	0	0	0
																															Candidatus_Saccharimonas_aalborgensis	0	0	0	0	0	0	0	0	0	0	0	0	0	0	0	0	0	0
																															Candidatus_Sodalis_pierantonius	0	0	0	0	0	0	0	0	0	0	0	0	0	0	0	0	0	0
																															Candidatus_Solibacter_usitatus	0	0	0	0	0	0	0	0	0	0	0	0	0	0	0	0	0	0
																															Candidatus_Sulcia_muelleri	0	0	0	0	0	0	0	0	0	0	0	0	0	0	0	0	0	0
																															Candidatus_Sulfuricurvum_sp._RIFRC-1	0	0	0	0	0	0	0	0	0	0	0	0	0	0	0	0	0	0
																															Candidatus_Symbiobacter_mobilis	0	0	0	0	0	0	0	0	0	0	0	0	0	0	0	0	0	0
																															Candidatus_Tachikawaea_gelatinosa	0	0	0	0	0	0	0	0	0	0	0	0	0	0	0	0	0	0
																															Candidatus_Tenderia_electrophaga	0	0	0	0	0	0	0	0	0	0	0	0	0	0	0	0	0	0
																															Candidatus_Thiodictyon_syntrophicum	0	0	0	0	0	0	0	0	0	0	0	0	0	0	0	0	0	0
																															Candidatus_Thioglobus_autotrophicus	0	0	0	0	0	0	0	0	0	0	0	0	0	0	0	0	0	0
																															Candidatus_Thiosymbion_oneisti	0	0	0	0	0	0	0	0	0	0	0	0	0	0	0	0	0	0
																															Candidatus_Tokpelaia_hoelldoblerii	0	0	0	0	0	0	0	0	0	0	0	0	0	0	0	0	0	0
																															Candidatus_Westeberhardia_cardiocondylae	0	0	0	0	0	0	0	0	0	0	0	0	0	0	0	0	0	0
																															Candidatus_Woesebacteria_bacterium_GW2011_GWF1_31_35	0	0	0	0	0	0	0	0	0	0	0	0	0	0	0	0	0	0
																															Candidatus_Wolfebacteria_bacterium_GW2011_GWB1_47_1	0	0	0	0	0	0	0	0	0	0	0	0	0	0	0	0	0	0
																															Candidatus_Xiphinematobacter_sp._Idaho_Grape	0	0	0	0	0	0	0	0	0	0	0	0	0	0	0	0	0	0
																															Canis_lupus	0	0	0	0	0	0	0	0	0	0	0	0	0	0	0	0	0	0
																															Cannabis_sativa	0	0	0	0	0	0	0	0	0	0	0	0	0	0	0	0	0	0
																															Cantharellus	0	0	0	0	0	0	0	0	0	0	0	0	0	0	0	0	0	0
																															Capnocytophaga_canimorsus	0	0	0	0	0	0	0	0	0	0	0	0	0	0	0	0	0	0
																															Capnocytophaga_cynodegmi	0	0	0	0	0	0	0	0	0	0	0	0	0	0	0	0	0	0
																															Capnocytophaga_gingivalis	0	0	0	0	0	0	0	0	0	0	0	0	0	0	0	0	0	0
																															Capnocytophaga_haemolytica	0	0	0	0	0	0	0	0	0	0	0	0	0	0	0	0	0	0
																															Capnocytophaga_leadbetteri	0	0	0	0	0	0	0	0	0	0	0	0	0	0	0	0	0	0
																															Capnocytophaga_ochracea	0	0	0	0	0	0	0	0	0	0	0	0	0	0	0	0	0	0
																															Capnocytophaga_sp._ChDC_OS43	0	0	0	0	0	0	0	0	0	0	0	0	0	0	0	0	0	0
																															Capnocytophaga_sp._H2931	0	0	0	0	0	0	0	0	0	0	0	0	0	0	0	0	0	0
																															Capnocytophaga_sp._H4358	0	0	0	0	0	0	0	0	0	0	0	0	0	0	0	0	0	0
																															Capnocytophaga_sp._oral_taxon_323	0	0	0	0	0	0	0	0	0	0	0	0	0	0	0	0	0	0
																															Capnocytophaga_sp._oral_taxon_864	0	0	0	0	0	0	0	0	0	0	0	0	0	0	0	0	0	0
																															Capnocytophaga_sp._oral_taxon_878	0	0	0	0	0	0	0	0	0	0	0	0	0	0	0	0	0	0
																															Capnocytophaga_sputigena	0	0	0	0	0	0	0	0	0	0	0	0	0	0	0	0	0	0
																															Capnodiales	0	0	0	0	0	0	0	0	0	0	0	0	0	0	0	0	0	0
																															Caproiciproducens	0	0	0	0	0	0	0	0	0	0	0	0	0	0	0	0	0	0
																															Capronia_coronata	0	0	0	0	0	0	0	0	0	0	0	0	0	0	0	0	0	0
																															Capronia_epimyces	0	0	0	0	0	0	0	0	0	0	0	0	0	0	0	0	0	0
																															Capsaspora_owczarzaki	0	0	0	0	0	0	0	0	0	0	0	0	0	0	0	0	0	0
																															Capsella_rubella	0	0	0	0	0	0	0	0	0	0	0	0	0	0	0	0	0	0
																															Capsicum_annuum	0	0	0	0	0	0	0	0	0	0	0	0	0	0	0	0	0	0
																															Carassius_auratus	0	0	0	0	0	0	0	0	0	0	0	0	0	0	0	0	0	0
																															Carboxydocella_thermautotrophica	0	0	0	0	0	0	0	0	0	0	0	0	0	0	0	0	0	0
																															Carboxydothermus_hydrogenoformans	0	0	0	0	0	0	0	0	0	0	0	0	0	0	0	0	0	0
																															Cardinium_endosymbiont_of_Sogatella_furcifera	0	0	0	0	0	0	0	0	0	0	0	0	0	0	0	0	0	0
																															Cardiobacterium_hominis	0	0	0	0	0	0	0	0	0	0	0	0	0	0	0	0	0	0
																															Carex	0	0	0	0	0	0	0	0	0	0	0	0	0	0	0	0	0	0
																															Carica_papaya	0	0	0	0	0	0	0	0	0	0	0	0	0	0	0	0	0	0
																															Carlito_syrichta	0	0	0	0	0	0	0	0	0	0	0	0	0	0	0	0	0	0
																															Carnobacterium_divergens	0	0	0	0	0	0	0	0	0	0	0	0	0	0	0	0	0	0
																															Carnobacterium_inhibens	0	0	0	0	0	0	0	0	0	0	0	0	0	0	0	0	0	0
																															Carnobacterium_maltaromaticum	0	0	0	0	0	0	0	0	0	0	0	0	0	0	0	0	0	0
																															Carnobacterium_sp._17-4	0	0	0	0	0	0	0	0	0	0	0	0	0	0	0	0	0	0
																															Carnobacterium_sp._CP1	0	0	0	0	0	0	0	0	0	0	0	0	0	0	0	0	0	0
																															Carteria_cerasiformis	0	0	0	0	0	0	0	0	0	0	0	0	0	0	0	0	0	0
																															Carteria_crucifera	0	0	0	0	0	0	0	0	0	0	0	0	0	0	0	0	0	0
																															Caryophyllaceae	0	0	0	0	0	0	0	0	0	0	0	0	0	0	0	0	0	0
																															Cassidinae	0	0	0	0	0	0	0	0	0	0	0	0	0	0	0	0	0	0
																															Castellaniella_defragrans	0	0	0	0	0	0	0	0	0	0	0	0	0	0	0	0	0	0
																															Castor	0	0	0	0	0	0	0	0	0	0	0	0	0	0	0	0	0	0
																															Catenovulum	0	0	0	0	0	0	0	0	0	0	0	0	0	0	0	0	0	0
																															Catenulispora_acidiphila	0	0	0	0	0	0	0	0	0	0	0	0	0	0	0	0	0	0
																															Catovirus_CTV1	0	0	0	0	0	0	0	0	0	0	0	0	0	0	0	0	0	0
																															Caulerpa_brownii	0	0	0	0	0	0	0	0	0	0	0	0	0	0	0	0	0	0
																															Caulerpa_lentillifera	0	0	0	0	0	0	0	0	0	0	0	0	0	0	0	0	0	0
																															Caulerpa_racemosa	0	0	0	0	0	0	0	0	0	0	0	0	0	0	0	0	0	0
																															Caulobacter_flavus	0	0	0	0	0	0	0	0	0	0	0	0	0	0	0	0	0	0
																															Caulobacter_henricii	0	0	0	0	0	0	0	0	0	0	0	0	0	0	0	0	0	0
																															Caulobacter_mirabilis	0	0	0	0	0	0	0	0	0	0	0	0	0	0	0	0	0	0
																															Caulobacter_phage_Ccr29	0	0	0	0	0	0	0	0	0	0	0	0	0	0	0	0	0	0
																															Caulobacter_segnis	0	0	0	0	0	0	0	0	0	0	0	0	0	0	0	0	0	0
																															Caulobacter_sp._FWC26	0	0	0	0	0	0	0	0	0	0	0	0	0	0	0	0	0	0
																															Caulobacter_sp._K31	0	0	0	0	0	0	0	0	0	0	0	0	0	0	0	0	0	0
																															Caulobacter_vibrioides	0	0	0	0	0	0	0	0	0	0	0	0	0	0	0	0	0	0
																															Caulobacteraceae_bacterium_OTSz_A_272	0	0	0	0	0	0	0	0	0	0	0	0	0	0	0	0	0	0
																															Cavenderia_fasciculata	0	0	0	0	0	0	0	0	0	0	0	0	0	0	0	0	0	0
																															Cavia_porcellus	0	0	0	0	0	0	0	0	0	0	0	0	0	0	0	0	0	0
																															Cebus_capucinus	0	0	0	0	0	0	0	0	0	0	0	0	0	0	0	0	0	0
																															Cedecea_lapagei	0	0	0	0	0	0	0	0	0	0	0	0	0	0	0	0	0	0
																															Cedecea_neteri	0	0	0	0	0	0	0	0	0	0	0	0	0	0	0	0	0	0
																															Cedratvirus_A11	0	0	0	0	0	0	0	0	0	0	0	0	0	0	0	0	0	0
																															Celeribacter_baekdonensis	0	0	0	0	0	0	0	0	0	0	0	0	0	0	0	0	0	0
																															Celeribacter_ethanolicus	0	0	0	0	0	0	0	0	0	0	0	0	0	0	0	0	0	0
																															Celeribacter_indicus	0	0	0	0	0	0	0	0	0	0	0	0	0	0	0	0	0	0
																															Celeribacter_manganoxidans	0	0	0	0	0	0	0	0	0	0	0	0	0	0	0	0	0	0
																															Celeribacter_marinus	0	0	0	0	0	0	0	0	0	0	0	0	0	0	0	0	0	0
																															Cellulomonas_fimi	0	0	0	0	0	0	0	0	0	0	0	0	0	0	0	0	0	0
																															Cellulomonas_flavigena	0	0	0	0	0	0	0	0	0	0	0	0	0	0	0	0	0	0
																															Cellulomonas_gilvus	0	0	0	0	0	0	0	0	0	0	0	0	0	0	0	0	0	0
																															Cellulomonas_sp._PSBB021	0	0	0	0	0	0	0	0	0	0	0	0	0	0	0	0	0	0
																															Cellulophaga_algicola	0	0	0	0	0	0	0	0	0	0	0	0	0	0	0	0	0	0
																															Cellulophaga_baltica	0	0	0	0	0	0	0	0	0	0	0	0	0	0	0	0	0	0
																															Cellulophaga_lytica	0	0	0	0	0	0	0	0	0	0	0	0	0	0	0	0	0	0
																															Cellulosilyticum_lentocellum	0	0	0	0	0	0	0	0	0	0	0	0	0	0	0	0	0	0
																															Cellulosimicrobium_cellulans	0	0	0	0	0	0	0	0	0	0	0	0	0	0	0	0	0	0
																															Cellulosimicrobium_sp._TH-20	0	0	0	0	0	0	0	0	0	0	0	0	0	0	0	0	0	0
																															Cellvibrio_japonicus	0	0	0	0	0	0	0	0	0	0	0	0	0	0	0	0	0	0
																															Cellvibrio_sp._KY-YJ-3	0	0	0	0	0	0	0	0	0	0	0	0	0	0	0	0	0	0
																															Cellvibrio_sp._PSBB006	0	0	0	0	0	0	0	0	0	0	0	0	0	0	0	0	0	0
																															Cellvibrio_sp._PSBB023	0	0	0	0	0	0	0	0	0	0	0	0	0	0	0	0	0	0
																															Cenarchaeum_symbiosum	0	0	0	0	0	0	0	0	0	0	0	0	0	0	0	0	0	0
																															Centroceras_clavulatum	0	0	0	0	0	0	0	0	0	0	0	0	0	0	0	0	0	0
																															Centruroides_sculpturatus	0	0	0	0	0	0	0	0	0	0	0	0	0	0	0	0	0	0
																															Cephaleuros_parasiticus	0	0	0	0	0	0	0	0	0	0	0	0	0	0	0	0	0	0
																															Ceraceosorus_guamensis	0	0	0	0	0	0	0	0	0	0	0	0	0	0	0	0	0	0
																															Ceramium_japonicum	0	0	0	0	0	0	0	0	0	0	0	0	0	0	0	0	0	0
																															Ceramium_sungminbooi	0	0	0	0	0	0	0	0	0	0	0	0	0	0	0	0	0	0
																															Cerataulina_daemon	0	0	0	0	0	0	0	0	0	0	0	0	0	0	0	0	0	0
																															Ceratina_calcarata	0	0	0	0	0	0	0	0	0	0	0	0	0	0	0	0	0	0
																															Ceratopogoninae	0	0	0	0	0	0	0	0	0	0	0	0	0	0	0	0	0	0
																															Ceratosolen_solmsi	0	0	0	0	0	0	0	0	0	0	0	0	0	0	0	0	0	0
																															Cercocebus_atys	0	0	0	0	0	0	0	0	0	0	0	0	0	0	0	0	0	0
																															Cercomonadida	0	0	0	0	0	0	0	0	0	0	0	0	0	0	0	0	0	0
																															Cercospora_beticola	0	0	0	0	0	0	0	0	0	0	0	0	0	0	0	0	0	0
																															Cercospora_sojina	0	0	0	0	0	0	0	0	0	0	0	0	0	0	0	0	0	0
																															Cetia_pacifica	0	0	0	0	0	0	0	0	0	0	0	0	0	0	0	0	0	0
																															Chaetoceros_simplex	0	0	0	0	0	0	0	0	0	0	0	0	0	0	0	0	0	0
																															Chaetomium_globosum	0	0	0	0	0	0	0	0	0	0	0	0	0	0	0	0	0	0
																															Chaetomium_thermophilum	0	0	0	0	0	0	0	0	0	0	0	0	0	0	0	0	0	0
																															Chaetosphaeridium_globosum	0	0	0	0	0	0	0	0	0	0	0	0	0	0	0	0	0	0
																															Chaetura_pelagica	0	0	0	0	0	0	0	0	0	0	0	0	0	0	0	0	0	0
																															Chamaesiphon_minutus	0	0	0	0	0	0	0	0	0	0	0	0	0	0	0	0	0	0
																															Chania_multitudinisentens	0	0	0	0	0	0	0	0	0	0	0	0	0	0	0	0	0	0
																															Chanos_chanos	0	0	0	0	0	0	0	0	0	0	0	0	0	0	0	0	0	0
																															Chara	0	0	0	0	0	0	0	0	0	0	0	0	0	0	0	0	0	0
																															Characiochloris_acuminata	0	0	0	0	0	0	0	0	0	0	0	0	0	0	0	0	0	0
																															Characiopsis	0	0	0	0	0	0	0	0	0	0	0	0	0	0	0	0	0	0
																															Chattonella_marina	0	0	0	0	0	0	0	0	0	0	0	0	0	0	0	0	0	0
																															Chelativorans_sp._BNC1	0	0	0	0	0	0	0	0	0	0	0	0	0	0	0	0	0	0
																															Chelatococcus_daeguensis	0	0	0	0	0	0	0	0	0	0	0	0	0	0	0	0	0	0
																															Chelatococcus_sp._CO-6	0	0	0	0	0	0	0	0	0	0	0	0	0	0	0	0	0	0
																															Chelonia_mydas	0	0	0	0	0	0	0	0	0	0	0	0	0	0	0	0	0	0
																															Chenopodium_quinoa	0	0	0	0	0	0	0	0	0	0	0	0	0	0	0	0	0	0
																															Chilodonellidae	0	0	0	0	0	0	0	0	0	0	0	0	0	0	0	0	0	0
																															Chinchilla_lanigera	0	0	0	0	0	0	0	0	0	0	0	0	0	0	0	0	0	0
																															Chitinimonas	0	0	0	0	0	0	0	0	0	0	0	0	0	0	0	0	0	0
																															Chitiniphilus_shinanonensis	0	0	0	0	0	0	0	0	0	0	0	0	0	0	0	0	0	0
																															Chitinolyticbacter_meiyuanensis	0	0	0	0	0	0	0	0	0	0	0	0	0	0	0	0	0	0
																															Chitinophaga_pinensis	0	0	0	0	0	0	0	0	0	0	0	0	0	0	0	0	0	0
																															Chlamydia_abortus	0	0	0	0	0	0	0	0	0	0	0	0	0	0	0	0	0	0
																															Chlamydia_caviae	0	0	0	0	0	0	0	0	0	0	0	0	0	0	0	0	0	0
																															Chlamydia_muridarum	0	0	0	0	0	0	0	0	0	0	0	0	0	0	0	0	0	0
																															Chlamydia_pecorum	0	0	0	0	0	0	0	0	0	0	0	0	0	0	0	0	0	0
																															Chlamydia_pneumoniae	0	0	0	0	0	0	0	0	0	0	0	0	0	0	0	0	0	0
																															Chlamydia_psittaci	0	0	0	0	0	0	0	0	0	0	0	0	0	0	0	0	0	0
																															Chlamydia_sp._2742-308	0	0	0	0	0	0	0	0	0	0	0	0	0	0	0	0	0	0
																															Chlamydia_suis	0	0	0	0	0	0	0	0	0	0	0	0	0	0	0	0	0	0
																															Chlamydia_trachomatis	0	0	0	0	0	0	0	0	0	0	0	0	0	0	0	0	0	0
																															Chlamydomonadales_incertae_sedis	0	0	0	0	0	0	0	0	0	0	0	0	0	0	0	0	0	0
																															Chlamydomonas_applanata	0	0	0	0	0	0	0	0	0	0	0	0	0	0	0	0	0	0
																															Chlamydomonas_eustigma	0	0	0	0	0	0	0	0	0	0	0	0	0	0	0	0	0	0
																															Chlamydomonas_frankii	0	0	0	0	0	0	0	0	0	0	0	0	0	0	0	0	0	0
																															Chlamydomonas_incerta	0	0	0	0	0	0	0	0	0	0	0	0	0	0	0	0	0	0
																															Chlamydomonas_komma	0	0	0	0	0	0	0	0	0	0	0	0	0	0	0	0	0	0
																															Chlamydomonas_leiostraca	0	0	0	0	0	0	0	0	0	0	0	0	0	0	0	0	0	0
																															Chlamydomonas_moewusii	0	0	0	0	0	0	0	0	0	0	0	0	0	0	0	0	0	0
																															Chlamydomonas_nivalis	0	0	0	0	0	0	0	0	0	0	0	0	0	0	0	0	0	0
																															Chlamydomonas_peterfii	0	0	0	0	0	0	0	0	0	0	0	0	0	0	0	0	0	0
																															Chlamydomonas_pitschmannii	0	0	0	0	0	0	0	0	0	0	0	0	0	0	0	0	0	0
																															Chlamydomonas_pulsatilla	0	0	0	0	0	0	0	0	0	0	0	0	0	0	0	0	0	0
																															Chlamydomonas_reinhardtii	0	0	0	0	0	0	0	0	0	0	0	0	0	0	0	0	0	0
																															Chlamydomonas_sp._66.72	0	0	0	0	0	0	0	0	0	0	0	0	0	0	0	0	0	0
																															Chlamydomonas_sp._HS-5	0	0	0	0	0	0	0	0	0	0	0	0	0	0	0	0	0	0
																															Chlamydomonas_sp._ICE-L	0	0	0	0	0	0	0	0	0	0	0	0	0	0	0	0	0	0
																															Chlamydomonas_sp._UWO_241	0	0	0	0	0	0	0	0	0	0	0	0	0	0	0	0	0	0
																															Chlamydomonas_sp._W80	0	0	0	0	0	0	0	0	0	0	0	0	0	0	0	0	0	0
																															Chlamydomonas_subcaudata	0	0	0	0	0	0	0	0	0	0	0	0	0	0	0	0	0	0
																															Chloracidobacterium_thermophilum	0	0	0	0	0	0	0	0	0	0	0	0	0	0	0	0	0	0
																															Chlorella_sorokiniana	0	0	0	0	0	0	0	0	0	0	0	0	0	0	0	0	0	0
																															Chlorella_sp._ArM0029B	0	0	0	0	0	0	0	0	0	0	0	0	0	0	0	0	0	0
																															Chlorella_variabilis	0	0	0	0	0	0	0	0	0	0	0	0	0	0	0	0	0	0
																															Chlorella_vulgaris	0	0	0	0	0	0	0	0	0	0	0	0	0	0	0	0	0	0
																															Chlorobaculum_limnaeum	0	0	0	0	0	0	0	0	0	0	0	0	0	0	0	0	0	0
																															Chlorobaculum_macestae	0	0	0	0	0	0	0	0	0	0	0	0	0	0	0	0	0	0
																															Chlorobaculum_parvum	0	0	0	0	0	0	0	0	0	0	0	0	0	0	0	0	0	0
																															Chlorobaculum_tepidum	0	0	0	0	0	0	0	0	0	0	0	0	0	0	0	0	0	0
																															Chlorobium_chlorochromatii	0	0	0	0	0	0	0	0	0	0	0	0	0	0	0	0	0	0
																															Chlorobium_limicola	0	0	0	0	0	0	0	0	0	0	0	0	0	0	0	0	0	0
																															Chlorobium_phaeobacteroides	0	0	0	0	0	0	0	0	0	0	0	0	0	0	0	0	0	0
																															Chlorobium_phaeovibrioides	0	0	0	0	0	0	0	0	0	0	0	0	0	0	0	0	0	0
																															Chlorococcum_tatrense	0	0	0	0	0	0	0	0	0	0	0	0	0	0	0	0	0	0
																															Chlorodesmis_fastigiata	0	0	0	0	0	0	0	0	0	0	0	0	0	0	0	0	0	0
																															Chloroflexi_bacterium_NonCcarNonPione18	0	0	0	0	0	0	0	0	0	0	0	0	0	0	0	0	0	0
																															Chloroflexus_aggregans	0	0	0	0	0	0	0	0	0	0	0	0	0	0	0	0	0	0
																															Chloroflexus_aurantiacus	0	0	0	0	0	0	0	0	0	0	0	0	0	0	0	0	0	0
																															Chlorogonium_capillatum	0	0	0	0	0	0	0	0	0	0	0	0	0	0	0	0	0	0
																															Chlorogonium_elongatum	0	0	0	0	0	0	0	0	0	0	0	0	0	0	0	0	0	0
																															Chloroherpeton_thalassium	0	0	0	0	0	0	0	0	0	0	0	0	0	0	0	0	0	0
																															Chlorokybus_atmophyticus	0	0	0	0	0	0	0	0	0	0	0	0	0	0	0	0	0	0
																															Chloromonas_perforata	0	0	0	0	0	0	0	0	0	0	0	0	0	0	0	0	0	0
																															Chloromonas_radiata	0	0	0	0	0	0	0	0	0	0	0	0	0	0	0	0	0	0
																															Chloromonas_rosae	0	0	0	0	0	0	0	0	0	0	0	0	0	0	0	0	0	0
																															Chlorosarcina_stigmatica	0	0	0	0	0	0	0	0	0	0	0	0	0	0	0	0	0	0
																															Chlorosarcinopsis_eremi	0	0	0	0	0	0	0	0	0	0	0	0	0	0	0	0	0	0
																															Chlorovirus	0	0	0	0	0	0	0	0	0	0	0	0	0	0	0	0	0	0
																															Chnoospora_implexa	0	0	0	0	0	0	0	0	0	0	0	0	0	0	0	0	0	0
																															Chondria	0	0	0	0	0	0	0	0	0	0	0	0	0	0	0	0	0	0
																															Chondrocystis	0	0	0	0	0	0	0	0	0	0	0	0	0	0	0	0	0	0
																															Chondromyces_crocatus	0	0	0	0	0	0	0	0	0	0	0	0	0	0	0	0	0	0
																															Chondrus_crispus	0	0	0	0	0	0	0	0	0	0	0	0	0	0	0	0	0	0
																															Chorda_asiatica	0	0	0	0	0	0	0	0	0	0	0	0	0	0	0	0	0	0
																															Choreocolax_polysiphoniae	0	0	0	0	0	0	0	0	0	0	0	0	0	0	0	0	0	0
																															Chorthippus_parallelus	0	0	0	0	0	0	0	0	0	0	0	0	0	0	0	0	0	0
																															Christensenella_minuta	0	0	0	0	0	0	0	0	0	0	0	0	0	0	0	0	0	0
																															Chromatiaceae_bacterium_2141T.STBD.0c.01a	0	0	0	0	0	0	0	0	0	0	0	0	0	0	0	0	0	0
																															Chromobacterium_vaccinii	0	0	0	0	0	0	0	0	0	0	0	0	0	0	0	0	0	0
																															Chromobacterium_violaceum	0	0	0	0	0	0	0	0	0	0	0	0	0	0	0	0	0	0
																															Chromochloris_zofingiensis	0	0	0	0	0	0	0	0	0	0	0	0	0	0	0	0	0	0
																															Chromohalobacter_salexigens	0	0	0	0	0	0	0	0	0	0	0	0	0	0	0	0	0	0
																															Chroococcidiopsis_thermalis	0	0	0	0	0	0	0	0	0	0	0	0	0	0	0	0	0	0
																															Chroomonas_mesostigmatica	0	0	0	0	0	0	0	0	0	0	0	0	0	0	0	0	0	0
																															Chroomonas_placoidea	0	0	0	0	0	0	0	0	0	0	0	0	0	0	0	0	0	0
																															Chrysemys_picta	0	0	0	0	0	0	0	0	0	0	0	0	0	0	0	0	0	0
																															Chryseobacterium_antarcticum	0	0	0	0	0	0	0	0	0	0	0	0	0	0	0	0	0	0
																															Chryseobacterium_arthrosphaerae	0	0	0	0	0	0	0	0	0	0	0	0	0	0	0	0	0	0
																															Chryseobacterium_balustinum	0	0	0	0	0	0	0	0	0	0	0	0	0	0	0	0	0	0
																															Chryseobacterium_bernardetii	0	0	0	0	0	0	0	0	0	0	0	0	0	0	0	0	0	0
																															Chryseobacterium_camelliae	0	0	0	0	0	0	0	0	0	0	0	0	0	0	0	0	0	0
																															Chryseobacterium_carnipullorum	0	0	0	0	0	0	0	0	0	0	0	0	0	0	0	0	0	0
																															Chryseobacterium_carnis	0	0	0	0	0	0	0	0	0	0	0	0	0	0	0	0	0	0
																															Chryseobacterium_gallinarum	0	0	0	0	0	0	0	0	0	0	0	0	0	0	0	0	0	0
																															Chryseobacterium_gleum	0	0	0	0	0	0	0	0	0	0	0	0	0	0	0	0	0	0
																															Chryseobacterium_haifense	0	0	0	0	0	0	0	0	0	0	0	0	0	0	0	0	0	0
																															Chryseobacterium_indologenes	0	0	0	0	0	0	0	0	0	0	0	0	0	0	0	0	0	0
																															Chryseobacterium_indoltheticum	0	0	0	0	0	0	0	0	0	0	0	0	0	0	0	0	0	0
																															Chryseobacterium_jeonii	0	0	0	0	0	0	0	0	0	0	0	0	0	0	0	0	0	0
																															Chryseobacterium_joostei	0	0	0	0	0	0	0	0	0	0	0	0	0	0	0	0	0	0
																															Chryseobacterium_lactis	0	0	0	0	0	0	0	0	0	0	0	0	0	0	0	0	0	0
																															Chryseobacterium_nakagawai	0	0	0	0	0	0	0	0	0	0	0	0	0	0	0	0	0	0
																															Chryseobacterium_piperi	0	0	0	0	0	0	0	0	0	0	0	0	0	0	0	0	0	0
																															Chryseobacterium_shandongense	0	0	0	0	0	0	0	0	0	0	0	0	0	0	0	0	0	0
																															Chryseobacterium_sp._IHB_B_17019	0	0	0	0	0	0	0	0	0	0	0	0	0	0	0	0	0	0
																															Chryseobacterium_sp._StRB126	0	0	0	0	0	0	0	0	0	0	0	0	0	0	0	0	0	0
																															Chryseobacterium_taklimakanense	0	0	0	0	0	0	0	0	0	0	0	0	0	0	0	0	0	0
																															Chryseolinea	0	0	0	0	0	0	0	0	0	0	0	0	0	0	0	0	0	0
																															Chrysochromulina	0	0	0	0	0	0	0	0	0	0	0	0	0	0	0	0	0	0
																															Chrysoporthe	0	0	0	0	0	0	0	0	0	0	0	0	0	0	0	0	0	0
																															Chthoniobacter_flavus	0	0	0	0	0	0	0	0	0	0	0	0	0	0	0	0	0	0
																															Chthonomonas_calidirosea	0	0	0	0	0	0	0	0	0	0	0	0	0	0	0	0	0	0
																															Cicadidae	0	0	0	0	0	0	0	0	0	0	0	0	0	0	0	0	0	0
																															Cicer_arietinum	0	0	0	0	0	0	0	0	0	0	0	0	0	0	0	0	0	0
																															Cimex_lectularius	0	0	0	0	0	0	0	0	0	0	0	0	0	0	0	0	0	0
																															Ciona_intestinalis	0	0	0	0	0	0	0	0	0	0	0	0	0	0	0	0	0	0
																															Citricoccus	0	0	0	0	0	0	0	0	0	0	0	0	0	0	0	0	0	0
																															Citrobacter_amalonaticus	0	0	0	0	0	0	0	0	0	0	0	0	0	0	0	0	0	0
																															Citrobacter_farmeri	0	0	0	0	0	0	0	0	0	0	0	0	0	0	0	0	0	0
																															Citrobacter_freundii	0	0	0	0	0	0	0	0	0	0	0	0	0	0	0	0	0	0
																															Citrobacter_koseri	0	0	0	0	0	0	0	0	0	0	0	0	0	0	0	0	0	0
																															Citrobacter_pasteurii	0	0	0	0	0	0	0	0	0	0	0	0	0	0	0	0	0	0
																															Citrobacter_rodentium	0	0	0	0	0	0	0	0	0	0	0	0	0	0	0	0	0	0
																															Citrobacter_sp._CRE-46	0	0	0	0	0	0	0	0	0	0	0	0	0	0	0	0	0	0
																															Citrobacter_werkmanii	0	0	0	0	0	0	0	0	0	0	0	0	0	0	0	0	0	0
																															Citromicrobium_sp._JL477	0	0	0	0	0	0	0	0	0	0	0	0	0	0	0	0	0	0
																															Citrus_sinensis	0	0	0	0	0	0	0	0	0	0	0	0	0	0	0	0	0	0
																															Cladonia_petrophila	0	0	0	0	0	0	0	0	0	0	0	0	0	0	0	0	0	0
																															Cladophialophora_bantiana	0	0	0	0	0	0	0	0	0	0	0	0	0	0	0	0	0	0
																															Cladophialophora_carrionii	0	0	0	0	0	0	0	0	0	0	0	0	0	0	0	0	0	0
																															Cladophialophora_immunda	0	0	0	0	0	0	0	0	0	0	0	0	0	0	0	0	0	0
																															Cladophialophora_psammophila	0	0	0	0	0	0	0	0	0	0	0	0	0	0	0	0	0	0
																															Cladophialophora_yegresii	0	0	0	0	0	0	0	0	0	0	0	0	0	0	0	0	0	0
																															Cladosporium	0	0	0	0	0	0	0	0	0	0	0	0	0	0	0	0	0	0
																															Clavibacter_michiganensis	0	0	0	0	0	0	0	0	0	0	0	0	0	0	0	0	0	0
																															Cloacibacillus_porcorum	0	0	0	0	0	0	0	0	0	0	0	0	0	0	0	0	0	0
																															Cloacibacterium_normanense	0	0	0	0	0	0	0	0	0	0	0	0	0	0	0	0	0	0
																															Cloning_vector_pFosill-1	0	0	0	0	0	0	0	0	0	0	0	0	0	0	0	0	0	0
																															Cloning_vector_pFosill-2	0	0	0	0	0	0	0	0	0	0	0	0	0	0	0	0	0	0
																															Cloning_vector_pFosill-4	0	0	0	0	0	0	0	0	0	0	0	0	0	0	0	0	0	0
																															Cloning_vector_pMU125	0	0	0	0	0	0	0	0	0	0	0	0	0	0	0	0	0	0
																															Clonostachys_rosea	0	0	0	0	0	0	0	0	0	0	0	0	0	0	0	0	0	0
																															Clostridia_bacterium_enrichment_culture_clone_BF	0	0	0	0	0	0	0	0	0	0	0	0	0	0	0	0	0	0
																															Clostridiaceae_bacterium	0	0	0	0	0	0	0	0	0	0	0	0	0	0	0	0	0	0
																															Clostridiales_bacterium	0	0	0	0	0	0	0	0	0	0	0	0	0	0	0	0	0	0
																															Clostridioides_difficile	0	0	0	0	0	0	0	0	0	0	0	0	0	0	0	0	0	0
																															Clostridium_aceticum	0	0	0	0	0	0	0	0	0	0	0	0	0	0	0	0	0	0
																															Clostridium_acetobutylicum	0	0	0	0	0	0	0	0	0	0	0	0	0	0	0	0	0	0
																															Clostridium_argentinense	0	0	0	0	0	0	0	0	0	0	0	0	0	0	0	0	0	0
																															Clostridium_autoethanogenum	0	0	0	0	0	0	0	0	0	0	0	0	0	0	0	0	0	0
																															Clostridium_baratii	0	0	0	0	0	0	0	0	0	0	0	0	0	0	0	0	0	0
																															Clostridium_beijerinckii	0	0	0	0	0	0	0	0	0	0	0	0	0	0	0	0	0	0
																															Clostridium_bornimense	0	0	0	0	0	0	0	0	0	0	0	0	0	0	0	0	0	0
																															Clostridium_botulinum	0	0	0	0	0	0	0	0	0	0	0	0	0	0	0	0	0	0
																															Clostridium_butyricum	0	0	0	0	0	0	0	0	0	0	0	0	0	0	0	0	0	0
																															Clostridium_carboxidivorans	0	0	0	0	0	0	0	0	0	0	0	0	0	0	0	0	0	0
																															Clostridium_cellulovorans	0	0	0	0	0	0	0	0	0	0	0	0	0	0	0	0	0	0
																															Clostridium_chauvoei	0	0	0	0	0	0	0	0	0	0	0	0	0	0	0	0	0	0
																															Clostridium_cochlearium	0	0	0	0	0	0	0	0	0	0	0	0	0	0	0	0	0	0
																															Clostridium_drakei	0	0	0	0	0	0	0	0	0	0	0	0	0	0	0	0	0	0
																															Clostridium_estertheticum	0	0	0	0	0	0	0	0	0	0	0	0	0	0	0	0	0	0
																															Clostridium_formicaceticum	0	0	0	0	0	0	0	0	0	0	0	0	0	0	0	0	0	0
																															Clostridium_isatidis	0	0	0	0	0	0	0	0	0	0	0	0	0	0	0	0	0	0
																															Clostridium_kluyveri	0	0	0	0	0	0	0	0	0	0	0	0	0	0	0	0	0	0
																															Clostridium_ljungdahlii	0	0	0	0	0	0	0	0	0	0	0	0	0	0	0	0	0	0
																															Clostridium_novyi	0	0	0	0	0	0	0	0	0	0	0	0	0	0	0	0	0	0
																															Clostridium_pasteurianum	0	0	0	0	0	0	0	0	0	0	0	0	0	0	0	0	0	0
																															Clostridium_perfringens	0	0	0	0	0	0	0	0	0	0	0	0	0	0	0	0	0	0
																															Clostridium_saccharobutylicum	0	0	0	0	0	0	0	0	0	0	0	0	0	0	0	0	0	0
																															Clostridium_saccharoperbutylacetonicum	0	0	0	0	0	0	0	0	0	0	0	0	0	0	0	0	0	0
																															Clostridium_scatologenes	0	0	0	0	0	0	0	0	0	0	0	0	0	0	0	0	0	0
																															Clostridium_septicum	0	0	0	0	0	0	0	0	0	0	0	0	0	0	0	0	0	0
																															Clostridium_sp._BNL1100	0	0	0	0	0	0	0	0	0	0	0	0	0	0	0	0	0	0
																															Clostridium_sp._SY8519	0	0	0	0	0	0	0	0	0	0	0	0	0	0	0	0	0	0
																															Clostridium_sporogenes	0	0	0	0	0	0	0	0	0	0	0	0	0	0	0	0	0	0
																															Clostridium_taeniosporum	0	0	0	0	0	0	0	0	0	0	0	0	0	0	0	0	0	0
																															Clostridium_tetani	0	0	0	0	0	0	0	0	0	0	0	0	0	0	0	0	0	0
																															Clostridium_tyrobutyricum	0	0	0	0	0	0	0	0	0	0	0	0	0	0	0	0	0	0
																															Clupea_harengus	0	0	0	0	0	1294	0	1728	0	0	0	0	0	0	0	0	0	201
																															Cnuibacter_physcomitrellae	0	0	0	0	0	0	0	0	0	0	0	0	0	0	0	0	0	0
																															Cobetia_marina	0	0	0	0	0	0	0	0	0	0	0	0	0	0	0	0	0	0
																															Coccidioides_immitis	0	0	0	0	0	0	0	0	0	0	0	0	0	0	0	0	0	0
																															Coccidioides_posadasii	0	0	0	0	0	0	0	0	0	0	0	0	0	0	0	0	0	0
																															Coccocarpia_palmicola	0	0	0	0	0	0	0	0	0	0	0	0	0	0	0	0	0	0
																															Coccomyxa_subellipsoidea	0	0	0	0	0	0	0	0	0	0	0	0	0	0	0	0	0	0
																															Coccophora_langsdorfii	0	0	0	0	0	0	0	0	0	0	0	0	0	0	0	0	0	0
																															Codium_arabicum	0	0	0	0	0	0	0	0	0	0	0	0	0	0	0	0	0	0
																															Coeloseira_compressa	0	0	0	0	0	0	0	0	0	0	0	0	0	0	0	0	0	0
																															Coffea_arabica	0	0	0	0	0	0	0	0	0	0	0	0	0	0	0	0	0	0
																															Coffea_eugenioides	0	0	0	0	0	0	0	0	0	0	0	0	0	0	0	0	0	0
																															Cohaesibacter_sp._ES.047	0	0	0	0	0	0	0	0	0	0	0	0	0	0	0	0	0	0
																															Cohnella	0	0	0	0	0	0	0	0	0	0	0	0	0	0	0	0	0	0
																															Colacium_vesiculosum	0	0	0	0	0	0	0	0	0	0	0	0	0	0	0	0	0	0
																															Coleochaete_scutata	0	0	0	0	0	0	0	0	0	0	0	0	0	0	0	0	0	0
																															Coleodactylus_brachystoma	0	0	0	0	0	0	0	0	0	0	0	0	0	0	0	0	0	0
																															Colletotrichum_graminicola	0	0	0	0	0	0	0	0	0	0	0	0	0	0	0	0	0	0
																															Colletotrichum_higginsianum	0	0	0	0	0	0	0	0	0	0	0	0	0	0	0	0	0	0
																															Colletotrichum_lindemuthianum	0	0	0	0	0	0	0	0	0	0	0	0	0	0	0	0	0	0
																															Colletotrichum_orchidophilum	0	0	0	0	0	0	0	0	0	0	0	0	0	0	0	0	0	0
																															Collimonas_arenae	0	0	0	0	0	0	0	0	0	0	0	0	0	0	0	0	0	0
																															Collimonas_fungivorans	0	0	0	0	0	0	0	0	0	0	0	0	0	0	0	0	0	0
																															Collimonas_pratensis	0	0	0	0	0	0	0	0	0	0	0	0	0	0	0	0	0	0
																															Collimonas_sp._MPS11E8	0	0	0	0	0	0	0	0	0	0	0	0	0	0	0	0	0	0
																															Collinsella_aerofaciens	0	0	0	0	0	0	0	0	0	0	0	0	0	0	0	0	0	0
																															Colobus_angolensis	0	0	0	0	0	0	0	0	0	0	0	0	0	0	0	0	0	0
																															Columba_livia	0	0	0	0	0	0	0	0	0	0	0	0	0	0	0	0	0	0
																															Columbicola_fortis	0	0	0	0	0	0	0	0	0	0	0	0	0	0	0	0	0	0
																															Colwellia_psychrerythraea	0	0	0	0	0	0	0	0	0	0	0	0	0	0	0	0	0	0
																															Colwellia_sp._MT41	0	0	0	0	0	0	0	0	0	0	0	0	0	0	0	0	0	0
																															Colwellia_sp._PAMC_20917	0	0	0	0	0	0	0	0	0	0	0	0	0	0	0	0	0	0
																															Colwellia_sp._PAMC_21821	0	0	0	0	0	0	0	0	0	0	0	0	0	0	0	0	0	0
																															Comamonas_aquatica	0	0	0	0	0	0	0	0	0	0	0	0	0	0	0	0	0	26
																															Comamonas_kerstersii	0	0	0	0	0	0	0	0	0	0	0	0	0	0	0	0	0	0
																															Comamonas_serinivorans	0	0	0	0	0	0	0	0	0	0	0	0	0	0	0	0	0	0
																															Comamonas_sp._7D-2	0	0	0	0	0	0	0	0	0	0	0	0	0	0	0	0	0	0
																															Comamonas_terrigena	0	0	0	0	0	0	0	0	0	0	0	0	0	0	0	0	0	0
																															Comamonas_testosteroni	0	0	0	0	0	0	0	0	0	0	0	0	0	0	0	0	0	22
																															Comamonas_thiooxydans	0	0	0	0	0	0	0	0	0	0	0	0	0	0	0	0	0	11
																															Commensalibacter	0	0	0	0	0	0	0	0	0	0	0	0	0	0	0	0	0	0
																															Compsopogon_caeruleus	0	0	0	0	0	0	0	0	0	0	0	0	0	0	0	0	0	0
																															Compsothamnion_thuyoides	0	0	0	0	0	0	0	0	0	0	0	0	0	0	0	0	0	0
																															Condylura_cristata	0	0	0	0	0	0	0	0	0	0	0	0	0	0	0	0	0	0
																															Conexibacter_woesei	0	0	0	0	0	0	0	0	0	0	0	0	0	0	0	0	0	0
																															Confluentimicrobium_sp._EMB200-NS6	0	0	0	0	0	0	0	0	0	0	0	0	0	0	0	0	0	0
																															Coniochaeta_hoffmannii	0	0	0	0	0	0	0	0	0	0	0	0	0	0	0	0	0	0
																															Coniophora_puteana	0	0	0	0	0	0	0	0	0	0	0	0	0	0	0	0	0	0
																															Coniosporium_apollinis	0	0	0	0	0	0	0	0	0	0	0	0	0	0	0	0	0	0
																															Coniothyrium_glycines	0	0	0	0	0	0	0	0	0	0	0	0	0	0	0	0	0	0
																															Conus_episcopatus	0	0	0	0	0	0	0	0	0	0	0	0	0	0	0	0	0	0
																															Copidosoma_floridanum	0	0	0	0	0	0	0	0	0	0	0	0	0	0	0	0	0	0
																															Coprinopsis_cinerea	0	0	0	0	0	0	0	0	0	0	0	0	0	0	0	0	0	0
																															Coprococcus_catus	0	0	0	0	0	0	0	0	0	0	0	0	0	0	0	0	0	0
																															Coprothermobacter_proteolyticus	0	0	0	0	0	0	0	0	0	0	0	0	0	0	0	0	0	0
																															Coraliomargarita_akajimensis	0	0	0	0	0	0	0	0	0	0	0	0	0	0	0	0	0	0
																															Corallina_officinalis	0	0	0	0	0	0	0	0	0	0	0	0	0	0	0	0	0	0
																															Corallococcus_coralloides	0	0	0	0	0	0	0	0	0	0	0	0	0	0	0	0	0	0
																															Cordyceps_cicadae	0	0	0	0	0	0	0	0	0	0	0	0	0	0	0	0	0	0
																															Cordyceps_fumosorosea	0	0	0	0	0	0	0	0	0	0	0	0	0	0	0	0	0	0
																															Cordyceps_militaris	0	0	0	0	0	0	0	0	0	0	0	0	0	0	0	0	0	0
																															Coregonus	0	0	0	0	0	0	0	0	0	0	0	0	0	0	0	0	0	0
																															Coriobacteriaceae_bacterium_68-1-3	0	0	0	0	0	0	0	0	0	0	0	0	0	0	0	0	0	0
																															Coriobacterium_glomerans	0	0	0	0	0	0	0	0	0	0	0	0	0	0	0	0	0	0
																															Corticaria	0	0	0	0	0	0	0	0	0	0	0	0	0	0	0	0	0	0
																															Corvus_brachyrhynchos	0	0	0	0	0	0	0	0	0	0	0	0	0	0	0	0	0	0
																															Corvus_cornix	0	0	0	0	0	0	0	0	0	0	0	0	0	0	0	0	0	0
																															Corynebacterium_ammoniagenes	0	0	0	0	0	0	0	0	0	0	0	0	0	0	0	0	0	0
																															Corynebacterium_aquilae	0	0	0	0	0	0	0	0	0	0	0	0	0	0	0	0	0	0
																															Corynebacterium_argentoratense	0	0	0	0	0	0	0	0	0	0	0	0	0	0	0	0	0	0
																															Corynebacterium_atypicum	0	0	0	0	0	0	0	0	0	0	0	0	0	0	0	0	0	0
																															Corynebacterium_aurimucosum	0	0	0	0	0	0	0	0	0	0	0	0	0	0	0	0	0	0
																															Corynebacterium_callunae	0	0	0	0	0	0	0	0	0	0	0	0	0	0	0	0	0	0
																															Corynebacterium_cyclohexanicum	0	0	0	0	0	0	0	0	0	0	0	0	0	0	0	0	0	0
																															Corynebacterium_deserti	0	0	0	0	0	0	0	0	0	0	0	0	0	0	0	0	0	0
																															Corynebacterium_diphtheriae	0	0	0	0	0	0	0	0	0	0	0	0	0	0	0	0	0	0
																															Corynebacterium_doosanense	0	0	0	0	0	0	0	0	0	0	0	0	0	0	0	0	0	0
																															Corynebacterium_efficiens	0	0	0	0	0	0	0	0	0	0	0	0	0	0	0	0	0	0
																															Corynebacterium_falsenii	0	0	0	0	0	0	0	0	0	0	0	0	0	0	0	0	0	0
																															Corynebacterium_flavescens	0	0	0	0	0	0	0	0	0	0	0	0	0	0	0	0	0	0
																															Corynebacterium_frankenforstense	0	0	0	0	0	0	0	0	0	0	0	0	0	0	0	0	0	0
																															Corynebacterium_genitalium	0	0	0	0	0	0	0	0	0	0	0	0	0	0	0	0	0	0
																															Corynebacterium_glaucum	0	0	0	0	0	0	0	0	0	0	0	0	0	0	0	0	0	0
																															Corynebacterium_glutamicum	0	0	0	0	0	0	0	0	0	0	0	0	0	0	0	0	0	0
																															Corynebacterium_glyciniphilum	0	0	0	0	0	0	0	0	0	0	0	0	0	0	0	0	0	0
																															Corynebacterium_halotolerans	0	0	0	0	0	0	0	0	0	0	0	0	0	0	0	0	0	0
																															Corynebacterium_humireducens	0	0	0	0	0	0	0	0	0	0	0	0	0	0	0	0	0	0
																															Corynebacterium_imitans	0	0	0	0	0	0	0	0	0	0	0	0	0	0	0	0	0	0
																															Corynebacterium_jeikeium	0	0	0	0	0	0	0	0	0	0	0	0	0	0	0	0	0	0
																															Corynebacterium_kroppenstedtii	0	0	0	0	0	0	0	0	0	0	0	0	0	0	0	0	0	0
																															Corynebacterium_kutscheri	0	0	0	0	0	0	0	0	0	0	0	0	0	0	0	0	0	0
																															Corynebacterium_lactis	0	0	0	0	0	0	0	0	0	0	0	0	0	0	0	0	0	0
																															Corynebacterium_marinum	0	0	0	0	0	0	0	0	0	0	0	0	0	0	0	0	0	0
																															Corynebacterium_maris	0	0	0	0	0	0	0	0	0	0	0	0	0	0	0	0	0	0
																															Corynebacterium_minutissimum	0	0	0	0	0	0	0	0	0	0	0	0	0	0	0	0	0	0
																															Corynebacterium_mycetoides	0	0	0	0	0	0	0	0	0	0	0	0	0	0	0	0	0	0
																															Corynebacterium_nuruki	0	0	0	0	0	0	0	0	0	0	0	0	0	0	0	0	0	0
																															Corynebacterium_phocae	0	0	0	0	0	0	0	0	0	0	0	0	0	0	0	0	0	0
																															Corynebacterium_provencense	0	0	0	0	0	0	0	0	0	0	0	0	0	0	0	0	0	0
																															Corynebacterium_pseudotuberculosis	0	0	0	0	0	0	0	0	0	0	0	0	0	0	0	0	0	0
																															Corynebacterium_resistens	0	0	0	0	0	0	0	0	0	0	0	0	0	0	0	0	0	0
																															Corynebacterium_riegelii	0	0	0	0	0	0	0	0	0	0	0	0	0	0	0	0	0	0
																															Corynebacterium_segmentosum	0	0	0	0	0	0	0	0	0	0	0	0	0	0	0	0	0	0
																															Corynebacterium_simulans	0	0	0	0	0	0	0	0	0	0	0	0	0	0	0	0	0	0
																															Corynebacterium_singulare	0	0	0	0	0	0	0	0	0	0	0	0	0	0	0	0	0	0
																															Corynebacterium_sp._ATCC_6931	0	0	0	0	0	0	0	0	0	0	0	0	0	0	0	0	0	0
																															Corynebacterium_sp._NML98-0116	0	0	0	0	0	0	0	0	0	0	0	0	0	0	0	0	0	0
																															Corynebacterium_sphenisci	0	0	0	0	0	0	0	0	0	0	0	0	0	0	0	0	0	0
																															Corynebacterium_stationis	0	0	0	0	0	0	0	0	0	0	0	0	0	0	0	0	0	0
																															Corynebacterium_striatum	0	0	0	0	0	0	0	0	0	0	0	0	0	0	0	0	0	0
																															Corynebacterium_terpenotabidum	0	0	0	0	0	0	0	0	0	0	0	0	0	0	0	0	0	0
																															Corynebacterium_testudinoris	0	0	0	0	0	0	0	0	0	0	0	0	0	0	0	0	0	0
																															Corynebacterium_timonense	0	0	0	0	0	0	0	0	0	0	0	0	0	0	0	0	0	0
																															Corynebacterium_ulcerans	0	0	0	0	0	0	0	0	0	0	0	0	0	0	0	0	0	0
																															Corynebacterium_urealyticum	0	0	0	0	0	0	0	0	0	0	0	0	0	0	0	0	0	0
																															Corynebacterium_ureicelerivorans	0	0	0	0	0	0	0	0	0	0	0	0	0	0	0	0	0	0
																															Corynebacterium_uterequi	0	0	0	0	0	0	0	0	0	0	0	0	0	0	0	0	0	0
																															Corynebacterium_variabile	0	0	0	0	0	0	0	0	0	0	0	0	0	0	0	0	0	0
																															Corynebacterium_vitaeruminis	0	0	0	0	0	0	0	0	0	0	0	0	0	0	0	0	0	0
																															Corynebacterium_xerosis	0	0	0	0	0	0	0	0	0	0	0	0	0	0	0	0	0	0
																															Coscinodiscus_radiatus	0	0	0	0	0	0	0	0	0	0	0	0	0	0	0	0	0	0
																															Cosmarium	0	0	0	0	0	0	0	0	0	0	0	0	0	0	0	0	0	0
																															Cottoperca_gobio	0	0	0	0	0	0	0	0	0	0	0	0	0	0	0	0	0	0
																															Coxiella_burnetii	0	0	0	0	0	0	0	0	0	0	0	0	0	0	0	0	0	0
																															Coxiella_endosymbiont_of_Amblyomma_americanum	0	0	0	0	0	0	0	0	0	0	0	0	0	0	0	0	0	0
																															Crassaminicella	0	0	0	0	0	0	0	0	0	0	0	0	0	0	0	0	0	0
																															Crassostrea_gigas	0	0	0	0	0	0	0	0	0	0	0	0	0	0	0	0	0	0
																															Crassostrea_virginica	0	0	0	0	0	0	0	0	0	0	0	0	0	0	0	0	0	0
																															Crenobacter	0	0	0	0	0	0	0	0	0	0	0	0	0	0	0	0	0	0
																															Criblamydia_sequanensis	0	0	0	0	0	0	0	0	0	0	0	0	0	0	0	0	0	0
																															Cricetulus_griseus	0	0	0	0	0	0	0	0	0	0	0	0	0	0	0	0	0	0
																															Crinalium_epipsammum	0	0	0	4254	0	0	0	0	0	0	0	0	0	0	0	0	0	0
																															Croceibacter_atlanticus	0	0	0	0	0	0	0	0	0	0	0	0	0	0	0	0	0	0
																															Croceicoccus_marinus	0	0	0	0	0	0	0	0	0	0	0	0	0	0	0	0	0	0
																															Croceicoccus_naphthovorans	0	0	0	0	0	0	0	0	0	0	0	0	0	0	0	0	0	0
																															Crocosphaera_subtropica	0	0	0	0	0	0	0	0	0	0	0	0	0	0	0	0	0	0
																															Cronobacter_condimenti	0	0	0	0	0	0	0	0	0	0	0	0	0	0	0	0	0	0
																															Cronobacter_dublinensis	0	0	0	0	0	0	0	0	0	0	0	0	0	0	0	0	0	0
																															Cronobacter_malonaticus	0	0	0	0	0	0	0	0	0	0	0	0	0	0	0	0	0	0
																															Cronobacter_muytjensii	0	0	0	0	0	0	0	0	0	0	0	0	0	0	0	0	0	0
																															Cronobacter_sakazakii	0	0	0	0	0	0	0	0	0	0	0	0	0	0	0	0	0	0
																															Crouania_attenuata	0	0	0	0	0	0	0	0	0	0	0	0	0	0	0	0	0	0
																															Cruoriaceae_sp._LC-2010	0	0	0	0	0	0	0	0	0	0	0	0	0	0	0	0	0	0
																															Cryobacterium_arcticum	0	0	0	0	0	0	0	0	0	0	0	0	0	0	0	0	0	0
																															Cryobacterium_psychrophilum	0	0	0	0	0	0	0	0	0	0	0	0	0	0	0	0	0	0
																															Cryomorphaceae_bacterium	0	0	0	0	0	0	0	0	0	0	0	0	0	0	0	0	0	0
																															Cryptobacterium_curtum	0	0	0	0	0	0	0	0	0	0	0	0	0	0	0	0	0	0
																															Cryptococcus_gattii_VGI	0	0	0	0	0	0	0	0	0	0	0	0	0	0	0	0	0	0
																															Cryptococcus_gattii_VGII	0	0	0	0	0	0	0	0	0	0	0	0	0	0	0	0	0	0
																															Cryptococcus_neoformans	0	0	0	0	0	0	0	0	0	0	0	0	0	0	0	0	0	0
																															Cryptococcus_wingfieldii	0	0	0	0	0	0	0	0	0	0	0	0	0	0	0	0	0	0
																															Cryptomeria_japonica	0	0	0	0	0	0	0	0	0	0	0	0	0	0	0	0	0	0
																															Cryptomonas_curvata	0	0	0	0	0	0	0	0	0	0	0	0	0	0	0	0	0	0
																															Cryptopleura_ramosa	0	0	0	0	0	0	0	0	0	0	0	0	0	0	0	0	0	0
																															Cryptosporidium_muris	0	0	0	0	0	0	0	0	0	0	0	0	0	0	0	0	0	0
																															Cryptosporidium_sp._skunk-like_genotype	0	0	0	0	0	0	0	0	0	0	0	0	0	0	0	0	0	0
																															Cryptotermes_secundus	0	0	0	0	0	0	0	0	0	0	0	0	0	0	0	0	0	0
																															Ctenopharyngodon_idella	0	0	0	0	0	0	0	0	0	0	0	0	0	0	0	0	0	0
																															Cuculus_canorus	0	0	0	0	0	0	0	0	0	0	0	0	0	0	0	0	0	0
																															Cucumis_melo	0	0	0	0	0	0	0	0	0	0	0	0	0	0	0	0	0	0
																															Cucumis_sativus	0	0	0	0	0	0	0	0	0	0	0	0	0	0	0	0	0	0
																															Cucurbita_pepo	0	0	0	0	0	0	0	0	0	0	0	0	0	0	0	0	0	0
																															Culex_pipiens	0	0	0	0	0	0	0	0	0	0	0	0	0	0	0	0	0	0
																															Culex_quinquefasciatus	0	0	0	0	0	0	0	0	0	0	0	0	0	0	0	0	0	0
																															Cuniculiplasma_divulgatum	0	0	0	0	0	0	0	0	0	0	0	0	0	0	0	0	0	0
																															Cupriavidus_basilensis	0	0	0	0	0	0	0	0	0	0	0	0	0	0	0	0	0	0
																															Cupriavidus_campinensis	0	0	0	0	0	0	0	0	0	0	0	0	0	0	0	0	0	0
																															Cupriavidus_gilardii	0	0	0	0	0	0	0	0	0	0	0	0	0	0	0	0	0	0
																															Cupriavidus_malaysiensis	0	0	0	0	0	0	0	0	0	0	0	0	0	0	0	0	0	0
																															Cupriavidus_metallidurans	0	0	0	0	0	0	0	0	0	0	0	0	0	0	0	0	0	0
																															Cupriavidus_nantongensis	0	0	0	0	0	0	0	0	0	0	0	0	0	0	0	0	0	0
																															Cupriavidus_necator	0	0	0	0	0	0	0	0	0	0	0	0	0	0	0	0	0	0
																															Cupriavidus_oxalaticus	0	0	0	0	0	0	0	0	0	0	0	0	0	0	0	0	0	0
																															Cupriavidus_pauculus	0	0	0	0	0	0	0	0	0	0	0	0	0	0	0	0	0	0
																															Cupriavidus_pinatubonensis	0	0	0	0	0	0	0	0	0	0	0	0	0	0	0	0	0	0
																															Cupriavidus_sp._RMp3122	0	0	0	0	0	0	0	0	0	0	0	0	0	0	0	0	0	0
																															Cupriavidus_sp._USMAA2-4	0	0	0	0	0	0	0	0	0	0	0	0	0	0	0	0	0	0
																															Cupriavidus_sp._USMAHM13	0	0	0	0	0	0	0	0	0	0	0	0	0	0	0	0	0	0
																															Cupriavidus_taiwanensis	0	0	0	0	0	0	0	0	0	0	0	0	0	0	0	0	0	0
																															Curtobacterium_flaccumfaciens	0	0	0	0	0	0	0	0	0	0	0	0	0	0	0	0	0	0
																															Curtobacterium_pusillum	0	0	0	0	0	0	0	0	0	0	0	0	0	0	0	0	0	0
																															Curtobacterium_sp._9128	0	0	0	0	0	0	0	0	0	0	0	0	0	0	0	0	0	0
																															Curtobacterium_sp._BH-2-1-1	0	0	0	0	0	0	0	0	0	0	0	0	0	0	0	0	0	0
																															Curtobacterium_sp._MR_MD2014	0	0	0	0	0	0	0	0	0	0	0	0	0	0	0	0	0	0
																															Curvibacter_putative_symbiont_of_Hydra_magnipapillata	0	0	0	0	0	0	0	0	0	0	0	0	0	0	0	0	0	0
																															Curvibacter_sp._AEP1-3	0	0	0	0	0	0	0	0	0	0	0	0	0	0	0	0	0	0
																															Cutaneotrichosporon_oleaginosum	0	0	0	0	0	0	0	0	0	0	0	0	0	0	0	0	0	0
																															Cutibacterium_acnes	0	0	0	0	0	0	0	0	0	0	0	0	0	0	0	0	0	0
																															Cutibacterium_avidum	0	0	0	0	0	0	0	0	0	0	0	0	0	0	0	0	0	0
																															Cutibacterium_granulosum	0	0	0	0	0	0	0	0	0	0	0	0	0	0	0	0	0	0
																															Cyanidiaceae_sp._MX-AZ01	0	0	0	0	0	0	0	0	0	0	0	0	0	0	0	0	0	0
																															Cyanidioschyzon_merolae	0	0	0	0	0	0	0	0	0	0	0	0	0	0	0	0	0	0
																															Cyanidium_caldarium	0	0	0	0	0	0	0	0	0	0	0	0	0	0	0	0	0	0
																															Cyanidium_sp._Sybil_cave	0	0	0	0	0	0	0	0	0	0	0	0	0	0	0	0	0	0
																															Cyanistes_caeruleus	0	0	0	0	0	0	0	0	0	0	0	0	0	0	0	0	0	0
																															Cyanobacteria_phage_AS-1	0	0	0	0	0	0	0	0	0	0	0	0	0	0	0	0	0	0
																															Cyanobacterium_aponinum	0	0	0	0	0	0	0	0	0	0	0	0	0	0	0	0	0	0
																															Cyanobacterium_stanieri	0	0	0	0	0	0	0	0	0	0	0	0	0	0	0	0	0	0
																															Cyanobium_gracile	0	0	0	0	0	0	0	0	0	0	0	0	0	0	0	0	0	0
																															Cyanobium_sp._NIES-981	0	0	0	0	0	0	0	0	0	0	0	0	0	0	0	0	0	0
																															Cyanobium_sp._NS01	0	0	0	0	0	0	0	0	0	0	0	0	0	0	0	0	0	0
																															Cyanophora_biloba	0	0	0	0	0	0	0	0	0	0	0	0	0	0	0	0	0	0
																															Cyanophora_cuspidata	0	0	0	0	0	0	0	0	0	0	0	0	0	0	0	0	0	0
																															Cyanophora_paradoxa	0	0	0	0	0	0	0	0	0	0	0	0	0	0	0	0	0	0
																															Cyanophora_sudae	0	0	0	0	0	0	0	0	0	0	0	0	0	0	0	0	0	0
																															Cyanoptyche_gloeocystis	0	0	0	0	0	0	0	0	0	0	0	0	0	0	0	0	0	0
																															Cyanothece_sp._PCC_7425	0	0	0	0	0	0	0	0	0	0	0	0	0	0	0	0	0	0
																															Cyathodium_foetidissimum	0	0	0	0	0	0	0	0	0	0	0	0	0	0	0	0	0	0
																															Cyberlindnera_fabianii	0	0	0	0	0	0	0	0	0	0	0	0	0	0	0	0	0	0
																															Cyberlindnera_jadinii	0	0	0	0	0	0	0	0	0	0	0	0	0	0	0	0	0	0
																															Cyclobacterium_amurskyense	0	0	0	0	0	0	0	0	0	0	0	0	0	0	0	0	0	0
																															Cyclobacterium_marinum	0	0	0	0	0	0	0	0	0	0	0	0	0	0	0	0	0	0
																															Cycloclasticus_sp._P1	0	0	0	0	0	0	0	0	0	0	0	0	0	0	0	0	0	0
																															Cycloclasticus_sp._PY97N	0	0	0	0	0	0	0	0	0	0	0	0	0	0	0	0	0	0
																															Cycloclasticus_zancles	0	0	0	0	0	0	0	0	0	0	0	0	0	0	0	0	0	0
																															Cyclospora_cayetanensis	0	0	0	0	0	0	0	0	0	0	0	0	0	0	0	0	0	0
																															Cyclotella_sp._WC03_2	0	0	0	0	0	0	0	0	0	0	0	0	0	0	0	0	0	0
																															Cylicostephanus_goldi	0	0	0	0	0	0	0	0	0	0	0	0	0	0	0	0	0	0
																															Cylindrocapsa_geminella	0	0	0	0	0	0	0	0	0	0	0	0	0	0	0	0	0	0
																															Cylindrospermum_stagnale	0	0	0	0	0	0	0	0	0	0	0	0	0	0	0	0	0	0
																															Cylindrotheca_closterium	0	0	0	0	0	0	0	0	0	0	0	0	0	0	0	0	0	0
																															Cymbomonas_tetramitiformis	0	0	0	0	0	0	0	0	0	0	0	0	0	0	0	0	0	0
																															Cymodoceaceae	0	0	0	0	0	0	0	0	0	0	0	0	0	0	0	0	0	0
																															Cynara_cardunculus	0	0	0	0	0	0	0	0	0	0	0	0	0	0	0	0	0	0
																															Cynodon_dactylon_x_Cynodon_transvaalensis	0	0	0	0	0	0	0	0	0	0	0	0	0	0	0	0	0	0
																															Cynoglossus_semilaevis	0	0	0	0	0	0	0	0	0	0	0	0	0	0	0	0	0	0
																															Cyperus_rotundus	0	0	0	0	0	0	0	0	0	0	0	0	0	0	0	0	0	0
																															Cyphellophora_europaea	0	0	0	0	0	0	0	0	0	0	0	0	0	0	0	0	0	0
																															Cyphomyrmex_costatus	0	0	0	0	0	0	0	0	0	0	0	0	0	0	0	0	0	0
																															Cyprinus_carpio	0	0	0	0	0	0	0	0	0	0	0	0	12	0	0	0	0	21
																															Cystobacter_fuscus	0	0	0	0	0	0	0	0	0	0	0	0	0	0	0	0	0	0
																															Cystobacter_sp._Cbv34	0	0	0	0	0	0	0	0	0	0	0	0	0	0	0	0	0	0
																															Cystobacter_sp._SBCb004	0	0	0	0	0	0	0	0	0	0	0	0	0	0	0	0	0	0
																															Cystobacter_velatus	0	0	0	0	0	0	0	0	0	0	0	0	0	0	0	0	0	0
																															Cystoviridae	0	0	0	0	0	0	0	0	0	0	0	0	0	0	0	0	0	0
																															Cytophaga_hutchinsonii	0	0	0	0	0	0	0	0	0	0	0	0	0	0	0	0	0	0
																															Cytophagales_bacterium_TFI_002	0	0	0	0	0	0	0	0	0	0	0	0	0	0	0	0	0	0
																															Dactylella	0	0	0	0	0	0	0	0	0	0	0	0	0	0	0	0	0	0
																															Dactylellina_haptotyla	0	0	0	0	0	0	0	0	0	0	0	0	0	0	0	0	0	0
																															Dactylococcopsis_salina	0	0	0	0	0	0	0	0	0	0	0	0	0	0	0	0	0	0
																															Dactylosporangium_aurantiacum	0	0	0	0	0	0	0	0	0	0	0	0	0	0	0	0	0	0
																															Danio_rerio	0	0	0	0	0	0	0	0	0	0	0	0	0	0	0	0	0	0
																															Daphnia	0	0	0	0	0	0	0	0	0	0	0	0	0	0	0	0	0	0
																															Dasya_binghamiae	0	0	0	0	0	0	0	0	0	0	0	0	0	0	0	0	0	0
																															Dasypus_novemcinctus	0	0	0	0	0	0	0	0	0	0	0	0	0	0	0	0	0	0
																															Dasysiphonia	0	0	0	0	0	0	0	0	0	0	0	0	0	0	0	0	0	0
																															Daucus_carota	0	0	0	0	0	0	0	0	0	0	0	0	0	0	0	0	0	0
																															Davidiella	0	0	0	0	0	0	0	0	0	0	0	0	0	0	0	0	0	0
																															Debaryomyces_hansenii	0	0	0	0	0	0	0	0	0	0	0	0	0	0	0	0	0	0
																															Dechloromonas_aromatica	0	0	0	0	0	0	0	0	0	0	0	0	0	0	0	0	0	0
																															Deferribacter_desulfuricans	0	0	0	0	0	0	0	0	0	0	0	0	0	0	0	0	0	0
																															Defluviimonas_alba	0	0	0	0	0	0	0	0	0	0	0	0	0	0	0	0	0	0
																															Defluviitoga_tunisiensis	0	0	0	0	0	0	0	0	0	0	0	0	0	0	0	0	0	0
																															Dehalobacter_restrictus	0	0	0	0	0	0	0	0	0	0	0	0	0	0	0	0	0	0
																															Dehalobacter_sp._CF	0	0	0	0	0	0	0	0	0	0	0	0	0	0	0	0	0	0
																															Dehalobacter_sp._DCA	0	0	0	0	0	0	0	0	0	0	0	0	0	0	0	0	0	0
																															Dehalobacterium_formicoaceticum	0	0	0	0	0	0	0	0	0	0	0	0	0	0	0	0	0	0
																															Dehalococcoides_mccartyi	0	0	0	0	0	0	0	0	0	0	0	0	0	0	0	0	0	0
																															Dehalococcoides_sp._UCH007	0	0	0	0	0	0	0	0	0	0	0	0	0	0	0	0	0	0
																															Dehalogenimonas_formicexedens	0	0	0	0	0	0	0	0	0	0	0	0	0	0	0	0	0	0
																															Dehalogenimonas_lykanthroporepellens	0	0	0	0	0	0	0	0	0	0	0	0	0	0	0	0	0	0
																															Dehalogenimonas_sp._WBC-2	0	0	0	0	0	0	0	0	0	0	0	0	0	0	0	0	0	0
																															Deinococcus_actinosclerus	0	0	0	0	0	0	0	0	0	0	0	0	0	0	0	0	0	0
																															Deinococcus_deserti	0	0	0	0	0	0	0	0	0	0	0	0	0	0	0	0	0	0
																															Deinococcus_ficus	0	0	0	0	0	0	0	0	0	0	0	0	0	0	0	0	0	0
																															Deinococcus_geothermalis	0	0	0	0	0	0	0	0	0	0	0	0	0	0	0	0	0	0
																															Deinococcus_gobiensis	0	0	0	0	0	0	0	0	0	0	0	0	0	0	0	0	0	0
																															Deinococcus_grandis	0	0	0	0	0	0	0	0	0	0	0	0	0	0	0	0	0	0
																															Deinococcus_maricopensis	0	0	0	0	0	0	0	0	0	0	0	0	0	0	0	0	0	0
																															Deinococcus_metallilatus	0	0	0	0	0	0	0	0	0	0	0	0	0	0	0	0	0	0
																															Deinococcus_peraridilitoris	0	0	0	0	0	0	0	0	0	0	0	0	0	0	0	0	0	0
																															Deinococcus_proteolyticus	0	0	0	0	0	0	0	0	0	0	0	0	0	0	0	0	0	0
																															Deinococcus_puniceus	0	0	0	0	0	0	0	0	0	0	0	0	0	0	0	0	0	0
																															Deinococcus_radiodurans	0	0	0	0	0	0	0	0	0	0	0	0	0	0	0	0	0	0
																															Deinococcus_swuensis	0	0	0	0	0	0	0	0	0	0	0	0	0	0	0	0	0	0
																															Deinococcus_wulumuqiensis	0	0	0	0	0	0	0	0	0	0	0	0	0	0	0	0	0	0
																															Delesseria_sanguinea	0	0	0	0	0	0	0	0	0	0	0	0	0	0	0	0	0	0
																															Delftia_acidovorans	0	0	0	0	0	0	0	0	0	0	0	0	0	0	0	0	0	0
																															Delftia_sp._Cs1-4	0	0	0	0	0	0	0	0	0	0	0	0	0	0	0	0	0	0
																															Delftia_sp._HK171	0	0	0	0	0	0	0	0	0	0	0	0	0	0	0	0	0	0
																															Delftia_tsuruhatensis	0	0	0	0	0	0	0	0	0	0	0	0	0	0	0	0	0	0
																															Delphinidae	0	0	0	0	0	0	0	0	0	0	0	0	0	0	0	0	0	0
																															Dendrobium_officinale	0	0	0	0	0	0	0	0	0	0	0	0	0	0	0	0	0	0
																															Dendroctonus_ponderosae	0	0	0	0	0	0	0	0	0	0	0	0	0	0	0	0	0	0
																															Dendronephthya_gigantea	0	0	0	0	0	0	0	0	0	0	0	0	0	0	0	0	0	0
																															Denitratisoma	0	0	0	0	0	0	0	0	0	0	0	0	0	0	0	0	0	0
																															Denitrobacterium_detoxificans	0	0	0	0	0	0	0	0	0	0	0	0	0	0	0	0	0	0
																															Denitrovibrio_acetiphilus	0	0	0	0	0	0	0	0	0	0	0	0	0	0	0	0	0	0
																															Denticeps_clupeoides	0	0	0	0	0	0	0	0	0	0	0	0	0	0	0	0	0	0
																															Dermabacter_hominis	0	0	0	0	0	0	0	0	0	0	0	0	0	0	0	0	0	0
																															Dermabacter_jinjuensis	0	0	0	0	0	0	0	0	0	0	0	0	0	0	0	0	0	0
																															Dermabacter_vaginalis	0	0	0	0	0	0	0	0	0	0	0	0	0	0	0	0	0	0
																															Dermacoccus_abyssi	0	0	0	0	0	0	0	0	0	0	0	0	0	0	0	0	0	0
																															Dermacoccus_nishinomiyaensis	0	0	0	0	0	0	0	0	0	0	0	0	0	0	0	0	0	0
																															Dermatophagoides_pteronyssinus	0	0	0	0	0	0	0	0	0	0	0	0	0	0	0	0	0	0
																															Dermatophilus_congolensis	0	0	0	0	0	0	0	0	0	0	0	0	0	0	0	0	0	0
																															Dermonema_virens	0	0	0	0	0	0	0	0	0	0	0	0	0	0	0	0	0	0
																															Deschampsia_antarctica	0	0	0	0	0	0	0	0	0	0	0	0	0	0	0	0	0	0
																															Desulfallas_geothermicus	0	0	0	0	0	0	0	0	0	0	0	0	0	0	0	0	0	0
																															Desulfallas_gibsoniae	0	0	0	0	0	0	0	0	0	0	0	0	0	0	0	0	0	0
																															Desulfamplus_magnetovallimortis	0	0	0	0	0	0	0	0	0	0	0	0	0	0	0	0	0	0
																															Desulfarculus_baarsii	0	0	0	0	0	0	0	0	0	0	0	0	0	0	0	0	0	0
																															Desulfatibacillum_aliphaticivorans	0	0	0	0	0	0	0	0	0	0	0	0	0	0	0	0	0	0
																															Desulfitobacterium_dehalogenans	0	0	0	0	0	0	0	0	0	0	0	0	0	0	0	0	0	0
																															Desulfitobacterium_dichloroeliminans	0	0	0	0	0	0	0	0	0	0	0	0	0	0	0	0	0	0
																															Desulfitobacterium_hafniense	0	0	0	0	0	0	0	0	0	0	0	0	0	0	0	0	0	0
																															Desulfitobacterium_metallireducens	0	0	0	0	0	0	0	0	0	0	0	0	0	0	0	0	0	0
																															Desulfobacca_acetoxidans	0	0	0	0	0	0	0	0	0	0	0	0	0	0	0	0	0	0
																															Desulfobacter_hydrogenophilus	0	0	0	0	0	0	0	0	0	0	0	0	0	0	0	0	0	0
																															Desulfobacterium_autotrophicum	0	0	0	0	0	0	0	0	0	0	0	0	0	0	0	0	0	0
																															Desulfobacterium_sp._AK1	0	0	0	0	0	0	0	0	0	0	0	0	0	0	0	0	0	0
																															Desulfobacula_toluolica	0	0	0	0	0	0	0	0	0	0	0	0	0	0	0	0	0	0
																															Desulfobulbus_marinus	0	0	0	0	0	0	0	0	0	0	0	0	0	0	0	0	0	0
																															Desulfobulbus_propionicus	0	0	0	0	0	0	0	0	0	0	0	0	0	0	0	0	0	0
																															Desulfocapsa_sulfexigens	0	0	0	0	0	0	0	0	0	0	0	0	0	0	0	0	0	0
																															Desulfococcus_multivorans	0	0	0	0	0	0	0	0	0	0	0	0	0	0	0	0	0	0
																															Desulfococcus_oleovorans	0	0	0	0	0	0	0	0	0	0	0	0	0	0	0	0	0	0
																															Desulfofarcimen_acetoxidans	0	0	0	0	0	0	0	0	0	0	0	0	0	0	0	0	0	0
																															Desulfofundulus_kuznetsovii	0	0	0	0	0	0	0	0	0	0	0	0	0	0	0	0	0	0
																															Desulfofundulus_solfataricus	0	0	0	0	0	0	0	0	0	0	0	0	0	0	0	0	0	0
																															Desulfofundulus_thermobenzoicus	0	0	0	0	0	0	0	0	0	0	0	0	0	0	0	0	0	0
																															Desulfofundulus_thermocisternus	0	0	0	0	0	0	0	0	0	0	0	0	0	0	0	0	0	0
																															Desulfoglaeba_alkanexedens	0	0	0	0	0	0	0	0	0	0	0	0	0	0	0	0	0	0
																															Desulfohalobium_retbaense	0	0	0	0	0	0	0	0	0	0	0	0	0	0	0	0	0	0
																															Desulfomicrobium_baculatum	0	0	0	0	0	0	0	0	0	0	0	0	0	0	0	0	0	0
																															Desulfomicrobium_orale	0	0	0	0	0	0	0	0	0	0	0	0	0	0	0	0	0	0
																															Desulfomonile_tiedjei	0	0	0	0	0	0	0	0	0	0	0	0	0	0	0	0	0	0
																															Desulfosarcina_cetonica	0	0	0	0	0	0	0	0	0	0	0	0	0	0	0	0	0	0
																															Desulfosporosinus_acidiphilus	0	0	0	0	0	0	0	0	0	0	0	0	0	0	0	0	0	0
																															Desulfosporosinus_meridiei	0	0	0	0	0	0	0	0	0	0	0	0	0	0	0	0	0	0
																															Desulfosporosinus_orientis	0	0	0	0	0	0	0	0	0	0	0	0	0	0	0	0	0	0
																															Desulfotalea_psychrophila	0	0	0	0	0	0	0	0	0	0	0	0	0	0	0	0	0	0
																															Desulfotignum_balticum	0	0	0	0	0	0	0	0	0	0	0	0	0	0	0	0	0	0
																															Desulfotomaculum_ferrireducens	0	0	0	0	0	0	0	0	0	0	0	0	0	0	0	0	0	0
																															Desulfotomaculum_nigrificans	0	0	0	0	0	0	0	0	0	0	0	0	0	0	0	0	0	0
																															Desulfotomaculum_reducens	0	0	0	0	0	0	0	0	0	0	0	0	0	0	0	0	0	0
																															Desulfotomaculum_ruminis	0	0	0	0	0	0	0	0	0	0	0	0	0	0	0	0	0	0
																															Desulfotomaculum_sp._DSM_7474	0	0	0	0	0	0	0	0	0	0	0	0	0	0	0	0	0	0
																															Desulfotomaculum_sp._JD175	0	0	0	0	0	0	0	0	0	0	0	0	0	0	0	0	0	0
																															Desulfovibrio_alaskensis	0	0	0	0	0	0	0	0	0	0	0	0	0	0	0	0	0	0
																															Desulfovibrio_carbinolicus	0	0	0	0	0	0	0	0	0	0	0	0	0	0	0	0	0	0
																															Desulfovibrio_desulfuricans	0	0	0	0	0	0	0	0	0	0	0	0	0	0	0	0	0	0
																															Desulfovibrio_fairfieldensis	0	0	0	0	0	0	0	0	0	0	0	0	0	0	0	0	0	0
																															Desulfovibrio_ferrophilus	0	0	0	0	0	0	0	0	0	0	0	0	0	0	0	0	0	0
																															Desulfovibrio_gigas	0	0	0	0	0	0	0	0	0	0	0	0	0	0	0	0	0	0
																															Desulfovibrio_hydrothermalis	0	0	0	0	0	0	0	0	0	0	0	0	0	0	0	0	0	0
																															Desulfovibrio_magneticus	0	0	0	0	0	0	0	0	0	0	0	0	0	0	0	0	0	0
																															Desulfovibrio_piger	0	0	0	0	0	0	0	0	0	0	0	0	0	0	0	0	0	0
																															Desulfovibrio_salexigens	0	0	0	0	0	0	0	0	0	0	0	0	0	0	0	0	0	0
																															Desulfovibrio_sp._G11	0	0	0	0	0	0	0	0	0	0	0	0	0	0	0	0	0	0
																															Desulfovibrio_vulgaris	0	0	0	0	0	0	0	0	0	0	0	0	0	0	0	0	0	0
																															Desulfurella_acetivorans	0	0	0	0	0	0	0	0	0	0	0	0	0	0	0	0	0	0
																															Desulfurispirillum_indicum	0	0	0	0	0	0	0	0	0	0	0	0	0	0	0	0	0	0
																															Desulfurivibrio_alkaliphilus	0	0	0	0	0	0	0	0	0	0	0	0	0	0	0	0	0	0
																															Desulfurobacterium_thermolithotrophum	0	0	0	0	0	0	0	0	0	0	0	0	0	0	0	0	0	0
																															Desulfurococcus_amylolyticus	0	0	0	0	0	0	0	0	0	0	0	0	0	0	0	0	0	0
																															Desulfuromonas_soudanensis	0	0	0	0	0	0	0	0	0	0	0	0	0	0	0	0	0	0
																															Desulfuromonas_sp._DDH964	0	0	0	0	0	0	0	0	0	0	0	0	0	0	0	0	0	0
																															Devosia_sp._A16	0	0	0	0	0	0	0	0	0	0	0	0	0	0	0	0	0	0
																															Devosia_sp._H5989	0	0	0	0	0	0	0	0	0	0	0	0	0	0	0	0	0	0
																															Devriesea_agamarum	0	0	0	0	0	0	0	0	0	0	0	0	0	0	0	0	0	0
																															Devriesia_staurophora	0	0	0	0	0	0	0	0	0	0	0	0	0	0	0	0	0	0
																															Diabrotica_virgifera	0	0	0	0	0	0	0	0	0	0	0	0	0	0	0	0	0	0
																															Diachasma_alloeum	0	0	0	0	0	0	0	0	0	0	0	0	0	0	0	0	0	0
																															Dialister	0	0	0	0	0	0	0	0	0	0	0	0	0	0	0	0	0	0
																															Diaphorina_citri	0	0	0	0	0	0	0	0	0	0	0	0	0	0	0	0	0	0
																															Diaphorobacter_polyhydroxybutyrativorans	0	0	0	0	0	0	0	0	0	0	0	0	0	0	0	0	0	0
																															Diaporthe	0	0	0	0	0	0	0	0	0	0	0	0	0	0	0	0	0	0
																															Dibothriocephalus_latus	0	0	0	0	0	0	0	0	0	0	0	0	0	0	0	0	0	0
																															Dichelobacter_nodosus	0	0	0	0	0	0	0	0	0	0	0	0	0	0	0	0	0	0
																															Dichomitus_squalens	0	0	0	0	0	0	0	0	0	0	0	0	0	0	0	0	0	0
																															Dichotomaria_marginata	0	0	0	0	0	0	0	0	0	0	0	0	0	0	0	0	0	0
																															Dichotomosiphon_tuberosus	0	0	0	0	0	0	0	0	0	0	0	0	0	0	0	0	0	0
																															Dickeya_aquatica	0	0	0	0	0	0	0	0	0	0	0	0	0	0	0	0	0	0
																															Dickeya_chrysanthemi	0	0	0	0	0	0	0	0	0	0	0	0	0	0	0	0	0	0
																															Dickeya_dadantii	0	0	0	0	0	0	0	0	0	0	0	0	0	0	0	0	0	0
																															Dickeya_dianthicola	0	0	0	0	0	0	0	0	0	0	0	0	0	0	0	0	0	0
																															Dickeya_fangzhongdai	0	0	0	0	0	0	0	0	0	0	0	0	0	0	0	0	0	0
																															Dickeya_paradisiaca	0	0	0	0	0	0	0	0	0	0	0	0	0	0	0	0	0	0
																															Dickeya_solani	0	0	0	0	0	0	0	0	0	0	0	0	0	0	0	0	0	0
																															Dickeya_sp._NCPPB_569	0	0	0	0	0	0	0	0	0	0	0	0	0	0	0	0	0	0
																															Dickeya_zeae	0	0	0	0	0	0	0	0	0	0	0	0	0	0	0	0	0	0
																															Dicloster_acuatus	0	0	0	0	0	0	0	0	0	0	0	0	0	0	0	0	0	0
																															Dicranema_revolutum	0	0	0	0	0	0	0	0	0	0	0	0	0	0	0	0	0	0
																															Dicranidae	0	0	0	0	0	0	0	0	0	0	0	0	0	0	0	0	0	0
																															Dicrocoelium_dendriticum	0	0	0	0	0	0	0	0	0	0	0	0	2	0	0	0	0	0
																															Dictyocha_speculum	0	0	0	0	0	0	0	0	0	0	0	0	0	0	0	0	0	0
																															Dictyochloris_fragrans	0	0	0	0	0	0	0	0	0	0	0	0	0	0	0	0	0	0
																															Dictyoglomus_thermophilum	0	0	0	0	0	0	0	0	0	0	0	0	0	0	0	0	0	0
																															Dictyoglomus_turgidum	0	0	0	0	0	0	0	0	0	0	0	0	0	0	0	0	0	0
																															Dictyomenia	0	0	0	0	0	0	0	0	0	0	0	0	0	0	0	0	0	0
																															Dictyopteris	0	0	0	0	0	0	0	0	0	0	0	0	0	0	0	0	0	0
																															Dictyostelium_discoideum	0	0	0	0	0	0	0	0	0	0	0	0	0	0	0	0	0	0
																															Dictyostelium_purpureum	0	0	0	0	0	0	0	0	0	0	0	0	0	0	0	0	0	0
																															Dictyota	0	0	0	0	0	0	0	0	0	0	0	0	0	0	0	0	0	0
																															Dictyurus_purpurascens	0	0	0	0	0	0	0	0	0	0	0	0	0	0	0	0	0	0
																															Didymella_pinodes	0	0	0	0	0	0	0	0	0	0	0	0	0	0	0	0	0	0
																															Didymosphenia_geminata	0	0	0	0	0	0	0	0	0	0	0	0	0	0	0	0	0	0
																															Dietzia_lutea	0	0	0	0	0	0	0	0	0	0	0	0	0	0	0	0	0	0
																															Dietzia_psychralcaliphila	0	0	0	0	0	0	0	0	0	0	0	0	0	0	0	0	0	0
																															Dietzia_sp._D5	0	0	0	0	0	0	0	0	0	0	0	0	0	0	0	0	0	0
																															Dietzia_sp._oral_taxon_368	0	0	0	0	0	0	0	0	0	0	0	0	0	0	0	0	0	0
																															Dietzia_timorensis	0	0	0	0	0	0	0	0	0	0	0	0	0	0	0	0	0	0
																															Digenea_simplex	0	0	0	0	0	0	0	0	0	0	0	0	0	0	0	0	0	0
																															Dimorpha-like_sp._ATCC_50522	0	0	0	0	0	0	0	0	0	0	0	0	0	0	0	0	0	0
																															Dinoponera_quadriceps	0	0	0	0	0	0	0	0	0	0	0	0	0	0	0	0	0	0
																															Dinoroseobacter_shibae	0	0	0	0	0	0	0	0	0	0	0	0	0	0	0	0	0	0
																															Dinoroseobacter_virus_DFL12	0	0	0	0	0	0	0	0	0	0	0	0	0	0	0	0	0	0
																															Dioon_edule	0	0	0	0	0	0	0	0	0	0	0	0	0	0	0	0	0	0
																															Dioscorea_polystachya	0	0	0	0	0	0	0	0	0	0	0	0	0	0	0	0	0	0
																															Dioscorea_rotundata	0	0	0	0	0	0	0	0	0	0	0	0	0	0	0	0	0	0
																															Diphylleia_rotans	0	0	0	0	0	0	0	0	0	0	0	0	0	0	0	0	0	0
																															Diphyllobothrium	0	0	0	0	0	0	0	0	0	0	0	0	0	0	0	0	0	0
																															Diplodia_corticola	0	0	0	0	0	0	0	0	0	0	0	0	0	0	0	0	0	0
																															Dipodomys_ordii	0	0	0	0	0	0	0	0	0	0	0	0	0	0	0	0	0	0
																															Dipterocladia	0	0	0	0	0	0	0	0	0	0	0	0	0	0	0	0	0	0
																															Discodermia_dissoluta	0	0	0	0	0	0	0	0	0	0	0	0	0	0	0	0	0	0
																															Diuraphis_noxia	0	0	0	0	0	0	0	0	0	0	0	0	0	0	0	0	0	0
																															Dokdonella_koreensis	0	0	0	0	0	0	0	0	0	0	0	0	0	0	0	0	0	0
																															Dokdonia_donghaensis	0	0	0	0	0	0	0	0	0	0	0	0	0	0	0	0	0	0
																															Dokdonia_sp._4H-3-7-5	0	0	0	0	0	0	0	0	0	0	0	0	0	0	0	0	0	0
																															Dokdonia_sp._MED134	0	0	0	0	0	0	0	0	0	0	0	0	0	0	0	0	0	0
																															Dolichospermum_compactum	0	0	0	0	0	0	0	0	0	0	0	0	0	0	0	0	0	0
																															Doryctinae	0	0	0	0	0	0	0	0	0	0	0	0	0	0	0	0	0	0
																															Dorylaimina	0	0	0	0	0	0	0	0	0	0	0	0	0	0	0	0	0	0
																															Dothideomycetes_sp._1_MK-2015	0	0	0	0	0	0	0	0	0	0	0	0	0	0	0	0	0	0
																															Draconibacterium_orientale	0	0	0	0	0	0	0	0	0	0	0	0	0	0	0	0	0	0
																															Drosophila_ananassae	0	0	0	0	0	0	0	0	0	0	0	0	0	0	0	0	0	0
																															Drosophila_arizonae	0	0	0	0	0	0	0	0	0	0	0	0	0	0	0	0	0	0
																															Drosophila_biarmipes	0	0	0	0	0	0	0	0	0	0	0	0	0	0	0	0	0	0
																															Drosophila_bipectinata	0	0	0	0	0	0	0	0	0	0	0	0	0	0	0	0	0	0
																															Drosophila_busckii	0	0	0	0	0	0	0	0	0	0	0	0	0	0	0	0	0	0
																															Drosophila_elegans	0	0	0	0	0	0	0	0	0	0	0	0	0	0	0	0	0	0
																															Drosophila_erecta	0	0	0	0	0	0	0	0	0	0	0	0	0	0	0	0	0	0
																															Drosophila_eugracilis	0	0	0	0	0	0	0	0	0	0	0	0	0	0	0	0	0	0
																															Drosophila_ficusphila	0	0	0	0	0	0	0	0	0	0	0	0	0	0	0	0	0	0
																															Drosophila_grimshawi	0	0	0	0	0	0	0	0	0	0	0	0	0	0	0	0	0	0
																															Drosophila_helvetica	0	0	0	0	0	0	0	0	0	0	0	0	0	0	0	0	0	0
																															Drosophila_hydei	0	0	0	0	0	0	0	0	0	0	0	0	0	0	0	0	0	0
																															Drosophila_kikkawai	0	0	0	0	0	0	0	0	0	0	0	0	0	0	0	0	0	0
																															Drosophila_melanogaster	0	0	0	0	0	0	0	0	0	0	0	0	0	0	0	0	0	0
																															Drosophila_mojavensis	0	0	0	0	0	0	0	0	0	0	0	0	0	0	0	0	0	0
																															Drosophila_navojoa	0	0	0	0	0	0	0	0	0	0	0	0	0	0	0	0	0	0
																															Drosophila_novamexicana	0	0	0	0	0	0	0	0	0	0	0	0	0	0	0	0	0	0
																															Drosophila_obscura	0	0	0	0	0	0	0	0	0	0	0	0	0	0	0	0	0	0
																															Drosophila_pseudoobscura	0	0	0	0	0	0	0	0	0	0	0	0	0	0	0	0	0	0
																															Drosophila_rhopaloa	0	0	0	0	0	0	0	0	0	0	0	0	0	0	0	0	0	0
																															Drosophila_sechellia	0	0	0	0	0	0	0	0	0	0	0	0	0	0	0	0	0	0
																															Drosophila_serrata	0	0	0	0	0	0	0	0	0	0	0	0	0	0	0	0	0	0
																															Drosophila_suzukii	0	0	0	0	0	0	0	0	0	0	0	0	0	0	0	0	0	0
																															Drosophila_takahashii	0	0	0	0	0	0	0	0	0	0	0	0	0	0	0	0	0	0
																															Drosophila_virilis	0	0	0	0	0	0	0	0	0	0	0	0	0	0	0	0	0	0
																															Drosophila_willistoni	0	0	0	0	0	0	0	0	0	0	0	0	0	0	0	0	0	0
																															Drosophila_yakuba	0	0	0	0	0	0	0	0	0	0	0	0	0	0	0	0	0	0
																															Dufourea_novaeangliae	0	0	0	0	0	0	0	0	0	0	0	0	0	0	0	0	0	0
																															Dunaliella_maritima	0	0	0	0	0	0	0	0	0	0	0	0	0	0	0	0	0	0
																															Dunaliella_parva	0	0	0	0	0	0	0	0	0	0	0	0	0	0	0	0	0	0
																															Dunaliella_salina	0	0	0	0	0	0	0	0	0	1738	0	0	0	0	0	0	0	0
																															Dunaliella_tertiolecta	0	0	0	0	0	0	0	0	0	0	0	0	0	0	0	0	0	0
																															Dunaliella_viridis	0	0	0	0	0	0	0	0	0	0	0	0	0	0	0	0	0	0
																															Durinskia_baltica	0	0	0	0	0	0	0	0	0	0	0	0	0	0	0	0	0	0
																															Durio_zibethinus	0	0	0	0	0	0	0	0	0	0	0	0	0	0	0	0	0	0
																															Dyadobacter_fermentans	0	0	0	0	0	0	0	0	0	0	0	0	0	0	0	0	0	0
																															Dyella_japonica	0	0	0	0	0	0	0	0	0	0	0	0	0	0	0	0	0	0
																															Dyella_jiangningensis	0	0	0	0	0	0	0	0	0	0	0	0	0	0	0	0	0	0
																															Dyella_sp._QM20	0	0	0	0	0	0	0	0	0	0	0	0	0	0	0	0	0	0
																															Dyella_thiooxydans	0	0	0	0	0	0	0	0	0	0	0	0	0	0	0	0	0	0
																															Dysoptus_bilobus	0	0	0	0	0	0	0	0	0	0	0	0	0	0	0	0	0	0
																															Echeneis_naucrates	0	0	0	0	0	0	0	0	0	0	0	0	0	0	0	0	0	0
																															Echinicola_rosea	0	0	0	0	0	0	0	0	0	0	0	0	0	0	0	0	0	0
																															Echinicola_vietnamensis	0	0	0	0	0	0	0	0	0	0	0	0	0	0	0	0	0	0
																															Echinococcus_granulosus	0	0	0	0	0	0	0	0	0	0	0	0	0	0	0	0	0	0
																															Echinops_telfairi	0	0	0	0	0	0	0	0	0	0	0	0	0	0	0	0	0	0
																															Echinostoma_caproni	0	0	0	0	0	0	0	0	0	0	0	0	0	0	0	0	0	0
																															Ectocarpus_siliculosus	0	0	0	0	0	0	0	0	0	0	0	0	0	0	0	0	0	0
																															Ectothiorhodospira_haloalkaliphila	0	0	0	0	0	0	0	0	0	0	0	0	0	0	0	0	0	0
																															Ectothiorhodospira_sp._BSL-9	0	0	0	0	0	0	0	0	0	0	0	0	0	0	0	0	0	0
																															Edwardsiella_hoshinae	0	0	0	0	0	0	0	0	0	0	0	0	0	0	0	0	0	0
																															Edwardsiella_ictaluri	0	0	0	0	0	0	0	0	0	0	0	0	0	0	0	0	0	0
																															Edwardsiella_piscicida	0	0	0	0	0	0	0	0	0	0	0	0	0	0	0	0	0	0
																															Edwardsiella_sp._EA181011	0	0	0	0	0	0	0	0	0	0	0	0	0	0	0	0	0	0
																															Edwardsiella_sp._LADL05-105	0	0	0	0	0	0	0	0	0	0	0	0	0	0	0	0	0	0
																															Edwardsiella_tarda	0	0	0	0	0	0	0	0	0	0	0	0	0	0	0	0	0	0
																															Eggerthella_lenta	0	0	0	0	0	0	0	0	0	0	0	0	0	0	0	0	0	0
																															Eggerthella_sp._YY7918	0	0	0	0	0	0	0	0	0	0	0	0	0	0	0	0	0	0
																															Egibacter_rhizosphaerae	0	0	0	0	0	0	0	0	0	0	0	0	0	0	0	0	0	0
																															Egicoccus_halophilus	0	0	0	0	0	0	0	0	0	0	0	0	0	0	0	0	0	0
																															Ehrlichia_canis	0	0	0	0	0	0	0	0	0	0	0	0	0	0	0	0	0	0
																															Ehrlichia_chaffeensis	0	0	0	0	0	0	0	0	0	0	0	0	0	0	0	0	0	0
																															Eikenella_corrodens	0	0	0	0	0	0	0	0	0	0	0	0	0	0	0	0	0	0
																															Eimeria_acervulina	0	0	0	0	0	0	0	0	0	0	0	0	0	0	0	0	0	0
																															Eimeria_maxima	0	0	0	0	0	0	0	0	0	0	0	0	0	0	0	0	0	0
																															Eimeria_mitis	0	0	0	0	0	0	0	0	0	0	0	0	0	0	0	0	0	0
																															Eimeria_necatrix	0	0	0	0	0	0	0	0	0	0	0	0	0	0	0	0	0	0
																															Eimeria_tenella	0	0	0	0	0	0	0	0	0	0	0	0	0	0	0	0	0	0
																															Elaeis_guineensis	0	0	0	0	0	0	0	0	0	0	0	0	0	0	0	0	0	0
																															Elaeophora_elaphi	0	0	0	0	0	0	0	0	0	0	0	0	0	0	0	0	0	0
																															Elakatothrix_viridis	0	0	0	0	0	0	0	0	0	0	0	0	0	0	0	0	0	0
																															Elateroidea	0	0	0	0	0	0	0	0	0	0	0	0	0	0	0	0	0	0
																															Electrophorus_electricus	0	0	0	0	0	0	0	0	0	0	0	0	0	0	0	0	0	0
																															Elizabethkingia_anophelis	0	0	0	0	0	0	0	0	0	0	0	0	0	0	0	0	0	0
																															Elizabethkingia_bruuniana	0	0	0	0	0	0	0	0	0	0	0	0	0	0	0	0	0	0
																															Elizabethkingia_meningoseptica	0	0	0	0	0	0	0	0	0	0	0	0	0	0	0	0	0	0
																															Elizabethkingia_miricola	0	0	0	0	0	0	0	0	0	0	0	0	0	0	0	0	0	0
																															Elizabethkingia_ursingii	0	0	0	0	0	0	0	0	0	0	0	0	0	0	0	0	0	0
																															Elusimicrobium_minutum	0	0	0	0	0	0	0	0	0	0	0	0	0	0	0	0	0	0
																															Elymus_stipifolius	0	0	0	0	0	0	0	0	0	0	0	0	0	0	0	0	0	0
																															Emcibacter	0	0	0	0	0	0	0	0	0	0	0	0	0	0	0	0	0	0
																															Emilia	0	0	0	0	0	0	0	0	0	0	0	0	0	0	0	0	0	0
																															Emiliania_huxleyi	0	0	0	0	0	0	0	0	0	0	0	0	0	0	0	0	0	0
																															Empedobacter_brevis	0	0	0	0	0	0	0	0	0	0	0	0	0	0	0	0	0	0
																															Emticicia_oligotrophica	0	0	0	0	0	0	0	0	0	0	0	0	0	0	0	0	0	0
																															Encephalitozoon_cuniculi	0	0	0	0	0	0	0	0	0	0	0	0	0	0	0	0	0	0
																															Endarachne_binghamiae	0	0	0	0	0	0	0	0	0	0	0	0	0	0	0	0	0	0
																															Endocarpon_pusillum	0	0	0	0	0	0	0	0	0	0	0	0	0	0	0	0	0	0
																															Endoconidiophora_resinifera	0	0	0	0	0	0	0	0	0	0	0	0	0	0	0	0	0	0
																															Endomicrobium_proavitum	0	0	0	0	0	0	0	0	0	0	0	0	0	0	0	0	0	0
																															Endozoicomonas_montiporae	0	0	0	0	0	0	0	0	0	0	0	0	0	0	0	0	0	0
																															Enhygromyxa	0	0	0	0	0	0	0	0	0	0	0	0	0	0	0	0	0	0
																															Ensifer_adhaerens	0	0	0	0	0	0	0	0	0	0	0	0	0	0	0	0	0	0
																															Ensifer_aridi	0	0	0	0	0	0	0	0	0	0	0	0	0	0	0	0	0	0
																															Ensifer_numidicus	0	0	0	0	0	0	0	0	0	0	0	0	0	0	0	0	0	0
																															Ensifer_sojae	0	0	0	0	0	0	0	0	0	0	0	0	0	0	0	0	0	0
																															Ensis_arcuatus	0	0	0	0	0	0	0	0	0	0	0	0	0	0	0	0	0	0
																															Entamoeba	0	0	0	0	0	0	0	0	0	0	0	0	0	0	0	0	0	0
																															Enterobacter_asburiae	0	0	0	0	0	0	0	0	0	0	0	0	0	0	0	0	0	0
																															Enterobacter_bugandensis	0	0	0	0	0	0	0	0	0	0	0	0	0	0	0	0	0	0
																															Enterobacter_cancerogenus	0	0	0	0	0	0	0	0	0	0	0	0	0	0	0	0	0	0
																															Enterobacter_cloacae	0	0	0	0	0	0	0	0	0	0	0	0	0	0	0	0	0	50
																															Enterobacter_hormaechei	0	0	0	0	0	0	0	0	0	0	0	0	0	0	0	0	0	0
																															Enterobacter_kobei	0	0	0	0	0	0	0	0	0	0	0	0	0	0	0	0	0	0
																															Enterobacter_ludwigii	0	0	0	0	0	0	0	0	0	0	0	0	0	0	0	0	0	0
																															Enterobacter_soli	0	0	0	0	0	0	0	0	0	0	0	0	0	0	0	0	0	0
																															Enterobacter_sp._638	0	0	0	0	0	0	0	0	0	0	0	0	0	0	0	0	0	0
																															Enterobacter_sp._E20	0	0	0	0	0	0	0	0	0	0	0	0	0	0	0	0	0	0
																															Enterobacter_sp._R4-368	0	0	0	0	0	0	0	0	0	0	0	0	0	0	0	0	0	0
																															Enterobacteriaceae_bacterium	0	0	0	0	0	0	0	0	0	0	0	0	0	0	0	0	0	0
																															Enterobacteriaceae_bacterium_bta3-1	0	0	0	0	0	0	0	0	0	0	0	0	0	0	0	0	0	0
																															Enterobacteriaceae_bacterium_strain_FGI_57	0	0	0	0	0	0	0	0	0	0	0	0	0	0	0	0	0	0
																															Enterobius_vermicularis	0	0	0	0	0	0	0	0	0	0	0	0	0	0	0	0	0	0
																															Enterococcus_avium	0	0	0	0	0	0	0	0	0	0	0	0	0	0	0	0	0	0
																															Enterococcus_casseliflavus	0	0	0	0	0	0	0	0	0	0	0	0	0	0	0	0	0	0
																															Enterococcus_cecorum	0	0	0	0	0	0	0	0	0	0	0	0	0	0	0	0	0	0
																															Enterococcus_durans	0	0	0	0	0	0	0	0	0	0	0	0	0	0	0	0	0	0
																															Enterococcus_faecalis	0	0	0	0	0	0	0	0	0	0	0	0	0	0	0	0	0	0
																															Enterococcus_faecium	0	0	0	0	0	0	0	0	0	0	0	0	0	0	0	0	0	0
																															Enterococcus_gallinarum	0	0	0	0	0	0	0	0	0	0	0	0	0	0	0	0	0	0
																															Enterococcus_gilvus	0	0	0	0	0	0	0	0	0	0	0	0	0	0	0	0	0	0
																															Enterococcus_hirae	0	0	0	0	0	0	0	0	0	0	0	0	0	0	0	0	0	0
																															Enterococcus_mundtii	0	0	0	0	0	0	0	0	0	0	0	0	0	0	0	0	0	0
																															Enterococcus_ratti	0	0	0	0	0	0	0	0	0	0	0	0	0	0	0	0	0	0
																															Enterococcus_rotai	0	0	0	0	0	0	0	0	0	0	0	0	0	0	0	0	0	0
																															Entomoneis	0	0	0	0	0	0	0	0	0	0	0	0	0	0	0	0	0	0
																															Entransia_fimbriata	0	0	0	0	0	0	0	0	0	0	0	0	0	0	0	0	0	0
																															Entwisleia_bella	0	0	0	0	0	0	0	0	0	0	0	0	0	0	0	0	0	0
																															Epibacterium_mobile	0	0	0	0	0	0	0	0	0	0	0	0	0	0	0	0	0	0
																															Epichloe_festucae	0	0	0	0	0	0	0	0	0	0	0	0	0	0	0	0	0	0
																															Eptatretus_burgeri	0	0	0	0	0	0	0	0	0	0	0	0	0	0	0	0	0	0
																															Eptesicus_fuscus	0	0	0	0	0	0	0	0	0	0	0	0	0	0	0	0	0	0
																															Equisetum_arvense	0	0	0	0	0	0	0	0	0	0	0	0	0	0	0	0	0	0
																															Equus_caballus	0	0	0	0	0	0	0	0	0	0	0	0	0	0	0	0	0	0
																															Erebidae	0	0	0	0	0	0	0	0	0	0	0	0	0	0	0	0	0	0
																															Eremothecium_cymbalariae	0	0	0	0	0	0	0	0	0	0	0	0	0	0	0	0	0	0
																															Eremothecium_gossypii	0	0	0	0	0	0	0	0	0	0	0	0	0	0	0	0	0	0
																															Eremothecium_sinecaudum	0	0	0	0	0	0	0	0	0	0	0	0	0	0	0	0	0	0
																															Erinaceus_europaeus	0	0	0	0	0	0	0	0	0	0	0	0	0	0	0	0	0	0
																															Eriocaulon_buergerianum	0	0	0	0	0	0	0	0	0	0	0	0	0	0	0	0	0	0
																															Erpetoichthys_calabaricus	0	0	0	0	0	0	0	0	0	0	0	0	0	0	0	0	0	0
																															Erwinia_amylovora	0	0	0	0	0	0	0	0	0	0	0	0	0	0	0	0	0	0
																															Erwinia_billingiae	0	0	0	0	0	0	0	0	0	0	0	0	0	0	0	0	0	0
																															Erwinia_persicina	0	0	0	0	0	0	0	0	0	0	0	0	0	0	0	0	0	0
																															Erwinia_phage_vB_EamP-S6	0	0	0	0	0	0	0	0	0	0	0	0	0	0	0	0	0	0
																															Erwinia_pyrifoliae	0	0	0	0	0	0	0	0	0	0	0	0	0	0	0	0	0	0
																															Erwinia_sp._Ejp617	0	0	0	0	0	0	0	0	0	0	0	0	0	0	0	0	0	0
																															Erwinia_tasmaniensis	0	0	0	0	0	0	0	0	0	0	0	0	0	0	0	0	0	0
																															Erwinia_tracheiphila	0	0	0	0	0	0	0	0	0	0	0	0	0	0	0	0	0	0
																															Erysipelothrix_rhusiopathiae	0	0	0	0	0	0	0	0	0	0	0	0	0	0	0	0	0	0
																															Erythranthe	0	0	0	0	0	0	0	0	0	0	0	0	0	0	0	0	0	0
																															Erythrobacter_atlanticus	0	0	0	0	0	0	0	0	0	0	0	0	0	0	0	0	0	0
																															Erythrobacter_flavus	0	0	0	0	0	0	0	0	0	0	0	0	0	0	0	0	0	0
																															Erythrobacter_gangjinensis	0	0	0	0	0	0	0	0	0	0	0	0	0	0	0	0	0	0
																															Erythrobacter_litoralis	0	0	0	0	0	0	0	0	0	0	0	0	0	0	0	0	0	0
																															Erythrobacter_phage_vB_EliS_R6L	0	0	0	0	0	0	0	0	0	0	0	0	0	0	0	0	0	0
																															Erythrobacter_seohaensis	0	0	0	0	0	0	0	0	0	0	0	0	0	0	0	0	0	0
																															Erythrobacter_sp._HL-111	0	0	0	0	0	0	0	0	0	0	0	0	0	0	0	0	0	0
																															Erythrocladia_irregularis	0	0	0	0	0	0	0	0	0	0	0	0	0	0	0	0	0	0
																															Erythroglossum	0	0	0	0	0	0	0	0	0	0	0	0	0	0	0	0	0	0
																															Erythrotrichia_carnea	0	0	0	0	0	0	0	0	0	0	0	0	0	0	0	0	0	0
																															Escherichia_albertii	0	0	0	0	0	0	0	0	0	0	0	0	0	0	0	0	0	0
																															Escherichia_coli	0	0	0	0	0	0	0	0	0	0	0	0	0	0	0	0	0	0
																															Escherichia_fergusonii	0	0	0	0	0	0	0	0	0	0	0	0	0	0	0	0	0	0
																															Escherichia_marmotae	0	0	0	0	0	0	0	0	0	0	0	0	0	0	0	0	0	0
																															Esox_lucius	0	0	0	0	0	0	0	0	0	0	0	0	0	0	0	0	0	0
																															Esteya_vermicola	0	0	0	0	0	0	0	0	0	0	0	0	0	0	0	0	0	0
																															Estrella_lausannensis	0	0	0	0	0	0	0	0	0	0	0	0	0	0	0	0	0	0
																															Ethanoligenens_harbinense	0	0	0	0	0	0	0	0	0	0	0	0	0	0	0	0	0	0
																															Eubacterium_callanderi	0	0	0	0	0	0	0	0	0	0	0	0	0	0	0	0	0	0
																															Eubacterium_limosum	0	0	0	0	0	0	0	0	0	0	0	0	0	0	0	0	0	0
																															Eubacterium_thermomarinus	0	0	0	0	0	0	0	0	0	0	0	0	0	0	0	0	0	0
																															Eucalyptus_grandis	0	0	0	0	0	0	0	0	0	0	0	0	0	0	0	0	0	0
																															Eudorina_sp._NIES-3984	0	0	0	0	0	0	0	0	0	0	0	0	0	0	0	0	0	0
																															Eufriesea_mexicana	0	0	0	0	0	0	0	0	0	0	0	0	0	0	0	0	0	0
																															Euglena_archaeoplastidiata	0	0	0	0	0	0	0	0	0	0	0	0	0	0	0	0	0	0
																															Euglena_gracilis	0	0	0	0	0	0	0	0	0	0	0	0	0	0	0	0	0	0
																															Euglena_hiemalis	0	0	0	0	0	0	0	0	0	0	0	0	0	0	0	0	0	0
																															Euglena_mutabilis	0	0	0	0	0	0	0	0	0	0	0	0	0	0	0	0	0	0
																															Euglena_viridis	0	0	0	0	0	0	0	0	0	0	0	0	0	0	0	0	0	0
																															Euhalothece_natronophila	0	0	0	0	0	0	0	0	0	0	0	0	0	0	0	0	0	0
																															Eumetopias_jubatus	0	0	0	0	0	0	0	0	0	0	0	0	0	0	0	0	0	0
																															Eunotia_naegelii	0	0	0	0	0	0	0	0	0	0	0	0	0	0	0	0	0	0
																															Eunotogramma	0	0	0	0	0	0	0	0	0	0	0	0	0	0	0	0	0	0
																															Euplaesiobystra_hypersalinica	0	0	0	0	0	0	0	0	0	0	0	0	0	0	0	0	0	0
																															Euplotes_aediculatus	0	0	0	0	0	0	0	0	0	0	0	0	0	0	0	0	0	0
																															Euplotes_petzi	0	0	0	0	0	0	0	0	0	0	0	0	0	0	0	0	0	0
																															Euplotes_raikovi	0	0	0	0	0	0	0	0	0	0	0	0	0	0	0	0	0	0
																															Euplotes_vannus	0	0	0	0	0	0	0	0	0	0	0	0	0	0	0	0	0	0
																															Eurypyga_helias	0	0	0	0	0	0	0	0	0	0	0	0	0	0	0	0	0	0
																															Eurytemora_affinis	0	0	0	0	0	0	0	0	0	0	0	0	0	0	0	0	0	0
																															Eustigmatos_cf._polyphem	0	0	0	0	0	0	0	0	0	0	0	0	0	0	0	0	0	0
																															Eutrema_salsugineum	0	0	0	0	0	0	0	0	0	0	0	0	0	0	0	0	0	0
																															Eutreptia_viridis	0	0	0	0	0	0	0	0	0	0	0	0	0	0	0	0	0	0
																															Eutreptiella	0	0	0	0	0	0	0	0	0	0	0	0	0	0	0	0	0	0
																															Euzebya_sp._DY32-46	0	0	0	0	0	0	0	0	0	0	0	0	0	0	0	0	0	0
																															Euzebyella	0	0	0	0	0	0	0	0	0	0	0	0	0	0	0	0	0	0
																															Exaiptasia_pallida	0	0	0	0	0	0	0	0	0	0	0	0	0	0	0	0	0	0
																															Exiguobacterium_antarcticum	0	0	0	0	0	0	0	0	0	0	0	0	0	0	0	0	0	0
																															Exiguobacterium_mexicanum	0	0	0	0	0	0	0	0	0	0	0	0	0	0	0	0	0	0
																															Exiguobacterium_sibiricum	0	0	0	0	0	0	0	0	0	0	0	0	0	0	0	0	0	0
																															Exiguobacterium_sp._11-28	0	0	0	0	0	0	0	0	0	0	0	0	0	0	0	0	0	0
																															Exiguobacterium_sp._AT1b	0	0	0	0	0	0	0	0	0	0	0	0	0	0	0	0	0	0
																															Exiguobacterium_sp._EPVM	0	0	0	0	0	0	0	0	0	0	0	0	0	0	0	0	0	0
[truncated: 3,855 more rows]
[truncated: 16 more columns]

## Sheet: Table S5F
ANCIENT READS																															DEFAULT READS
TAXA	1CP2	1PB2	1PHCH3	1PL2	1QG2	2CP2	2PB2	2PHCH3	2PL2	2QG2	3CP2	3PB2	3PHCH3	3PL2	3QG2	4CP2	4PB2	4PHCH3	4PL2	4QG2	EBC1_CP	EBC2_PB	EBC1_PHCH	EBC1_PL	EBC1_QG	EBC2_CP	EBC2_PB	EBC2_PL	EBC2_QG		TAXA	1CP2	1PB2	1PHCH3	1PL2	1QG2	2CP2	2PB2	2PHCH3	2PL2	2QG2	3CP2	3PB2	3PHCH3	3PL2	3QG2	4CP2	4PB2	4PHCH3
Achromobacter_denitrificans	0	0	0	0	0	0	0	0	0	0	0	0	0	0	0	0	0	0	0	0	0	0	0	0	0	0	0	0	0		Achromobacter_denitrificans	0	0	0	0	0	0	0	0	0	0	0	0	0	0	0	0	0	0
Achromobacter_xylosoxidans	0	0	0	0	0	0	0	0	0	0	0	0	0	0	0	0	0	1	0	0	0	0	0	0	0	0	0	0	0		Achromobacter_xylosoxidans	0	0	0	0	0	0	0	0	0	0	0	0	0	0	0	0	0	4
Acidithiobacillus_ferrivorans	0	0	0	0	0	0	0	0	0	205	0	269	0	0	0	0	0	0	0	0	0	0	0	0	0	0	0	0	0		Acidithiobacillus_ferrivorans	0	0	0	0	0	0	0	0	0	508	0	649	0	0	0	0	0	0
Acidithiobacillus_ferrooxidans	0	0	0	0	0	0	0	0	0	455	0	520	0	0	0	0	0	0	0	0	0	0	0	0	0	0	0	0	0		Acidithiobacillus_ferrooxidans	0	0	0	0	0	0	0	0	0	1004	0	1201	0	0	0	0	0	0
Acidovorax_sp._JS42	0	0	0	0	0	0	0	0	0	0	0	0	0	0	0	0	0	1	0	0	0	0	0	0	0	0	0	0	0		Acidovorax_sp._JS42	0	0	0	0	0	0	0	0	0	0	0	0	0	0	0	0	0	19
Acidovorax_sp._KKS102	0	0	0	0	0	0	0	0	0	0	287	0	0	1	0	601	0	0	37	0	0	0	0	0	0	0	0	4	0		Acidovorax_sp._KKS102	0	0	0	0	0	0	0	0	0	0	2057	0	0	104	0	5223	0	0
Acinetobacter_baumannii	0	0	0	0	0	0	0	0	0	0	0	0	0	0	0	0	0	23	0	0	0	0	0	0	0	0	0	0	0		Acinetobacter_baumannii	0	0	0	0	0	0	0	0	0	0	0	0	7	0	0	0	0	194
Acinetobacter_defluvii	0	0	0	0	0	0	0	0	0	0	0	0	0	0	0	0	0	2	0	0	0	0	0	0	0	0	0	0	0		Acinetobacter_defluvii	0	0	0	0	0	0	0	0	0	0	0	0	0	0	0	0	0	21
Acinetobacter_haemolyticus	0	0	0	0	0	0	0	0	0	0	0	0	0	0	0	0	0	39	0	0	0	1	6	0	0	0	0	0	0		Acinetobacter_haemolyticus	0	0	0	0	0	0	0	0	0	0	0	0	9	0	0	0	0	353
Acinetobacter_johnsonii	0	0	0	0	0	0	0	0	0	0	0	0	0	0	0	0	0	3	0	0	0	0	0	0	0	0	0	0	0		Acinetobacter_johnsonii	0	0	0	0	0	0	0	0	0	0	0	0	0	0	0	0	0	32
Acinetobacter_junii	0	0	0	0	0	0	0	0	0	0	0	0	2	0	0	0	0	108	0	0	0	0	19	0	0	0	2	0	0		Acinetobacter_junii	0	0	0	0	0	0	0	0	0	0	0	0	50	0	0	0	0	1593
Acinetobacter_nosocomialis	0	0	0	0	0	0	0	0	0	0	0	0	0	0	0	0	0	1	0	0	0	0	0	0	0	0	0	0	0		Acinetobacter_nosocomialis	0	0	0	0	0	0	0	0	0	0	0	0	0	0	0	0	0	20
Acinetobacter_pittii	0	0	0	0	0	0	0	0	0	0	0	0	0	0	0	0	0	2	0	0	0	0	0	0	0	0	1	0	0		Acinetobacter_pittii	0	0	0	0	0	0	0	0	0	0	0	0	0	0	0	0	0	29
Acinetobacter_schindleri	0	0	0	0	0	0	0	0	0	0	0	0	0	0	0	0	0	2	0	0	0	0	0	0	0	0	0	0	0		Acinetobacter_schindleri	0	0	0	0	0	0	0	0	0	0	0	0	0	0	0	0	0	21
Acinetobacter_soli	0	0	0	0	0	0	0	0	0	0	0	0	0	0	0	0	0	4	0	0	0	0	0	0	0	0	1	0	0		Acinetobacter_soli	0	0	0	0	0	0	0	0	0	0	0	0	0	0	0	0	0	13
Acinetobacter_sp._ACNIH1	0	0	0	0	0	0	0	0	0	0	0	0	0	0	0	0	0	1	0	0	0	0	0	0	0	0	0	0	0		Acinetobacter_sp._ACNIH1	0	0	0	0	0	0	0	0	0	0	0	0	0	0	0	0	0	7
Acinetobacter_sp._ACNIH2	0	0	0	0	0	0	0	0	0	0	0	0	0	0	0	0	0	2	0	0	0	0	0	0	0	0	0	0	0		Acinetobacter_sp._ACNIH2	0	0	0	0	0	0	0	0	0	0	0	0	0	0	0	0	0	34
Aeromicrobium_erythreum	0	0	0	0	0	0	0	0	0	0	0	0	0	0	0	0	0	0	0	0	0	0	0	0	0	0	0	0	0		Aeromicrobium_erythreum	0	0	0	0	0	0	0	0	0	0	0	0	0	0	0	0	0	0
Aeromonas_salmonicida	0	0	0	0	0	0	0	0	0	0	0	0	0	0	0	0	0	0	0	0	0	0	0	0	0	0	0	0	0		Aeromonas_salmonicida	0	0	0	0	0	0	0	0	0	0	0	0	0	0	0	0	0	0
Agrobacterium_sp._RAC06	0	0	0	0	0	0	0	0	0	0	0	0	0	0	0	0	0	0	0	0	0	0	0	0	0	0	0	2	0		Agrobacterium_sp._RAC06	0	0	0	0	0	0	0	0	0	0	0	0	0	0	0	0	0	0
Alicycliphilus_denitrificans	0	0	0	0	0	0	0	0	0	0	0	0	0	0	0	0	0	0	0	0	0	0	0	0	0	0	0	0	0		Alicycliphilus_denitrificans	0	0	0	0	0	0	0	0	0	0	0	0	0	0	0	0	0	0
Aquabacterium_olei	0	0	0	0	0	0	0	0	0	0	0	0	0	0	0	0	0	0	0	0	0	0	0	0	0	0	0	0	0		Aquabacterium_olei	0	0	0	0	0	0	0	0	0	0	0	0	0	0	0	0	0	0
Asticcacaulis_excentricus	0	0	0	0	0	0	0	0	0	0	0	0	0	6	0	0	0	0	0	0	0	0	0	1	0	0	0	3	0		Asticcacaulis_excentricus	0	0	0	0	0	0	0	0	0	0	0	0	0	84	0	0	0	0
Azorhizobium_caulinodans	0	0	0	0	0	0	0	0	0	0	0	0	0	0	0	0	0	0	0	0	0	0	0	0	0	0	0	5	0		Azorhizobium_caulinodans	0	0	0	0	0	0	0	0	0	0	0	0	0	0	0	0	0	0
Bosea_sp._RAC05	0	0	0	0	0	0	0	0	0	0	0	0	0	0	0	0	0	0	0	0	0	0	0	0	0	0	0	2	0		Bosea_sp._RAC05	0	0	0	0	0	0	0	0	0	0	0	0	0	0	0	0	0	0
Bradyrhizobium_icense	0	0	0	0	0	0	0	0	0	0	192	0	0	0	0	354	0	0	0	0	0	0	0	0	0	0	0	0	0		Bradyrhizobium_icense	0	0	0	0	0	0	0	0	0	0	1210	0	0	0	0	2644	0	0
Bradyrhizobium_ottawaense	0	0	0	0	0	0	0	0	0	0	0	0	0	0	0	0	0	0	0	0	0	0	0	0	0	0	0	3	0		Bradyrhizobium_ottawaense	0	0	0	0	0	0	0	0	0	0	0	0	0	0	0	0	0	0
Brevibacterium_linens	0	0	0	0	0	0	0	0	0	0	0	0	0	0	0	0	0	0	0	0	0	0	0	0	0	1	0	0	0		Brevibacterium_linens	0	0	0	0	0	0	0	0	0	0	0	0	0	0	0	0	0	0
Burkholderia_cepacia	0	0	0	0	0	0	0	0	0	0	0	0	0	0	0	0	0	0	0	0	0	0	0	0	0	1	0	0	0		Burkholderia_cepacia	0	0	0	0	0	0	0	0	0	0	0	0	0	0	0	0	0	0
Burkholderia_insecticola	0	0	0	0	0	0	0	0	0	0	0	0	0	0	0	0	0	0	0	0	0	0	0	0	0	0	0	0	0		Burkholderia_insecticola	0	0	0	0	0	0	0	0	0	0	0	0	0	0	0	0	0	0
Burkholderia_pseudomallei	0	0	0	0	0	0	0	0	0	0	0	0	0	0	0	0	0	0	0	0	2	0	0	0	0	0	0	0	0		Burkholderia_pseudomallei	0	0	0	0	0	0	0	0	0	0	0	0	0	0	0	0	0	0
Burkholderia_territorii	0	0	0	0	0	0	0	0	0	0	0	0	0	0	0	0	0	0	0	0	0	0	0	0	0	0	0	0	0		Burkholderia_territorii	0	0	0	0	0	0	0	0	0	0	0	0	0	0	0	0	0	0
Burkholderia_ubonensis	0	0	0	0	0	0	0	0	0	0	0	0	0	0	0	0	0	0	0	0	0	0	0	0	0	0	0	0	0		Burkholderia_ubonensis	0	0	0	0	0	0	0	0	0	0	0	0	0	0	0	0	0	0
Candidatus_Methylopumilus_turicensis	0	0	0	0	0	0	0	0	0	0	0	0	0	0	0	0	0	0	0	0	0	0	0	0	0	0	0	0	0		Candidatus_Methylopumilus_turicensis	0	0	0	0	0	0	0	0	0	0	0	0	0	0	0	0	0	0
Caulobacter_segnis	0	0	0	0	0	0	0	0	0	0	0	0	0	0	0	0	0	0	0	0	0	0	0	0	0	0	0	2	0		Caulobacter_segnis	0	0	0	0	0	0	0	0	0	0	0	0	0	0	0	0	0	0
[truncated: 94 more rows]
[truncated: 11 more columns]

## Sheet: Table S5G
ACIDOBACTERIA	Average damage %	C>T_1	C>T_2	C>T_3	C>T_4	C>T_5	C>T_6	C>T_7	C>T_8	C>T_9	C>T_10	G>A_11	G>A_12	G>A_13	G>A_14	G>A_15	G>A_16	G>A_17	G>A_18	G>A_19	G>A_20	D>V(11Substitution)_1	D>V(11Substitution)_2	D>V(11Substitution)_3	D>V(11Substitution)_4	D>V(11Substitution)_5	D>V(11Substitution)_6	D>V(11Substitution)_7	D>V(11Substitution)_8	D>V(11Substitution)_9	D>V(11Substitution)_10	H>B(11Substitution)_11	H>B(11Substitution)_12	H>B(11Substitution)_13	H>B(11Substitution)_14	H>B(11Substitution)_15	H>B(11Substitution)_16	H>B(11Substitution)_17	H>B(11Substitution)_18	H>B(11Substitution)_19	H>B(11Substitution)_20	considered_Matches
[truncated: 5 more rows]
